# Supplementary material for: Sero-epidemiology of Coxiella burnetii in livestock and humans in Isiolo county Kenya
Source: PLoS Negl Trop Dis. 2025 Oct 17;19(10):e0013557. doi: 10.1371/journal.pntd.0013557 (PMC12551958; doi:10.1371/journal.pntd.0013557)
Supplement: S1 Data — Variables include demographic information, potential predictors, and serological test results for Coxiella burnetii. All personally identifiable data have been removed per ethical and legal requirements. (XLSX) [file pntd.0013557.s001.xlsx]

## Sheet: Sheet1
X	febrile_illness_oneyear	febrile_coded	history_of_abortion	abortion_coded	milk_consumption	consumemilk_coded	consume_cattle_milk	cattlemilk_coded	consume_goat_milk	goatmilk_coded	consume_sheep_milk	sheepmilk_coded	consume_camel_milk	camelmilk_coded	consume_dairy	consumedairy_coded	consume_undercooked_meat	uncookedmeat_coded	consume_uncooked_blood	uncookedblood_coded	handle_raw_meat	handlerawmeat_coded	handle_animals	handleanimal_coded	handle_cattle	handlecattle_coded	handle_goats	handlegoats_coded	handle_sheep	handlesheep_coded	handle_camel	handlecamel_coded	number.of.species.handled	specieshandled_coded	consume_bushmeat	bushmeat_coded	slaughter_wildanimals	slaughterwild_coded	clean_barns	barn_code	handle_manure	handlemanure_coded	gender	sex_coded	education_level	educ_coded2	educ_coded	primary_occupation	occupation_coded2
281	y	1	-		y	1	n	0	y	1	n	0	n	0	n	0	n	0	n	0	y	1	y	1	n	0	y	1	y	1	n	0	2	3	n	0	n	0	n	0	y	1	male	1	primary	1	1	farmer	1
282	y	1	n	0	y	1	n	0	y	1	n	0	n	0	n	0	n	0	n	0	y	1	y	1	n	0	y	1	n	0	n	0	1	2	n	0	n	0	n	0	y	1	female	2	no_edu	2	0	housewife	2
283	n	0	-		y	1	n	0	y	1	y	1	n	0	n	0	n	0	n	0	y	1	y	1	n	0	y	1	y	1	n	0	2	3	n	0	n	0	n	0	y	1	male	1	no_edu	2	0	farmer	1
196	n	0	-		y	1	y	1	y	1	n	0	n	0	n	0	n	0	y	1	y	1	y	1	y	1	y	1	y	1	n	0	3	4	n	0	n	0	n	0	y	1	male	1	no_edu	2	0	farmer	1
197	n	0	-		y	1	n	0	y	1	n	0	n	0	n	0	n	0	n	0	y	1	y	1	n	0	y	1	y	1	n	0	2	3	y	1	y	1	n	0	y	1	male	1	no_edu	2	0	farmer	1
201	y	1	-		y	1	n	0	y	1	n	0	n	0	n	0	n	0	n	0	y	1	y	1	n	0	y	1	y	1	n	0	2	3	n	0	n	0	n	0	y	1	male	1	no_edu	2	0	farmer	1
202	y	1	-		y	1	n	0	y	1	n	0	n	0	n	0	n	0	n	0	y	1	y	1	n	0	y	1	y	1	n	0	2	3	n	0	n	0	n	0	y	1	male	1	no_edu	2	0	farmer	1
203	y	1	-		y	1	n	0	y	1	n	0	n	0	n	0	n	0	n	0	n	0	y	1	n	0	y	1	y	1	n	0	2	3	n	0	n	0	n	0	y	1	male	1	no_edu	2	0	farmer	1
194	y	1	-		y	1	n	0	y	1	n	0	n	0	n	0	n	0	n	0	y	1	y	1	n	0	y	1	y	1	n	0	2	3	n	0	n	0	n	0	y	1	male	1	primary	1	1	livestock_trader	3
200	n	0	n	0	y	1	n	0	y	1	n	0	n	0	n	0	y	1	n	0	y	1	y	1	n	0	y	1	y	1	n	0	2	3	n	0	y	1	n	0	y	1	female	2	no_edu	2	0	housewife	2
261	n	0	-		y	1	n	0	y	1	n	0	n	0	n	0	n	0	n	0	y	1	y	1	n	0	y	1	y	1	n	0	2	3	n	0	n	0	y	1	n	0	male	1	no_edu	2	0	farmer	1
268	n	0	-		y	1	n	0	y	1	n	0	n	0	n	0	n	0	n	0	n	0	y	1	n	0	y	1	y	1	n	0	2	3	n	0	n	0	n	0	n	0	male	1	primary	1	1	farmer	1
265	n	0	-		y	1	n	0	y	1	n	0	n	0	n	0	n	0	n	0	n	0	y	1	n	0	y	1	y	1	n	0	2	3	n	0	n	0	n	0	n	0	male	1	no_edu	2	0	farmer	1
266	n	0	n	0	y	1	n	0	y	1	n	0	n	0	n	0	n	0	n	0	n	0	y	1	n	0	y	1	y	1	n	0	2	3	n	0	n	0	y	1	n	0	female	2	no_edu	2	0	farmer	1
267	y	1	n	0	y	1	n	0	y	1	n	0	n	0	n	0	n	0	n	0	y	1	y	1	n	0	y	1	y	1	n	0	2	3	n	0	n	0	y	1	n	0	female	2	primary	1	1	housewife	2
76	n	0	-		y	1	n	0	y	1	y	1	n	0	n	0	n	0	n	0	y	1	y	1	n	0	y	1	y	1	n	0	2	3	n	0	n	0	n	0	y	1	male	1	no_edu	2	0	farmer	1
77	n	0	-		y	1	n	0	y	1	y	1	n	0	n	0	n	0	n	0	n	0	y	1	n	0	y	1	y	1	n	0	2	3	n	0	n	0	n	0	n	0	male	1	no_edu	2	0	farmer	1
78	y	1	-		y	1	n	0	y	1	n	0	y	1	n	0	n	0	n	0	n	0	y	1	n	0	y	1	y	1	n	0	2	3	n	0	n	0	n	0	n	0	male	1	no_edu	2	0	farmer	1
79	n	0	-		y	1	n	0	y	1	y	1	n	0	n	0	n	0	n	0	n	0	y	1	n	0	y	1	y	1	n	0	2	3	n	0	y	1	n	0	n	0	male	1	primary	1	1	farmer	1
73	n	0	-		y	1	n	0	n	0	n	0	y	1	y	1	n	0	n	0	y	1	y	1	n	0	n	0	n	0	y	1	1	2	n	0	y	1	n	0	n	0	male	1	no_edu	2	0	farmer	1
75	n	0	-		y	1	n	0	n	0	n	0	y	1	y	1	n	0	n	0	y	1	y	1	n	0	n	0	n	0	y	1	1	2	n	0	n	0	n	0	n	0	male	1	no_edu	2	0	farmer	1
74	n	0	-		y	1	n	0	n	0	n	0	y	1	n	0	n	0	n	0	y	1	y	1	n	0	n	0	n	0	y	1	1	2	n	0	y	1	n	0	n	0	male	1	college_uni	0	4	farmer	1
69	n	0	-		y	1	n	0	y	1	y	1	n	0	y	1	n	0	n	0	y	1	y	1	n	0	y	1	y	1	n	0	2	3	y	1	y	1	n	0	y	1	male	1	secondary	0	3	farmer	1
70	n	0	-		y	1	n	0	y	1	y	1	n	0	n	0	n	0	n	0	y	1	y	1	n	0	y	1	y	1	n	0	2	3	n	0	n	0	n	0	y	1	male	1	no_edu	2	0	farmer	1
71	n	0	-		y	1	n	0	y	1	y	1	n	0	n	0	n	0	n	0	y	1	y	1	n	0	y	1	y	1	n	0	2	3	n	0	n	0	n	0	y	1	male	1	no_edu	2	0	farmer	1
72	n	0	-		y	1	n	0	y	1	y	1	n	0	n	0	n	0	n	0	y	1	y	1	n	0	y	1	y	1	n	0	2	3	n	0	n	0	n	0	y	1	male	1	no_edu	2	0	farmer	1
85	y	1	-		y	1	y	1	y	1	n	0	y	1	n	0	n	0	n	0	y	1	y	1	n	0	y	1	y	1	y	1	3	4	y	1	y	1	n	0	y	1	male	1	secondary	0	3	farmer	1
86	n	0	-		y	1	y	1	y	1	n	0	y	1	n	0	y	1	n	0	y	1	y	1	n	0	y	1	y	1	n	0	2	3	y	1	y	1	n	0	y	1	male	1	no_edu	2	0	farmer	1
87	n	0	-		y	1	y	1	y	1	n	0	y	1	n	0	n	0	n	0	y	1	y	1	n	0	n	0	n	0	y	1	1	2	y	1	y	1	n	0	y	1	male	1	no_edu	2	0	farmer	1
88	y	1	-		y	1	y	1	y	1	n	0	y	1	n	0	y	1	n	0	y	1	y	1	n	0	n	0	n	0	y	1	1	2	y	1	y	1	n	0	y	1	male	1	no_edu	2	0	farmer	1
80	n	0	-		y	1	y	1	y	1	n	0	y	1	n	0	n	0	n	0	y	1	y	1	n	0	y	1	y	1	n	0	2	3	y	1	y	1	n	0	y	1	male	1	primary	1	1	farmer	1
81	n	0	-		y	1	y	1	y	1	n	0	y	1	n	0	n	0	n	0	y	1	y	1	n	0	y	1	y	1	n	0	2	3	y	1	y	1	n	0	y	1	male	1	no_edu	2	0	farmer	1
82	y	1	-		y	1	y	1	y	1	n	0	y	1	n	0	n	0	n	0	y	1	y	1	n	0	y	1	y	1	n	0	2	3	y	1	y	1	n	0	y	1	male	1	no_edu	2	0	farmer	1
83	n	0	-		y	1	y	1	y	1	n	0	y	1	n	0	n	0	n	0	y	1	y	1	n	0	y	1	y	1	n	0	2	3	y	1	y	1	n	0	y	1	male	1	no_edu	2	0	farmer	1
84	n	0	-		y	1	n	0	y	1	n	0	n	0	n	0	y	1	n	0	y	1	y	1	n	0	y	1	y	1	n	0	2	3	y	1	y	1	n	0	y	1	male	1	no_edu	2	0	farmer	1
263	n	0	-		y	1	n	0	y	1	n	0	y	1	n	0	n	0	n	0	y	1	y	1	n	0	y	1	y	1	n	0	2	3	n	0	n	0	n	0	n	0	male	1	no_edu	2	0	farmer	1
264	n	0	-		y	1	y	1	y	1	n	0	y	1	n	0	n	0	n	0	y	1	y	1	n	0	y	1	y	1	n	0	2	3	n	0	n	0	n	0	n	0	male	1	no_edu	2	0	farmer	1
276	n	0	-		y	1	n	0	y	1	n	0	y	1	n	0	n	0	n	0	y	1	y	1	n	0	y	1	y	1	n	0	2	3	n	0	n	0	n	0	n	0	male	1	primary	1	1	farmer	1
275	y	1	-		y	1	n	0	y	1	n	0	y	1	n	0	n	0	n	0	n	0	y	1	n	0	y	1	y	1	n	0	2	3	n	0	n	0	n	0	n	0	male	1	primary	1	1	farmer	1
262	n	0	n	0	y	1	n	0	y	1	n	0	y	1	n	0	n	0	n	0	y	1	y	1	n	0	y	1	n	0	n	0	1	2	n	0	n	0	y	1	n	0	female	2	no_edu	2	0	farmer	1
270	n	0	n	0	y	1	n	0	y	1	n	0	n	0	n	0	n	0	n	0	y	1	y	1	n	0	y	1	n	0	n	0	1	2	n	0	n	0	n	0	n	0	female	2	no_edu	2	0	housewife	2
292	n	0	-		y	1	n	0	y	1	n	0	n	0	n	0	n	0	n	0	y	1	y	1	n	0	y	1	y	1	n	0	2	3	n	0	n	0	n	0	y	1	male	1	no_edu	2	0	farmer	1
293	n	0	-		y	1	n	0	y	1	n	0	n	0	n	0	n	0	n	0	n	0	y	1	n	0	y	1	y	1	n	0	2	3	n	0	n	0	n	0	y	1	male	1	no_edu	2	0	farmer	1
294	n	0	-		y	1	n	0	y	1	n	0	n	0	n	0	n	0	n	0	y	1	y	1	n	0	y	1	y	1	n	0	2	3	n	0	n	0	n	0	y	1	male	1	no_edu	2	0	farmer	1
287	n	0	-		y	1	n	0	y	1	n	0	y	1	n	0	n	0	n	0	y	1	y	1	n	0	n	0	n	0	y	1	1	2	n	0	n	0	n	0	y	1	male	1	no_edu	2	0	farmer	1
290	n	0	-		y	1	n	0	y	1	n	0	n	0	n	0	n	0	n	0	y	1	y	1	n	0	y	1	y	1	n	0	2	3	n	0	n	0	n	0	y	1	male	1	no_edu	2	0	farmer	1
291	n	0	-		y	1	n	0	n	0	n	0	y	1	n	0	n	0	n	0	y	1	y	1	n	0	n	0	n	0	y	1	1	2	n	0	n	0	n	0	y	1	male	1	no_edu	2	0	farmer	1
288	n	0	-		y	1	n	0	n	0	n	0	y	1	n	0	n	0	n	0	y	1	y	1	n	0	n	0	n	0	y	1	1	2	n	0	n	0	n	0	y	1	male	1	no_edu	2	0	farmer	1
289	n	0	-		y	1	n	0	n	0	n	0	y	1	n	0	n	0	n	0	n	0	y	1	n	0	n	0	n	0	y	1	1	2	n	0	n	0	n	0	y	1	male	1	no_edu	2	0	farmer	1
478	y	1	-		y	1	y	1	n	0	n	0	n	0	n	0	n	0	n	0	y	1	y	1	y	1	n	0	n	0	n	0	1	2	n	0	n	0	n	0	n	0	male	1	no_edu	2	0	farmer	1
489	n	0	-		y	1	y	1	y	1	n	0	y	1	n	0	n	0	n	0	n	0	y	1	n	0	y	1	y	1	n	0	2	3	n	0	n	0	n	0	n	0	male	1	no_edu	2	0	farmer	1
221	n	0	-		y	1	n	0	y	1	n	0	n	0	y	1	n	0	n	0	y	1	y	1	n	0	y	1	y	1	n	0	2	3	y	1	y	1	n	0	n	0	male	1	no_edu	2	0	farmer	1
488	n	0	-		y	1	n	0	y	1	y	1	n	0	n	0	n	0	n	0	n	0	y	1	n	0	y	1	y	1	n	0	2	3	y	1	y	1	n	0	n	0	male	1	primary	1	1	farmer	1
485	n	0	-		y	1	n	0	y	1	n	0	n	0	n	0	n	0	n	0	y	1	y	1	n	0	y	1	y	1	n	0	2	3	n	0	n	0	n	0	n	0	male	1	no_edu	2	0	farmer	1
205	n	0	-		y	1	y	1	y	1	n	0	n	0	y	1	n	0	n	0	y	1	y	1	n	0	y	1	y	1	n	0	2	3	n	0	n	0	n	0	n	0	male	1	secondary	0	3	student	0
479	y	1	n	0	y	1	n	0	y	1	n	0	n	0	n	0	n	0	n	0	y	1	y	1	n	0	y	1	y	1	n	0	2	3	n	0	n	0	n	0	n	0	female	2	no_edu	2	0	housewife	2
480	n	0	-		y	1	n	0	y	1	n	0	n	0	n	0	n	0	n	0	y	1	y	1	n	0	y	1	y	1	n	0	2	3	n	0	n	0	n	0	y	1	male	1	no_edu	2	0	farmer	1
481	n	0	-		y	1	n	0	y	1	n	0	n	0	n	0	n	0	n	0	n	0	y	1	n	0	y	1	y	1	n	0	2	3	n	0	n	0	n	0	n	0	male	1	no_edu	2	0	farmer	1
308	n	0	y	1	y	1	y	1	y	1	n	0	n	0	n	0	n	0	n	0	y	1	y	1	n	0	y	1	y	1	n	0	2	3	n	0	n	0	y	1	y	1	female	2	no_edu	2	0	farmer	1
295	n	0	n	0	y	1	y	1	y	1	n	0	y	1	n	0	n	0	n	0	y	1	y	1	n	0	y	1	y	1	n	0	2	3	n	0	n	0	y	1	y	1	female	2	no_edu	2	0	farmer	1
307	y	1	-		y	1	n	0	y	1	n	0	y	1	n	0	n	0	n	0	y	1	y	1	n	0	y	1	y	1	n	0	2	3	n	0	y	1	y	1	y	1	male	1	no_edu	2	0	farmer	1
305	y	1	n	0	y	1	y	1	y	1	n	0	n	0	y	1	n	0	n	0	y	1	y	1	n	0	y	1	n	0	n	0	1	2	n	0	n	0	y	1	y	1	female	2	primary	1	1	farmer	1
306	n	0	-		y	1	y	1	y	1	n	0	n	0	y	1	n	0	n	0	y	1	y	1	n	0	y	1	y	1	n	0	2	3	n	0	n	0	n	0	y	1	male	1	college_uni	0	4	salaried	4
304	n	0	n	0	y	1	y	1	n	0	n	0	n	0	n	0	n	0	n	0	y	1	y	1	n	0	y	1	n	0	n	0	1	2	n	0	n	0	n	0	y	1	female	2	no_edu	2	0	farmer	1
301	n	0	-		y	1	y	1	y	1	n	0	n	0	n	0	n	0	n	0	n	0	y	1	n	0	y	1	n	0	n	0	1	2	n	0	n	0	n	0	n	0	male	1	no_edu	2	0	farmer	1
302	n	0	-		y	1	y	1	y	1	n	0	n	0	n	0	n	0	n	0	n	0	y	1	n	0	y	1	n	0	n	0	1	2	n	0	n	0	n	0	y	1	male	1	no_edu	2	0	farmer	1
303	y	1	n	0	y	1	y	1	y	1	n	0	n	0	n	0	n	0	n	0	y	1	y	1	n	0	y	1	y	1	n	0	2	3	n	0	n	0	n	0	y	1	female	2	no_edu	2	0	farmer	1
313	n	0	-		y	1	n	0	y	1	n	0	y	1	n	0	n	0	n	0	y	1	y	1	y	1	y	1	n	0	n	0	2	3	n	0	n	0	n	0	n	0	male	1	secondary	0	3	farmer	1
318	n	0	y	1	y	1	y	1	y	1	n	0	y	1	n	0	n	0	n	0	y	1	y	1	y	1	y	1	y	1	n	0	3	4	n	0	n	0	n	0	n	0	female	2	primary	1	1	housewife	2
269	n	0	-		y	1	n	0	y	1	n	0	n	0	n	0	n	0	n	0	y	1	y	1	n	0	y	1	y	1	n	0	2	3	n	0	n	0	n	0	n	0	male	1	no_edu	2	0	farmer	1
316	n	0	-		y	1	n	0	y	1	n	0	n	0	n	0	n	0	n	0	y	1	y	1	n	0	y	1	y	1	n	0	2	3	n	0	n	0	n	0	n	0	male	1	no_edu	2	0	farmer	1
315	n	0	-		y	1	y	1	y	1	n	0	y	1	n	0	n	0	n	0	y	1	y	1	n	0	y	1	y	1	n	0	2	3	n	0	n	0	n	0	n	0	male	1	no_edu	2	0	farmer	1
9	n	0	-		y	1	y	1	y	1	n	0	n	0	n	0	n	0	n	0	y	1	y	1	y	1	y	1	y	1	n	0	3	4	n	0	n	0	n	0	n	0	male	1	no_edu	2	0	farmer	1
10	n	0	-		y	1	y	1	y	1	n	0	n	0	n	0	n	0	n	0	y	1	y	1	y	1	y	1	y	1	n	0	3	4	n	0	n	0	n	0	n	0	male	1	no_edu	2	0	farmer	1
12	y	1	-		y	1	n	0	y	1	n	0	n	0	n	0	n	0	n	0	y	1	y	1	n	0	y	1	y	1	n	0	2	3	n	0	n	0	n	0	n	0	male	1	no_edu	2	0	farmer	1
286	n	0	y	1	y	1	y	1	y	1	n	0	n	0	n	0	n	0	n	0	y	1	y	1	n	0	y	1	y	1	n	0	2	3	n	0	n	0	y	1	y	1	female	2	no_edu	2	0	farmer	1
297	n	0	-		y	1	y	1	y	1	n	0	n	0	n	0	n	0	n	0	n	0	n	0									0	1	n	0	n	0	n	0	n	0	male	1	no_edu	2	0	student	0
298	y	1	-		y	1	y	1	y	1	n	0	n	0	n	0	n	0	n	0	y	1	y	1	n	0	y	1	y	1	n	0	2	3	n	0	n	0	y	1	y	1	male	1	no_edu	2	0	farmer	1
582	n	0	n	0	y	1	y	1	y	1	n	0	y	1	n	0	n	0	n	0	y	1	y	1	n	0	y	1	n	0	n	0	1	2	n	0	n	0	y	1	y	1	female	2	primary	1	1	housewife	2
583	n	0	-		y	1	n	0	y	1	n	0	y	1	n	0	n	0	n	0	y	1	y	1	n	0	y	1	y	1	n	0	2	3	n	0	n	0	y	1	y	1	male	1	secondary	0	3	farmer	1
584	n	0	-		y	1	y	1	y	1	n	0	y	1	n	0	n	0	n	0	y	1	y	1	n	0	y	1	y	1	n	0	2	3	y	1	n	0	y	1	y	1	male	1	no_edu	2	0	farmer	1
300	n	0	n	0	y	1	y	1	y	1	n	0	n	0	n	0	n	0	n	0	y	1	y	1	n	0	y	1	y	1	n	0	2	3	n	0	n	0	y	1	y	1	female	2	no_edu	2	0	farmer	1
296	y	1	-		y	1	n	0	y	1	n	0	n	0	n	0	n	0	n	0	y	1	y	1	n	0	y	1	y	1	n	0	2	3	n	0	n	0	y	1	y	1	male	1	no_edu	2	0	farmer	1
118	n	0	-		y	1	n	0	y	1	y	1	n	0	n	0	n	0	n	0	n	0	y	1	n	0	y	1	y	1	n	0	2	3	n	0	n	0	n	0	n	0	male	1	primary	1	1	farmer	1
119	n	0	-		y	1	n	0	y	1	y	1	n	0	n	0	n	0	n	0	n	0	y	1	n	0	y	1	y	1	n	0	2	3	n	0	n	0	n	0	n	0	male	1	no_edu	2	0	farmer	1
117	n	0	-		y	1	n	0	y	1	n	0	n	0	n	0	n	0	n	0	n	0	y	1	n	0	y	1	n	0	n	0	1	2	n	0	n	0	n	0	n	0	male	1	no_edu	2	0	farmer	1
113	n	0	-		y	1	n	0	y	1	y	1	n	0	n	0	n	0	n	0	n	0	y	1	n	0	y	1	y	1	n	0	2	3	n	0	n	0	y	1	y	1	male	1	primary	1	1	farmer	1
114	n	0	n	0	y	1	n	0	y	1	y	1	n	0	n	0	n	0	n	0	n	0	n	1									0	1	n	0	n	0	y	1	y	1	female	2	primary	1	1	housewife	2
115	n	0	-		y	1	n	0	y	1	y	1	n	0	n	0	n	0	n	0	n	0	y	1	n	0	y	1	y	1	n	0	2	3	n	0	n	0	n	0	n	0	male	1	primary	1	1	farmer	1
116	n	0	-		y	1	n	0	y	1	y	1	n	0	n	0	n	0	n	0	n	0	y	1	n	0	y	1	y	1	n	0	2	3	n	0	n	0	n	0	n	0	male	1	secondary	0	3	farmer	1
112	n	0	-		n	0	n	0	n	0	n	0	n	0	n	0	n	0	n	0	y	1	y	1	n	0	y	1	y	1	n	0	2	3	n	0	n	0	y	1	y	1	male	1	primary	1	1	off-farm work	4
109	n	0	-		y	1	y	1	y	1	n	0	y	1	n	0	y	1	n	0	y	1	y	1	n	0	y	1	y	1	n	0	2	3	y	1	y	1	n	0	y	1	male	1	no_edu	2	0	farmer	1
110	y	1	y	1	y	1	y	1	y	1	n	0	y	1	n	0	n	0	n	0	y	1	y	1	n	0	y	1	y	1	n	0	2	3	n	0	n	0	y	1	y	1	female	2	no_edu	2	0	farmer	1
111	n	0	-		y	1	n	0	y	1	n	0	y	1	n	0	n	0	n	0	y	1	y	1	n	0	y	1	y	1	n	0	2	3	y	1	y	1	n	0	n	0	male	1	no_edu	2	0	farmer	1
107	n	0	-		y	1	y	1	y	1	n	0	y	1	n	0	n	0	n	0	y	1	y	1	n	0	y	1	y	1	n	0	2	3	y	1	y	1	n	0	y	1	male	1	no_edu	2	0	farmer	1
108	n	0	n	0	y	1	y	1	y	1	n	0	y	1	n	0	n	0	n	0	y	1	y	1	n	0	y	1	y	1	n	0	2	3	n	0	n	0	y	1	y	1	female	2	no_edu	2	0	farmer	1
26	y	1	-		y	1	y	1	n	0	n	0	n	0	n	0	n	0	n	0	y	1	y	1	y	1	n	0	n	0	n	0	1	2	y	1	y	1	y	1	y	1	male	1	no_edu	2	0	farmer	1
30	y	1	-		y	1	y	1	n	0	n	0	n	0	n	0	n	0	n	0	y	1	y	1	y	1	n	0	n	0	n	0	1	2	y	1	y	1	y	1	y	1	male	1	no_edu	2	0	farmer	1
92	y	1	-		y	1	y	1	y	1	n	0	y	1	n	0	n	0	n	0	y	1	y	1	n	0	y	1	n	0	n	0	1	2	y	1	y	1	n	0	y	1	male	1	no_edu	2	0	farmer	1
93	y	1	n	0	y	1	y	1	y	1	n	0	y	1	n	0	n	0	n	0	y	1	y	1	n	0	y	1	n	0	n	0	1	2	y	1	n	0	y	1	y	1	female	2	no_edu	2	0	housewife	2
89	y	1	-		y	1	y	1	y	1	n	0	y	1	n	0	n	0	n	0	y	1	y	1	n	0	y	1	y	1	n	0	2	3	y	1	y	1	n	0	y	1	male	1	no_edu	2	0	farmer	1
90	y	1	y	1	y	1	y	1	y	1	n	0	y	1	n	0	n	0	n	0	y	1	y	1	n	0	y	1	y	1	n	0	2	3	y	1	n	0	y	1	y	1	female	2	no_edu	2	0	farmer	1
91	y	1	-		y	1	y	1	y	1	n	0	y	1	n	0	y	1	n	0	y	1	y	1	n	0	y	1	y	1	n	0	2	3	y	1	y	1	n	0	y	1	male	1	no_edu	2	0	farmer	1
274	n	0	-		y	1	n	0	y	1	n	0	y	1	n	0	n	0	n	0	y	1	y	1	n	0	y	1	y	1	y	1	3	4	n	0	n	0	n	0	n	0	male	1	no_edu	2	0	farmer	1
310	n	0	-		y	1	n	0	y	1	n	0	y	1	n	0	n	0	n	0	y	1	y	1	n	0	y	1	y	1	y	1	3	4	n	0	n	0	n	0	n	0	male	1	no_edu	2	0	farmer	1
312	n	0	-		y	1	n	0	y	1	n	0	y	1	n	0	n	0	n	0	y	1	y	1	n	0	n	0	n	0	y	1	1	2	n	0	n	0	n	0	y	1	male	1	no_edu	2	0	salaried	4
314	n	0	-		y	1	y	1	y	1	n	0	y	1	n	0	n	0	n	0	y	1	y	1	n	0	y	1	y	1	n	0	2	3	n	0	n	0	n	0	n	0	male	1	primary	1	1	farmer	1
654	n	0	-		y	1	n	0	y	1	n	0	n	0	n	0	n	0	n	0	y	1	y	1	n	0	y	1	y	1	n	0	2	3	n	0	n	0	n	0	y	1	male	1	no_edu	2	0	farmer	1
656	n	0	-		y	1	n	0	y	1	n	0	n	0	n	0	n	0	n	0	y	1	y	1	n	0	y	1	y	1	n	0	2	3	n	0	n	0	n	0	n	0	male	1	no_edu	2	0	farmer	1
661	n	0	-		y	1	n	0	y	1	n	0	n	0	n	0	n	0	n	0	y	1	y	1	n	0	y	1	y	1	n	0	2	3	n	0	n	0	n	0	n	0	male	1	no_edu	2	0	farmer	1
254	n	0	-		y	1	y	1	y	1	n	0	n	0	n	0	n	0	n	0	y	1	y	1	y	1	y	1	y	1	n	0	3	4	n	0	n	0	n	0	n	0	male	1	no_edu	2	0	farmer	1
651	n	0	-		y	1	y	1	y	1	n	0	n	0	n	0	n	0	n	0	y	1	y	1	y	1	y	1	y	1	n	0	3	4	n	0	n	0	n	0	y	1	male	1	no_edu	2	0	farmer	1
662	n	0	n	0	y	1	y	1	y	1	n	0	y	1	n	0	n	0	n	0	y	1	y	1	y	1	y	1	y	1	n	0	3	4	n	0	n	0	n	0	n	0	female	2	no_edu	2	0	housewife	2
431	y	1	-		y	1	y	1	y	1	y	1	n	0	y	1	n	0	n	0	y	1	y	1	y	1	y	1	y	1	n	0	3	4	y	1	n	0	y	1	y	1	male	1	no_edu	2	0	farmer	1
437	n	0	-		y	1	y	1	y	1	n	0	y	1	y	1	n	0	n	0	y	1	y	1	y	1	y	1	n	0	n	0	2	3	y	1	n	0	n	0	n	0	male	1	secondary	0	3	farmer	1
474	y	1	-		y	1	y	1	n	0	n	0	n	0	n	0	n	0	n	0	y	1	y	1	y	1	y	1	y	1	n	0	3	4	y	1	n	0	n	0	n	0	male	1	primary	1	1	farmer	1
471	y	1	-		y	1	n	0	y	1	y	1	n	0	n	0	n	0	y	1	y	1	y	1	n	0	y	1	y	1	n	0	2	3	n	0	n	0	n	0	n	0	male	1	primary	1	1	farmer	1
455	y	1	-		y	1	y	1	y	1	y	1	n	0	n	0	n	0	n	0	y	1	y	1	n	0	y	1	y	1	n	0	2	3	n	0	n	0	n	0	n	0	male	1	no_edu	2	0	farmer	1
463	y	1	n	0	y	1	y	1	y	1	y	1	n	0	n	0	n	0	n	0	y	1	y	1	y	1	y	1	y	1	n	0	3	4	n	0	n	0	y	1	y	1	female	2	no_edu	2	0	housewife	2
470	y	1	-		y	1	y	1	n	0	n	0	n	0	y	1	n	0	n	0	y	1	y	1	y	1	n	0	n	0	n	0	1	2	y	1	y	1	n	0	n	0	male	1	no_edu	2	0	farmer	1
472	y	1	-		y	1	y	1	y	1	y	1	n	0	n	0	n	0	n	0	y	1	y	1	y	1	y	1	y	1	n	0	3	4	n	0	n	0	n	0	n	0	male	1	primary	1	1	farmer	1
473	n	0	-		y	1	y	1	y	1	n	0	n	0	n	0	n	0	n	0	y	1	y	1	y	1	y	1	y	1	n	0	3	4	y	1	y	1	n	0	n	0	male	1	primary	1	1	farmer	1
589	y	1	-		y	1	y	1	y	1	n	0	n	0	y	1	n	0	n	0	y	1	y	1	n	0	y	1	y	1	n	0	2	3	n	0	n	0	n	0	y	1	male	1	no_edu	2	0	farmer	1
587	n	0	-		y	1	n	0	y	1	n	0	n	0	n	0	n	0	n	0	y	1	y	1	n	0	y	1	y	1	n	0	2	3	n	0	n	0	n	0	y	1	male	1	no_edu	2	0	farmer	1
588	n	0	-		y	1	n	0	y	1	n	0	n	0	n	0	n	0	n	0	y	1	y	1	n	0	y	1	y	1	n	0	2	3	n	0	n	0	n	0	y	1	male	1	no_edu	2	0	farmer	1
65	n	0	-		y	1	n	0	y	1	n	0	n	0	n	0	n	0	n	0	y	1	y	1	n	0	y	1	y	1	n	0	2	3	y	1	y	1	n	0	y	1	male	1	no_edu	2	0	farmer	1
585	n	0	-		y	1	y	1	n	0	n	0	n	0	n	0	n	0	n	0	y	1	y	1	y	1	n	0	n	0	n	0	1	2	n	0	n	0	n	0	y	1	male	1	no_edu	2	0	farmer	1
586	n	0	-		y	1	y	1	n	0	n	0	n	0	n	0	n	0	n	0	y	1	y	1	y	1	n	0	n	0	n	0	1	2	n	0	n	0	n	0	y	1	male	1	no_edu	2	0	farmer	1
496	n	0	-		y	1	y	1	y	1	n	0	y	1	n	0	n	0	n	0	y	1	y	1	n	0	y	1	y	1	n	0	2	3	n	0	n	0	n	0	y	1	male	1	no_edu	2	0	farmer	1
497	y	1	-		y	1	n	0	y	1	n	0	n	0	n	0	n	0	n	0	y	1	y	1	n	0	y	1	y	1	n	0	2	3	n	0	n	0	n	0	y	1	male	1	no_edu	2	0	farmer	1
498	n	0	n	0	y	1	y	1	y	1	y	1	n	0	n	0	n	0	n	0	y	1	y	1	n	0	y	1	y	1	n	0	2	3	n	0	n	0	n	0	n	0	female	2	no_edu	2	0	farmer	1
499	n	0	y	1	y	1	y	1	y	1	n	0	y	1	n	0	n	0	n	0	y	1	y	1	n	0	y	1	y	1	n	0	2	3	n	0	n	0	y	1	y	1	female	2	no_edu	2	0	farmer	1
491	y	1	-		y	1	y	1	y	1	n	0	y	1	n	0	y	1	n	0	y	1	y	1	n	0	y	1	y	1	n	0	2	3	y	1	y	1	n	0	y	1	male	1	no_edu	2	0	farmer	1
492	n	0	-		y	1	y	1	y	1	n	0	y	1	n	0	y	1	n	0	y	1	y	1	n	0	y	1	y	1	n	0	2	3	y	1	y	1	n	0	y	1	male	1	no_edu	2	0	farmer	1
493	y	1	n	0	y	1	n	0	y	1	n	0	n	0	n	0	y	1	n	0	y	1	y	1	n	0	y	1	n	0	n	0	1	2	n	0	n	0	n	0	n	0	female	2	no_edu	2	0	farmer	1
494	n	0	n	0	y	1	n	0	y	1	n	0	n	0	n	0	y	1	n	0	n	0	y	1	n	0	y	1	y	1	n	0	2	3	n	0	n	0	n	0	n	0	female	2	no_edu	2	1	student	0
495	y	1	n	0	y	1	n	0	y	1	n	0	n	0	n	0	y	1	n	0	y	1	y	1	n	0	y	1	y	1	n	0	2	3	n	0	n	0	n	0	n	0	female	2	no_edu	2	0	farmer	1
461	n	0	n	0	y	1	n	0	y	1	y	1	n	0	n	0	n	0	n	0	n	0	y	1	n	0	y	1	y	1	n	0	2	3	n	0	n	0	y	1	n	0	female	2	no_edu	2	0	farmer	1
462	y	1	-		y	1	n	0	n	0	n	0	y	1	y	1	n	0	n	0	n	0	n	1									0	1	n	0	n	0	y	1	y	1	male	1	primary	1	1	student	0
456	y	1	n	0	y	1	n	0	y	1	n	0	y	1	n	0	n	0	n	0	n	0	y	1	n	0	y	1	y	1	n	0	2	3	n	0	n	0	y	1	y	1	female	2	no_edu	2	0	housewife	2
460	n	0	-		y	1	n	0	y	1	n	0	n	0	n	0	n	0	n	0	y	1	y	1	n	0	y	1	y	1	n	0	2	3	n	0	n	0	y	1	y	1	male	1	no_edu	2	0	farmer	1
457	n	0	-		y	1	n	0	y	1	n	0	n	0	n	0	n	0	n	0	n	0	n	0									0	1	n	0	n	0	n	0	n	0	male	1	no_edu	2	0	student	0
458	n	0	-		y	1	n	0	y	1	n	0	y	1	n	0	n	0	n	0	n	0	n	0									0	1	n	0	n	0	n	0	n	0	male	1	no_edu	2	0	student	0
467	n	0	-		y	1	n	0	y	1	n	0	y	1	y	1	n	0	n	0	y	1	y	1	n	0	y	1	y	1	n	0	2	3	y	1	y	1	y	1	n	0	male	1	secondary	0	3	farmer	1
477	n	0	n	0	y	1	n	0	y	1	n	0	y	1	n	0	n	0	n	0	n	0	y	1	n	0	y	1	y	1	n	0	2	3	y	1	n	0	y	1	y	1	female	2	no_edu	2	0	housewife	2
486	n	0	-		y	1	n	0	y	1	n	0	y	1	n	0	n	0	n	0	n	0	y	1	n	0	y	1	n	0	n	0	1	2	n	0	n	0	y	1	y	1	male	1	no_edu	2	1	student	0
487	y	1	-		y	1	n	0	y	1	n	0	y	1	n	0	n	0	n	0	y	1	y	1	n	0	y	1	y	1	n	0	2	3	n	0	n	0	y	1	y	1	male	1	primary	1	1	farmer	1
683	y	1	-		y	1	n	0	y	1	y	1	n	0	n	0	n	0	n	0	y	1	n	1									0	1	n	0	n	0	y	1	n	0	male	1	secondary	0	3	salaried	4
482	y	1	n	0	y	1	n	0	y	1	n	0	n	0	n	0	n	0	n	0	y	1	y	1	n	0	y	1	y	1	n	0	2	3	n	0	n	0	y	1	y	1	female	2	no_edu	2	0	housewife	2
483	n	0	-		n	0	n	0	n	0	n	0	n	0	y	1	n	0	n	0	n	0	n	0									0	1	n	0	n	0	n	0	n	0	male	1	no_edu	2	0	farmer	1
484	y	1	-		y	1	n	0	n	0	n	0	y	1	n	0	n	0	n	0	n	0	n	0									0	1	n	0	n	0	n	0	n	0	male	1	no_edu	2	0	farmer	1
681	y	1	y	1	y	1	y	1	y	1	n	0	n	0	n	0	n	0	n	0	n	0	n	1									0	1	y	1	n	0	y	1	n	0	female	2	secondary	0	3	housewife	2
682	n	0	n	0	y	1	n	0	y	1	n	0	y	1	n	0	n	0	n	0	n	0	n	1									0	1	n	0	n	0	y	1	y	1	female	2	primary	1	1	housewife	2
678	n	0	-		y	1	n	0	y	1	n	0	n	0	y	1	n	0	n	0	y	1	y	1	n	0	y	1	y	1	n	0	2	3	n	0	n	0	y	1	y	1	male	1	adult_edu	2	0	farmer	1
22	y	1	n	0	y	1	y	1	n	0	n	0	n	0	n	0	n	0	n	0	y	1	y	1	y	1	n	0	n	0	n	0	1	2	n	0	n	0	n	0	y	1	female	2	no_edu	2	0	housewife	2
23	y	1	y	1	y	1	y	1	n	0	n	0	n	0	n	0	n	0	n	0	y	1	y	1	y	1	n	0	n	0	n	0	1	2	n	0	n	0	n	0	y	1	female	2	no_edu	2	0	housewife	2
24	n	0	-		y	1	y	1	n	0	n	0	n	0	n	0	n	0	n	0	y	1	y	1	y	1	n	0	n	0	n	0	1	2	n	0	n	0	y	1	y	1	male	1	no_edu	2	0	farmer	1
27	y	1	n	0	y	1	y	1	n	0	n	0	n	0	n	0	n	0	n	0	y	1	y	1	y	1	n	0	n	0	n	0	1	2	n	0	n	0	n	0	n	0	female	2	no_edu	2	0	housewife	2
510	n	0	-		y	1	n	0	y	1	n	0	n	0	n	0	n	0	n	0	y	1	y	1	n	0	y	1	y	1	n	0	2	3	n	0	n	0	n	0	n	0	male	1	no_edu	2	0	farmer	1
511	n	0	-		y	1	n	0	y	1	n	0	n	0	n	0	n	0	y	1	y	1	y	1	n	0	y	1	y	1	n	0	2	3	y	1	y	1	n	0	n	0	male	1	no_edu	2	0	farmer	1
512	n	0	-		y	1	n	0	y	1	n	0	n	0	n	0	n	0	y	1	y	1	y	1	n	0	y	1	y	1	n	0	2	3	y	1	y	1	n	0	n	0	male	1	no_edu	2	0	farmer	1
504	n	0	-		y	1	y	1	y	1	n	0	y	1	n	0	n	0	n	0	y	1	y	1	y	1	y	1	y	1	y	1	4	5	y	1	y	1	n	0	n	0	male	1	secondary	0	3	farmer	1
505	n	0	-		y	1	n	0	y	1	n	0	n	0	n	0	n	0	n	0	y	1	y	1	n	0	y	1	y	1	n	0	2	3	n	0	n	0	n	0	n	0	male	1	no_edu	2	0	farmer	1
506	n	0	-		y	1	n	0	n	0	y	1	n	0	n	0	n	0	n	0	y	1	y	1	n	0	n	0	y	1	n	0	1	2	y	1	y	1	n	0	n	0	male	1	primary	1	1	farmer	1
508	n	0	n	0	y	1	n	0	y	1	n	0	n	0	n	0	n	0	n	0	y	1	y	1	n	0	y	1	n	0	n	0	1	2	n	0	n	0	n	0	n	0	female	2	primary	1	1	farmer	1
509	n	0	-		y	1	n	0	y	1	y	1	n	0	n	0	n	0	n	0	y	1	y	1	n	0	y	1	y	1	n	0	2	3	n	0	n	0	n	0	y	1	male	1	no_edu	2	0	farmer	1
500	y	1	-		y	1	n	0	y	1	n	0	y	1	n	0	n	0	n	0	y	1	y	1	n	0	y	1	y	1	n	0	2	3	n	0	n	0	n	0	n	0	male	1	primary	1	1	farmer	1
501	n	0	-		y	1	n	0	y	1	n	0	y	1	n	0	n	0	n	0	y	1	y	1	n	0	y	1	y	1	y	1	3	4	n	0	n	0	n	0	n	0	male	1	primary	1	1	farmer	1
502	y	1	-		y	1	n	0	y	1	n	0	n	0	n	0	n	0	n	0	y	1	y	1	y	1	y	1	y	1	n	0	3	4	n	0	y	1	n	0	n	0	male	1	secondary	0	3	farmer	1
503	n	0	-		y	1	y	1	y	1	n	0	y	1	n	0	n	0	n	0	y	1	y	1	n	0	y	1	y	1	n	0	2	3	y	1	y	1	n	0	n	0	male	1	secondary	0	3	farmer	1
507	n	0	-		y	1	n	0	y	1	n	0	n	0	n	0	n	0	n	0	y	1	y	1	n	0	y	1	y	1	n	0	2	3	n	0	n	0	n	0	n	0	male	1	no_edu	2	0	farmer	1
441	y	1	n	0	y	1	n	0	y	1	y	1	n	0	y	1	n	0	n	0	y	1	y	1	n	0	y	1	y	1	n	0	2	3	y	1	n	0	n	0	n	0	female	2	no_edu	2	0	farmer	1
442	y	1	-		y	1	n	0	y	1	y	1	n	0	y	1	n	0	n	0	n	0	y	1	n	0	y	1	y	1	n	0	2	3	y	1	n	0	n	0	n	0	male	1	primary	1	1	farmer	1
440	y	1	-		y	1	y	1	n	0	n	0	n	0	n	0	n	0	n	0	n	0	y	1	y	1	n	0	n	0	n	0	1	2	y	1	y	1	n	0	n	0	male	1	no_edu	2	0	farmer	1
438	n	0	-		n	0	n	0	n	0	n	0	n	0	y	1	n	0	y	1	y	1	y	1	n	0	y	1	y	1	n	0	2	3	y	1	n	0	n	0	n	0	male	1	no_edu	2	0	farmer	1
439	y	1	-		y	1	y	1	y	1	n	0	n	0	n	0	n	0	n	0	y	1	y	1	n	0	y	1	y	1	n	0	2	3	y	1	y	1	n	0	n	0	male	1	no_edu	2	0	farmer	1
517	y	1	-		y	1	y	1	y	1	n	0	n	0	n	0	n	0	n	0	y	1	y	1	n	0	y	1	y	1	n	0	2	3	n	0	n	0	n	0	y	1	male	1	no_edu	2	0	farmer	1
518	n	0	-		y	1	n	0	y	1	n	0	n	0	n	0	n	0	n	0	y	1	y	1	n	0	y	1	y	1	n	0	2	3	n	0	y	1	y	1	y	1	male	1	primary	1	1	farmer	1
519	n	0	-		y	1	y	1	y	1	n	0	n	0	n	0	n	0	n	0	y	1	y	1	n	0	y	1	y	1	n	0	2	3	n	0	n	0	n	0	y	1	male	1	no_edu	2	0	farmer	1
520	n	0	-		y	1	y	1	y	1	n	0	y	1	n	0	n	0	n	0	y	1	y	1	n	0	y	1	y	1	n	0	2	3	n	0	n	0	y	1	y	1	male	1	no_edu	2	0	farmer	1
521	y	1	n	0	y	1	y	1	y	1	n	0	n	0	n	0	n	0	n	0	y	1	y	1	n	0	y	1	y	1	n	0	2	3	n	0	n	0	y	1	y	1	female	2	no_edu	2	0	farmer	1
515	n	0	-		y	1	n	0	y	1	n	0	n	0	n	0	n	0	n	0	n	0	y	1	n	0	y	1	y	1	n	0	2	3	n	0	n	0	y	1	n	0	male	1	no_edu	2	0	farmer	1
516	y	1	-		y	1	n	0	y	1	n	0	n	0	n	0	n	0	n	0	n	0	y	1	n	0	y	1	n	0	n	0	1	2	n	0	n	0	n	0	y	1	male	1	no_edu	2	0	farmer	1
513	n	0	n	0	y	1	y	1	y	1	n	0	n	0	n	0	y	1	n	0	y	1	y	1	n	0	y	1	y	1	n	0	2	3	n	0	n	0	y	1	y	1	female	2	no_edu	2	0	housewife	2
514	y	1	n	0	y	1	y	1	y	1	n	0	y	1	n	0	n	0	n	0	n	0	y	1	n	0	y	1	n	0	n	0	1	2	n	0	n	0	y	1	y	1	female	2	no_edu	2	0	housewife	2
665	n	0	n	0	y	1	y	1	y	1	n	0	n	0	n	0	n	0	n	0	y	1	y	1	y	1	y	1	y	1	n	0	3	4	n	0	n	0	n	0	n	0	female	2	no_edu	2	0	farmer	1
671	n	0	-		y	1	y	1	y	1	n	0	n	0	n	0	n	0	n	0	y	1	y	1	y	1	y	1	y	1	n	0	3	4	n	0	n	0	n	0	n	0	male	1	no_edu	2	0	farmer	1
49	n	0	-		y	1	n	0	y	1	y	1	n	0	n	0	n	0	n	0	y	1	y	1	y	1	y	1	y	1	n	0	3	4	n	0	n	0	y	1	y	1	male	1	no_edu	2	0	farmer	1
667	y	1	-		y	1	n	0	y	1	n	0	n	0	n	0	n	0	n	0	y	1	y	1	n	0	y	1	y	1	n	0	2	3	n	0	n	0	n	0	n	0	male	1	no_edu	2	0	farmer	1
666	n	0	-		y	1	y	1	y	1	n	0	n	0	n	0	n	0	n	0	y	1	y	1	y	1	y	1	y	1	n	0	3	4	y	1	y	1	n	0	n	0	male	1	primary	1	1	livestock_trader	3
668	n	0	-		y	1	y	1	y	1	n	0	n	0	n	0	n	0	n	0	y	1	y	1	y	1	y	1	y	1	n	0	3	4	n	0	n	0	n	0	n	0	male	1	no_edu	2	0	farmer	1
672	n	0	-		y	1	y	1	y	1	n	0	n	0	n	0	n	0	n	0	y	1	y	1	n	0	y	1	y	1	n	0	2	3	n	0	n	0	n	0	n	0	male	1	no_edu	2	0	farmer	1
527	y	1	-		y	1	y	1	y	1	n	0	y	1	n	0	y	1	n	0	y	1	y	1	n	0	y	1	y	1	n	0	2	3	y	1	y	1	n	0	y	1	male	1	primary	1	1	farmer	1
529	y	1	-		y	1	y	1	y	1	n	0	y	1	n	0	y	1	n	0	y	1	y	1	n	0	y	1	y	1	n	0	2	3	n	0	n	0	n	0	y	1	male	1	no_edu	2	0	farmer	1
528	y	1	-		y	1	y	1	y	1	n	0	y	1	n	0	n	0	n	0	y	1	y	1	n	0	y	1	y	1	n	0	2	3	n	0	n	0	n	0	y	1	male	1	no_edu	2	0	farmer	1
530	y	1	n	0	y	1	y	1	y	1	n	0	n	0	n	0	n	0	n	0	y	1	y	1	n	0	y	1	y	1	n	0	2	3	n	0	n	0	n	0	y	1	female	2	no_edu	2	0	housewife	2
531	n	0	-		y	1	n	0	y	1	n	0	n	0	n	0	n	0	n	0	y	1	y	1	n	0	y	1	y	1	n	0	2	3	n	0	n	0	n	0	y	1	male	1	no_edu	2	0	farmer	1
522	y	1	-		y	1	y	1	y	1	n	0	n	0	n	0	n	0	n	0	y	1	y	1	n	0	y	1	y	1	n	0	2	3	n	0	n	0	n	0	y	1	male	1	no_edu	2	0	farmer	1
523	y	1	y	1	y	1	y	1	y	1	n	0	y	1	n	0	n	0	n	0	y	1	y	1	n	0	y	1	y	1	n	0	2	3	n	0	n	0	y	1	y	1	female	2	no_edu	2	0	housewife	2
524	y	1	-		y	1	n	0	y	1	n	0	n	0	n	0	n	0	n	0	y	1	y	1	n	0	y	1	y	1	n	0	2	3	n	0	n	0	n	0	y	1	male	1	no_edu	2	0	farmer	1
525	n	0	n	0	y	1	y	1	y	1	n	0	n	0	n	0	n	0	n	0	y	1	y	1	n	0	y	1	y	1	n	0	2	3	n	0	n	0	y	1	y	1	female	2	no_edu	2	0	farmer	1
526	n	0	-		y	1	y	1	y	1	n	0	y	1	n	0	n	0	n	0	y	1	y	1	n	0	y	1	y	1	n	0	2	3	n	0	n	0	n	0	y	1	male	1	secondary	0	3	farmer	1
206	n	0	-		y	1	y	1	n	0	n	0	n	0	y	1	n	0	n	0	y	1	y	1	y	1	n	0	n	0	n	0	1	2	n	0	n	0	n	0	n	0	male	1	no_edu	2	0	farmer	1
218	y	1	-		y	1	y	1	n	0	n	0	n	0	n	0	n	0	n	0	n	0	y	1	n	0	y	1	n	0	n	0	1	2	n	0	n	0	n	0	n	0	male	1	no_edu	2	0	farmer	1
445	y	1	-		y	1	y	1	n	0	n	0	n	0	y	1	n	0	n	0	y	1	y	1	y	1	n	0	n	0	n	0	1	2	n	0	n	0	n	0	n	0	male	1	no_edu	2	0	farmer	1
490	n	0	-		y	1	y	1	y	1	n	0	n	0	n	0	n	0	n	0	y	1	y	1	n	0	y	1	y	1	n	0	2	3	y	1	y	1	n	0	y	1	male	1	no_edu	2	0	farmer	1
432	y	1	-		y	1	n	0	y	1	n	0	n	0	y	1	n	0	n	0	y	1	y	1	n	0	y	1	y	1	n	0	2	3	y	1	n	0	n	0	n	0	male	1	no_edu	2	0	farmer	1
435	n	0	-		y	1	y	1	n	0	n	0	n	0	y	1	n	0	n	0	y	1	y	1	y	1	n	0	n	0	n	0	1	2	y	1	n	0	n	0	n	0	male	1	no_edu	2	0	farmer	1
446	n	0	-		y	1	y	1	n	0	n	0	n	0	n	0	n	0	n	0	y	1	y	1	y	1	n	0	n	0	n	0	1	2	y	1	n	0	n	0	n	0	male	1	secondary	0	3	farmer	1
447	n	0	-		y	1	y	1	n	0	n	0	n	0	y	1	n	0	n	0	n	0	y	1	y	1	n	0	n	0	n	0	1	2	y	1	n	0	n	0	n	0	male	1	no_edu	2	0	farmer	1
448	y	1	n	0	y	1	n	0	y	1	y	1	n	0	n	0	n	0	n	0	n	0	y	1	n	0	y	1	y	1	n	0	2	3	n	0	n	0	n	0	n	0	female	2	no_edu	2	0	farmer	1
449	y	1	n	0	y	1	n	0	y	1	y	1	n	0	y	1	n	0	n	0	n	0	y	1	n	0	y	1	y	1	n	0	2	3	n	0	n	0	n	0	n	0	female	2	no_edu	2	0	farmer	1
450	y	1	-		y	1	y	1	n	0	n	0	n	0	y	1	n	0	n	0	y	1	y	1	y	1	n	0	n	0	n	0	1	2	y	1	n	0	n	0	n	0	male	1	primary	1	1	farmer	1
433	n	0	-		y	1	n	0	y	1	y	1	n	0	n	0	n	0	n	0	y	1	y	1	n	0	y	1	y	1	n	0	2	3	n	0	n	0	n	0	n	0	male	1	no_edu	2	0	farmer	1
434	y	1	-		y	1	n	0	y	1	n	0	y	1	n	0	n	0	n	0	y	1	y	1	n	0	y	1	y	1	y	1	3	4	n	0	n	0	n	0	n	0	male	1	no_edu	2	0	farmer	1
436	n	0	-		y	1	y	1	y	1	n	0	n	0	n	0	n	0	n	0	y	1	y	1	n	0	y	1	y	1	n	0	2	3	n	0	n	0	n	0	n	0	male	1	no_edu	2	0	farmer	1
443	n	0	-		y	1	n	0	y	1	n	0	n	0	n	0	n	0	n	0	y	1	y	1	n	0	y	1	y	1	n	0	2	3	n	0	n	0	n	0	n	0	male	1	no_edu	2	0	farmer	1
444	n	0	n	0	y	1	n	0	n	0	n	0	y	1	y	1	n	0	n	0	n	0	y	1	n	0	n	0	n	0	y	1	1	2	n	0	n	0	n	0	n	0	female	2	no_edu	2	0	housewife	2
459	n	0	-		y	1	n	0	y	1	n	0	y	1	y	1	n	0	n	0	n	0	y	1	n	0	n	0	n	0	y	1	1	2	n	0	n	0	n	0	n	0	male	1	no_edu	2	0	farmer	1
469	y	1	y	1	y	1	n	0	y	1	n	0	y	1	n	0	n	0	n	0	n	0	y	1	n	0	y	1	n	0	y	1	2	3	n	0	n	0	n	0	n	0	female	2	no_edu	2	0	housewife	2
427	y	1	-		y	1	n	0	y	1	y	1	n	0	y	1	n	0	n	0	n	0	y	1	n	0	y	1	y	1	n	0	2	3	y	1	n	0	n	0	n	0	male	1	no_edu	2	0	farmer	1
428	y	1	-		y	1	n	0	y	1	n	0	n	0	y	1	n	0	n	0	y	1	y	1	y	1	y	1	y	1	n	0	3	4	n	0	n	0	n	0	n	0	male	1	primary	1	1	farmer	1
429	n	0	-		y	1	y	1	y	1	n	0	n	0	n	0	n	0	n	0	y	1	y	1	y	1	y	1	y	1	n	0	3	4	n	0	n	0	n	0	n	0	male	1	no_edu	2	0	farmer	1
430	n	0	-		y	1	y	1	y	1	n	0	n	0	n	0	n	0	n	0	y	1	y	1	y	1	y	1	y	1	n	0	3	4	n	0	n	0	n	0	n	0	male	1	no_edu	2	0	farmer	1
624	y	1	-		y	1	n	0	y	1	y	1	n	0	n	0	n	0	n	0	y	1	y	1	n	0	y	1	y	1	n	0	2	3	n	0	n	0	n	0	y	1	male	1	no_edu	2	0	farmer	1
40	y	1	n	0	y	1	n	0	y	1	n	0	n	0	n	0	n	0	n	0	y	1	y	1	n	0	y	1	y	1	n	0	2	3	n	0	n	0	y	1	n	0	female	2	no_edu	2	0	housewife	2
41	n	0	-		y	1	n	0	y	1	n	0	n	0	n	0	n	0	n	0	y	1	y	1	n	0	y	1	y	1	n	0	2	3	n	0	n	0	y	1	y	1	male	1	no_edu	2	0	farmer	1
42	n	0	-		y	1	y	1	y	1	n	0	y	1	n	0	n	0	n	0	y	1	y	1	n	0	y	1	y	1	n	0	2	3	n	0	n	0	y	1	y	1	male	1	primary	1	1	farmer	1
47	y	1	n	0	y	1	y	1	y	1	n	0	n	0	n	0	n	0	n	0	y	1	y	1	n	0	y	1	n	0	n	0	1	2	n	0	n	0	y	1	n	0	female	2	no_edu	2	0	farmer	1
593	n	0	-		y	1	n	0	y	1	n	0	n	0	n	0	n	0	n	0	y	1	y	1	n	0	y	1	y	1	n	0	2	3	n	0	n	0	n	0	y	1	male	1	no_edu	2	0	farmer	1
625	n	0	-		y	1	n	0	y	1	n	0	n	0	n	0	n	0	n	0	y	1	y	1	n	0	y	1	y	1	n	0	2	3	n	0	n	0	n	0	y	1	male	1	primary	1	1	farmer	1
332	n	0	-		y	1	n	0	y	1	n	0	n	0	n	0	n	0	n	0	n	0	y	1	n	0	y	1	y	1	n	0	2	3	n	0	n	0	n	0	y	1	male	1	no_edu	2	0	farmer	1
333	n	0	-		y	1	n	0	y	1	n	0	n	0	n	0	n	0	n	0	y	1	y	1	n	0	y	1	y	1	n	0	2	3	n	0	n	0	n	0	y	1	male	1	no_edu	2	0	farmer	1
329	n	0	n	0	y	1	y	1	y	1	n	0	n	0	n	0	n	0	n	0	y	1	y	1	n	0	y	1	y	1	n	0	2	3	n	0	n	0	n	0	n	0	female	2	no_edu	2	0	farmer	1
330	n	0	-		y	1	y	1	y	1	n	0	n	0	n	0	n	0	n	0	y	1	y	1	y	1	n	0	n	0	n	0	1	2	n	0	n	0	n	0	y	1	male	1	no_edu	2	0	farmer	1
331	n	0	-		y	1	y	1	y	1	n	0	n	0	n	0	n	0	n	0	y	1	y	1	n	0	y	1	y	1	n	0	2	3	n	0	n	0	n	0	y	1	male	1	no_edu	2	0	farmer	1
325	y	1	y	1	y	1	n	0	y	1	n	0	n	0	n	0	n	0	n	0	y	1	y	1	n	0	y	1	y	1	n	0	2	3	n	0	n	0	n	0	y	1	female	2	no_edu	2	0	farmer	1
326	n	0	-		y	1	n	0	y	1	y	1	n	0	n	0	n	0	n	0	y	1	y	1	n	0	y	1	y	1	n	0	2	3	y	1	y	1	n	0	y	1	male	1	primary	1	1	farmer	1
327	n	0	-		y	1	n	0	y	1	n	0	n	0	n	0	n	0	n	0	y	1	y	1	n	0	y	1	y	1	n	0	2	3	y	1	y	1	n	0	y	1	male	1	primary	1	1	farmer	1
328	n	0	-		y	1	n	0	y	1	n	0	n	0	n	0	n	0	n	0	y	1	y	1	n	0	y	1	y	1	n	0	2	3	n	0	n	0	n	0	y	1	male	1	no_edu	2	0	farmer	1
621	n	0	-		y	1	n	0	y	1	n	0	n	0	n	0	n	0	n	0	y	1	y	1	n	0	y	1	y	1	n	0	2	3	y	1	n	0	n	0	y	1	male	1	no_edu	2	0	farmer	1
622	n	0	-		y	1	n	0	y	1	n	0	n	0	n	0	n	0	n	0	y	1	y	1	n	0	y	1	y	1	n	0	2	3	n	0	n	0	n	0	n	0	male	1	no_edu	2	0	farmer	1
623	y	1	n	0	y	1	n	0	y	1	n	0	n	0	n	0	n	0	n	0	y	1	y	1	n	0	y	1	y	1	n	0	2	3	n	0	n	0	n	0	y	1	female	2	no_edu	2	0	farmer	1
619	n	0	-		y	1	n	0	y	1	n	0	n	0	n	0	n	0	n	0	y	1	y	1	n	0	y	1	y	1	n	0	2	3	n	0	n	0	n	0	y	1	male	1	secondary	0	3	farmer	1
620	n	0	-		y	1	n	0	y	1	n	0	n	0	n	0	n	0	n	0	y	1	y	1	n	0	y	1	y	1	n	0	2	3	n	0	n	0	n	0	y	1	male	1	no_edu	2	0	farmer	1
591	n	0	-		y	1	n	0	y	1	n	0	y	1	n	0	n	0	n	0	y	1	y	1	n	0	y	1	y	1	n	0	2	3	n	0	n	0	n	0	y	1	male	1	no_edu	2	0	farmer	1
592	y	1	-		y	1	y	1	y	1	n	0	y	1	n	0	n	0	n	0	y	1	y	1	n	0	y	1	y	1	n	0	2	3	y	1	n	0	n	0	y	1	male	1	no_edu	2	0	farmer	1
321	n	0	-		y	1	y	1	y	1	n	0	y	1	n	0	n	0	n	0	y	1	y	1	n	0	y	1	y	1	n	0	2	3	n	0	n	0	n	0	y	1	male	1	primary	1	1	farmer	1
322	n	0	-		y	1	n	0	y	1	n	0	n	0	n	0	n	0	n	0	y	1	y	1	n	0	y	1	y	1	n	0	2	3	n	0	n	0	n	0	y	1	male	1	no_edu	2	0	farmer	1
323	n	0	-		y	1	n	0	y	1	n	0	n	0	n	0	n	0	n	0	y	1	y	1	n	0	y	1	y	1	n	0	2	3	n	0	n	0	n	0	y	1	male	1	no_edu	2	0	farmer	1
324	n	0	n	0	y	1	n	0	y	1	n	0	n	0	n	0	n	0	n	0	y	1	y	1	n	0	y	1	y	1	n	0	2	3	n	0	n	0	n	0	y	1	female	2	no_edu	2	0	farmer	1
299	y	1	-		y	1	n	0	y	1	n	0	n	0	n	0	n	0	n	0	y	1	y	1	n	0	y	1	y	1	n	0	2	3	n	0	n	0	n	0	y	1	male	1	no_edu	2	0	farmer	1
309	y	1	-		y	1	n	0	y	1	n	0	n	0	n	0	n	0	n	0	y	1	y	1	n	0	y	1	y	1	n	0	2	3	n	0	n	0	n	0	y	1	male	1	no_edu	2	0	farmer	1
319	n	0	-		y	1	n	0	y	1	n	0	n	0	n	0	n	0	n	0	n	0	y	1	n	0	y	1	y	1	n	0	2	3	n	0	n	0	n	0	y	1	male	1	no_edu	2	0	farmer	1
320	n	0	-		y	1	y	1	y	1	n	0	n	0	n	0	n	0	n	0	y	1	y	1	y	1	n	0	n	0	n	0	1	2	y	1	n	0	n	0	y	1	male	1	no_edu	2	0	farmer	1
590	y	1	-		y	1	n	0	y	1	n	0	n	0	n	0	n	0	n	0	y	1	y	1	n	0	y	1	y	1	n	0	2	3	n	0	n	0	n	0	y	1	male	1	primary	1	1	farmer	1
1	n	0	-		y	1	y	1	y	1	n	0	n	0	n	0	n	0	n	0	y	1	y	1	y	1	y	1	y	1	n	0	3	4	n	0	n	0	n	0	n	0	male	1	no_edu	2	0	farmer	1
3	n	0	-		y	1	y	1	y	1	n	0	n	0	n	0	n	0	n	0	y	1	y	1	y	1	y	1	y	1	n	0	3	4	n	0	n	0	n	0	n	0	male	1	no_edu	2	1	student	0
4	y	1	n	0	y	1	y	1	y	1	n	0	n	0	n	0	n	0	n	0	y	1	y	1	y	1	y	1	y	1	n	0	3	4	n	0	n	0	n	0	n	0	female	2	no_edu	2	0	farmer	1
5	n	0	-		y	1	y	1	y	1	n	0	n	0	n	0	n	0	n	0	y	1	y	1	y	1	y	1	y	1	n	0	3	4	n	0	n	0	n	0	n	0	male	1	no_edu	2	0	farmer	1
673	y	1	-		y	1	y	1	n	0	n	0	n	0	n	0	n	0	n	0	y	1	y	1	y	1	n	0	n	0	n	0	1	2	y	1	n	0	n	0	n	0	male	1	primary	1	1	farmer	1
674	n	0	-		y	1	y	1	n	0	n	0	n	0	y	1	n	0	n	0	y	1	y	1	y	1	n	0	n	0	n	0	1	2	y	1	y	1	n	0	n	0	male	1	no_edu	2	0	farmer	1
658	n	0	-		y	1	y	1	n	0	n	0	n	0	n	0	n	0	n	0	y	1	y	1	y	1	n	0	n	0	n	0	1	2	n	0	n	0	n	0	n	0	male	1	no_edu	2	0	farmer	1
676	n	0	-		y	1	y	1	n	0	n	0	n	0	n	0	n	0	n	0	y	1	y	1	y	1	n	0	n	0	n	0	1	2	n	0	n	0	n	0	n	0	male	1	no_edu	2	0	farmer	1
272	n	0	-		y	1	n	0	y	1	n	0	n	0	n	0	n	0	n	0	y	1	y	1	n	0	y	1	y	1	n	0	2	3	n	0	n	0	n	0	n	0	male	1	no_edu	2	0	farmer	1
273	n	0	-		y	1	y	1	y	1	n	0	n	0	n	0	n	0	n	0	y	1	y	1	n	0	y	1	y	1	n	0	2	3	n	0	n	0	n	0	n	0	male	1	primary	1	1	farmer	1
650	n	0	n	0	y	1	n	0	y	1	n	0	n	0	n	0	n	0	n	0	y	1	y	1	n	0	y	1	y	1	n	0	2	3	n	0	n	0	n	0	n	0	female	2	no_edu	2	0	farmer	1
653	n	0	-		y	1	n	0	y	1	n	0	n	0	n	0	n	0	n	0	y	1	y	1	n	0	y	1	y	1	n	0	2	3	n	0	n	0	n	0	n	0	male	1	no_edu	2	0	farmer	1
655	n	0	-		y	1	n	0	y	1	n	0	n	0	n	0	n	0	n	0	y	1	y	1	n	0	y	1	y	1	n	0	2	3	n	0	n	0	n	0	n	0	male	1	no_edu	2	0	farmer	1
659	n	0	-		y	1	n	0	y	1	n	0	n	0	n	0	n	0	n	0	y	1	y	1	n	0	y	1	y	1	n	0	2	3	n	0	n	0	n	0	n	0	male	1	no_edu	2	0	farmer	1
660	n	0	-		y	1	n	0	y	1	n	0	n	0	n	0	n	0	n	0	y	1	y	1	n	0	y	1	y	1	n	0	2	3	n	0	n	0	n	0	n	0	male	1	no_edu	2	0	farmer	1
657	n	0	-		y	1	y	1	n	0	n	0	n	0	n	0	n	0	n	0	y	1	y	1	y	1	n	0	n	0	n	0	1	2	n	0	n	0	n	0	n	0	male	1	primary	1	1	salaried	4
663	n	0	-		y	1	y	1	y	1	n	0	n	0	n	0	n	0	n	0	y	1	y	1	y	1	n	0	n	0	n	0	1	2	n	0	n	0	n	0	n	0	male	1	no_edu	2	0	farmer	1
664	y	1	n	0	y	1	y	1	y	1	n	0	n	0	y	1	n	0	n	0	y	1	y	1	n	0	y	1	y	1	n	0	2	3	n	0	n	0	n	0	n	0	female	2	no_edu	2	0	housewife	2
669	n	0	-		y	1	y	1	y	1	n	0	n	0	n	0	n	0	n	0	y	1	y	1	n	0	y	1	y	1	n	0	2	3	n	0	n	0	n	0	n	0	male	1	no_edu	2	0	farmer	1
311	n	0	n	0	y	1	y	1	y	1	n	0	n	0	n	0	n	0	n	0	y	1	y	1	n	0	y	1	y	1	n	0	2	3	n	0	n	0	n	0	n	0	female	2	no_edu	2	0	farmer	1
317	y	1	-		y	1	y	1	y	1	n	0	n	0	n	0	n	0	n	0	y	1	y	1	n	0	y	1	y	1	n	0	2	3	n	0	n	0	n	0	n	0	male	1	primary	1	1	farmer	1
476	y	1	-		y	1	y	1	y	1	n	0	n	0	n	0	n	0	n	0	y	1	y	1	n	0	y	1	y	1	n	0	2	3	n	0	n	0	n	0	n	0	male	1	no_edu	2	0	farmer	1
381	y	1	-		y	1	n	0	y	1	n	0	n	0	n	0	n	0	n	0	y	1	y	1	n	0	y	1	y	1	n	0	2	3	n	0	n	0	n	0	n	0	male	1	no_edu	2	0	farmer	1
382	n	0	-		y	1	n	0	y	1	y	1	n	0	y	1	n	0	n	0	y	1	y	1	n	0	y	1	y	1	n	0	2	3	n	0	n	0	y	1	y	1	male	1	no_edu	2	0	farmer	1
386	y	1	n	0	y	1	n	0	y	1	y	1	n	0	n	0	n	0	n	0	y	1	y	1	n	0	y	1	y	1	n	0	2	3	n	0	n	0	n	0	n	0	female	2	no_edu	2	0	farmer	1
376	y	1	-		y	1	n	0	y	1	n	0	n	0	y	1	n	0	n	0	n	0	y	1	n	0	y	1	y	1	n	0	2	3	n	0	n	0	n	0	n	0	male	1	no_edu	2	0	farmer	1
379	n	0	-		y	1	n	0	y	1	n	0	n	0	n	0	n	0	n	0	y	1	y	1	n	0	y	1	y	1	n	0	2	3	n	0	n	0	n	0	n	0	male	1	no_edu	2	0	farmer	1
384	n	0	-		y	1	n	0	y	1	y	1	n	0	y	1	n	0	n	0	n	0	y	1	n	0	y	1	y	1	n	0	2	3	n	0	n	0	n	0	n	0	male	1	no_edu	2	0	farmer	1
385	y	1	-		y	1	n	0	y	1	n	0	n	0	y	1	y	1	n	0	y	1	y	1	n	0	y	1	y	1	n	0	2	3	n	0	n	0	n	0	n	0	male	1	no_edu	2	0	farmer	1
388	n	0	-		y	1	n	0	y	1	y	1	n	0	y	1	y	1	n	0	y	1	y	1	n	0	y	1	y	1	n	0	2	3	y	1	n	0	y	1	y	1	male	1	no_edu	2	0	farmer	1
383	n	0	n	0	y	1	y	1	n	0	n	0	n	0	y	1	n	0	n	0	y	1	y	1	n	0	y	1	y	1	n	0	2	3	n	0	n	0	n	0	n	0	female	2	no_edu	2	0	housewife	2
391	y	1	-		y	1	y	1	y	1	n	0	n	0	n	0	n	0	n	0	y	1	y	1	n	0	n	0	y	1	n	0	1	2	n	0	n	0	n	0	n	0	male	1	primary	1	1	off-farm work	4
392	y	1	-		y	1	n	0	y	1	n	0	n	0	y	1	n	0	n	0	y	1	y	1	n	0	y	1	y	1	n	0	2	3	n	0	n	0	n	0	n	0	male	1	no_edu	2	0	farmer	1
534	n	0	-		y	1	y	1	y	1	n	0	n	0	n	0	n	0	n	0	n	0	y	1	n	0	y	1	y	1	n	0	2	3	y	1	y	1	n	0	y	1	male	1	no_edu	2	0	farmer	1
535	y	1	-		y	1	y	1	y	1	n	0	y	1	n	0	y	1	n	0	y	1	y	1	y	1	y	1	y	1	n	0	3	4	y	1	y	1	n	0	y	1	male	1	no_edu	2	0	farmer	1
123	n	0	-		y	1	y	1	y	1	n	0	n	0	n	0	y	1	n	0	y	1	y	1	y	1	y	1	y	1	n	0	3	4	y	1	y	1	n	0	y	1	male	1	no_edu	2	0	farmer	1
532	n	0	-		y	1	y	1	y	1	n	0	n	0	n	0	y	1	n	0	y	1	y	1	y	1	y	1	y	1	n	0	3	4	y	1	y	1	n	0	y	1	male	1	no_edu	2	0	farmer	1
533	y	1	-		y	1	y	1	y	1	n	0	n	0	n	0	n	0	y	1	y	1	y	1	n	0	y	1	y	1	n	0	2	3	y	1	y	1	n	0	y	1	male	1	no_edu	2	0	farmer	1
64	n	0	-		y	1	y	1	n	0	n	0	n	0	n	0	n	0	n	0	y	1	y	1	y	1	n	0	n	0	n	0	1	2	y	1	n	0	n	0	y	1	male	1	no_edu	2	0	farmer	1
120	n	0	-		y	1	y	1	y	1	n	0	y	1	n	0	y	1	n	0	y	1	y	1	n	0	y	1	y	1	n	0	2	3	y	1	y	1	n	0	y	1	male	1	no_edu	2	0	farmer	1
121	n	0	-		y	1	y	1	y	1	n	0	y	1	n	0	n	0	n	0	y	1	y	1	n	0	y	1	y	1	n	0	2	3	y	1	y	1	n	0	y	1	male	1	no_edu	2	0	farmer	1
122	n	0	-		y	1	y	1	y	1	n	0	y	1	n	0	n	0	n	0	y	1	y	1	n	0	y	1	y	1	n	0	2	3	y	1	y	1	n	0	y	1	male	1	no_edu	2	0	farmer	1
342	n	0	-		y	1	y	1	y	1	n	0	n	0	n	0	n	0	n	0	y	1	y	1	y	1	y	1	y	1	n	0	3	4	n	0	n	0	n	0	n	0	male	1	primary	1	1	farmer	1
344	n	0	-		y	1	y	1	y	1	n	0	n	0	n	0	n	0	n	0	y	1	y	1	y	1	y	1	y	1	n	0	3	4	n	0	n	0	n	0	n	0	male	1	no_edu	2	0	farmer	1
345	n	0	-		y	1	y	1	y	1	n	0	n	0	y	1	n	0	n	0	y	1	y	1	y	1	y	1	y	1	n	0	3	4	n	0	n	0	n	0	n	0	male	1	no_edu	2	0	farmer	1
346	n	0	-		y	1	y	1	y	1	n	0	n	0	n	0	n	0	n	0	y	1	y	1	y	1	y	1	y	1	n	0	3	4	n	0	n	0	n	0	n	0	male	1	no_edu	2	0	farmer	1
670	n	0	-		y	1	y	1	y	1	n	0	n	0	n	0	n	0	n	0	y	1	y	1	y	1	y	1	y	1	n	0	3	4	n	0	n	0	n	0	n	0	male	1	no_edu	2	0	farmer	1
677	n	0	-		y	1	y	1	y	1	n	0	n	0	n	0	n	0	n	0	y	1	y	1	y	1	y	1	y	1	n	0	3	4	n	0	n	0	n	0	n	0	male	1	no_edu	2	0	farmer	1
334	n	0	-		y	1	n	0	y	1	n	0	n	0	n	0	n	0	n	0	y	1	y	1	n	0	y	1	y	1	n	0	2	3	n	0	n	0	n	0	n	0	male	1	no_edu	2	0	farmer	1
336	n	0	-		y	1	n	0	y	1	n	0	n	0	y	1	n	0	n	0	y	1	y	1	n	0	y	1	y	1	n	0	2	3	n	0	n	0	n	0	n	0	male	1	no_edu	2	1	student	0
337	n	0	-		y	1	n	0	y	1	n	0	n	0	y	1	n	0	n	0	y	1	y	1	n	0	y	1	y	1	n	0	2	3	n	0	n	0	n	0	n	0	male	1	no_edu	2	0	farmer	1
343	n	0	-		y	1	y	1	y	1	n	0	n	0	y	1	n	0	n	0	y	1	y	1	n	0	y	1	y	1	n	0	2	3	n	0	n	0	n	0	n	0	male	1	adult_edu	2	0	off-farm work	4
675	n	0	-		y	1	n	0	y	1	n	0	n	0	n	0	n	0	n	0	y	1	y	1	n	0	y	1	n	0	n	0	1	2	n	0	n	0	n	0	n	0	male	1	primary	1	1	farmer	1
542	y	1	-		y	1	y	1	y	1	n	0	y	1	n	0	n	0	n	0	y	1	y	1	n	0	y	1	y	1	n	0	2	3	y	1	y	1	n	0	y	1	male	1	secondary	0	3	farmer	1
543	n	0	-		y	1	n	0	y	1	n	0	y	1	n	0	y	1	n	0	y	1	y	1	n	0	y	1	y	1	n	0	2	3	y	1	y	1	n	0	y	1	male	1	no_edu	2	0	farmer	1
544	y	1	y	1	y	1	y	1	y	1	n	0	y	1	n	0	n	0	n	0	y	1	y	1	n	0	y	1	y	1	n	0	2	3	y	1	y	1	y	1	y	1	female	2	no_edu	2	0	farmer	1
545	n	0	-		y	1	n	0	y	1	n	0	y	1	n	0	y	1	n	0	y	1	y	1	n	0	n	0	n	0	y	1	1	2	y	1	y	1	n	0	y	1	male	1	no_edu	2	0	farmer	1
546	n	0	-		y	1	y	1	y	1	n	0	y	1	n	0	y	1	n	0	y	1	y	1	n	0	n	0	n	0	y	1	1	2	y	1	y	1	n	0	y	1	male	1	no_edu	2	0	farmer	1
538	n	0	-		y	1	y	1	y	1	n	0	n	0	n	0	y	1	n	0	y	1	y	1	n	0	y	1	y	1	n	0	2	3	y	1	y	1	n	0	y	1	male	1	no_edu	2	0	farmer	1
539	n	0	-		y	1	y	1	y	1	n	0	n	0	n	0	y	1	n	0	y	1	y	1	n	0	y	1	y	1	n	0	2	3	y	1	n	0	n	0	y	1	male	1	no_edu	2	0	farmer	1
540	n	0	-		y	1	y	1	y	1	n	0	n	0	n	0	y	1	n	0	y	1	y	1	n	0	y	1	y	1	n	0	2	3	y	1	y	1	n	0	y	1	male	1	primary	1	1	farmer	1
541	n	0	-		y	1	y	1	y	1	n	0	y	1	n	0	n	0	n	0	y	1	y	1	n	0	y	1	y	1	n	0	2	3	n	0	n	0	n	0	y	1	male	1	primary	1	1	off-farm work	4
536	y	1	y	1	y	1	y	1	y	1	n	0	n	0	n	0	y	1	n	0	y	1	y	1	n	0	y	1	y	1	n	0	2	3	n	0	n	0	y	1	y	1	female	2	no_edu	2	0	housewife	2
537	y	1	-		y	1	y	1	y	1	n	0	n	0	n	0	y	1	n	0	y	1	y	1	n	0	y	1	y	1	n	0	2	3	y	1	y	1	n	0	y	1	male	1	no_edu	2	0	farmer	1
547	n	0	-		y	1	n	0	n	0	n	0	y	1	n	0	y	1	n	0	y	1	y	1	n	0	n	0	n	0	y	1	1	2	y	1	y	1	n	0	y	1	male	1	no_edu	2	0	farmer	1
373	y	1	-		y	1	y	1	n	0	n	0	n	0	n	0	n	0	n	0	y	1	y	1	y	1	n	0	n	0	n	0	1	2	n	0	n	0	n	0	n	0	male	1	primary	1	1	farmer	1
374	y	1	-		y	1	y	1	n	0	n	0	n	0	y	1	n	0	n	0	n	0	y	1	y	1	n	0	n	0	n	0	1	2	y	1	y	1	n	0	n	0	male	1	primary	1	1	farmer	1
371	y	1	-		y	1	y	1	n	0	n	0	n	0	n	0	n	0	n	0	y	1	y	1	y	1	n	0	n	0	n	0	1	2	n	0	n	0	n	0	n	0	male	1	no_edu	2	0	farmer	1
475	n	0	-		y	1	y	1	n	0	n	0	n	0	y	1	n	0	n	0	y	1	y	1	y	1	n	0	n	0	n	0	1	2	n	0	n	0	n	0	n	0	male	1	no_edu	2	0	farmer	1
368	n	0	-		y	1	y	1	n	0	n	0	n	0	n	0	n	0	n	0	n	0	y	1	y	1	n	0	n	0	n	0	1	2	n	0	n	0	n	0	n	0	male	1	secondary	0	3	farmer	1
375	y	1	-		y	1	n	0	y	1	n	0	n	0	n	0	n	0	n	0	y	1	y	1	n	0	y	1	y	1	n	0	2	3	y	1	y	1	n	0	n	0	male	1	no_edu	2	0	farmer	1
387	n	0	-		y	1	y	1	y	1	n	0	n	0	n	0	n	0	n	0	n	0	y	1	n	0	y	1	y	1	n	0	2	3	y	1	n	0	n	0	n	0	male	1	no_edu	2	0	farmer	1
389	y	1	n	0	y	1	y	1	n	0	n	0	n	0	y	1	n	0	n	0	y	1	y	1	y	1	y	1	y	1	n	0	3	4	n	0	n	0	n	0	n	0	female	2	no_edu	2	0	farmer	1
601	n	0	-		y	1	n	0	y	1	n	0	n	0	n	0	n	0	n	0	y	1	y	1	n	0	y	1	y	1	n	0	2	3	n	0	y	1	n	0	y	1	male	1	primary	1	1	farmer	1
602	y	1	-		y	1	n	0	y	1	n	0	n	0	n	0	n	0	n	0	y	1	y	1	n	0	y	1	y	1	n	0	2	3	n	0	n	0	n	0	y	1	male	1	no_edu	2	0	farmer	1
603	y	1	y	1	y	1	n	0	y	1	n	0	n	0	n	0	n	0	n	0	y	1	y	1	n	0	y	1	y	1	n	0	2	3	n	0	n	0	n	0	y	1	female	2	no_edu	2	0	farmer	1
60	n	0	-		y	1	y	1	y	1	n	0	n	0	y	1	n	0	n	0	y	1	y	1	y	1	y	1	n	0	n	0	2	3	y	1	y	1	n	0	y	1	male	1	no_edu	2	0	farmer	1
61	n	0	y	1	y	1	y	1	y	1	y	1	y	1	n	0	n	0	n	0	y	1	y	1	n	0	y	1	n	0	n	0	1	2	n	0	n	0	y	1	y	1	female	2	no_edu	2	0	farmer	1
62	y	1	-		y	1	n	0	y	1	n	0	n	0	n	0	n	0	n	0	y	1	y	1	n	0	y	1	n	0	n	0	1	2	y	1	y	1	y	1	y	1	male	1	no_edu	2	0	farmer	1
63	n	0	-		y	1	y	1	y	1	n	0	y	1	n	0	n	0	n	0	y	1	y	1	n	0	y	1	n	0	n	0	1	2	y	1	y	1	y	1	y	1	male	1	no_edu	2	0	farmer	1
597	y	1	-		y	1	n	0	y	1	n	0	n	0	n	0	n	0	n	0	y	1	y	1	n	0	y	1	y	1	n	0	2	3	n	0	n	0	n	0	y	1	male	1	no_edu	2	0	farmer	1
600	n	0	-		y	1	n	0	y	1	n	0	n	0	n	0	n	0	n	0	y	1	y	1	n	0	y	1	y	1	n	0	2	3	n	0	n	0	n	0	y	1	male	1	no_edu	2	0	farmer	1
595	y	1	-		y	1	n	0	y	1	n	0	n	0	n	0	n	0	n	0	y	1	y	1	n	0	y	1	y	1	n	0	2	3	n	0	n	0	n	0	y	1	male	1	secondary	0	3	student	0
596	n	0	-		y	1	n	0	y	1	n	0	n	0	n	0	n	0	n	0	y	1	y	1	n	0	y	1	y	1	n	0	2	3	y	1	n	0	n	0	y	1	male	1	no_edu	2	0	farmer	1
598	n	0	-		y	1	n	0	y	1	n	0	n	0	n	0	n	0	n	0	y	1	y	1	n	0	y	1	y	1	n	0	2	3	y	1	n	0	n	0	n	0	male	1	no_edu	2	0	farmer	1
594	y	1	-		y	1	n	0	y	1	n	0	n	0	n	0	n	0	n	0	y	1	y	1	n	0	y	1	y	1	n	0	2	3	n	0	n	0	n	0	y	1	male	1	no_edu	2	0	farmer	1
626	n	0	y	1	y	1	n	0	y	1	n	0	n	0	n	0	n	0	n	0	y	1	y	1	n	0	y	1	y	1	n	0	2	3	n	0	n	0	n	0	y	1	female	2	no_edu	2	0	farmer	1
339	n	0	-		y	1	n	0	y	1	n	0	n	0	n	0	n	0	n	0	y	1	y	1	n	0	y	1	y	1	n	0	2	3	n	0	n	0	n	0	n	0	male	1	primary	1	1	farmer	1
349	n	0	-		y	1	n	0	y	1	n	0	n	0	n	0	n	0	n	0	y	1	y	1	n	0	y	1	y	1	n	0	2	3	n	0	n	0	n	0	n	0	male	1	no_edu	2	0	farmer	1
353	n	0	-		y	1	y	1	y	1	n	0	y	1	n	0	n	0	n	0	y	1	y	1	n	0	y	1	y	1	n	0	2	3	n	0	n	0	n	0	n	0	male	1	primary	1	1	livestock_trader	3
340	n	0	-		y	1	n	0	y	1	n	0	n	0	n	0	n	0	n	0	y	1	y	1	n	0	y	1	y	1	n	0	2	3	n	0	n	0	n	0	n	0	male	1	no_edu	2	0	farmer	1
341	n	0	-		y	1	n	0	y	1	n	0	n	0	n	0	n	0	n	0	y	1	y	1	n	0	y	1	y	1	n	0	2	3	n	0	n	0	n	0	n	0	male	1	primary	1	1	farmer	1
347	n	0	-		y	1	y	1	y	1	n	0	n	0	n	0	n	0	n	0	y	1	y	1	n	0	y	1	y	1	n	0	2	3	n	0	n	0	n	0	n	0	male	1	no_edu	2	0	farmer	1
390	y	1	n	0	y	1	y	1	y	1	n	0	y	1	n	0	n	0	n	0	y	1	y	1	n	0	y	1	y	1	n	0	2	3	n	0	n	0	n	0	n	0	female	2	no_edu	2	0	housewife	2
335	n	0	-		y	1	n	0	y	1	n	0	n	0	n	0	n	0	n	0	y	1	y	1	n	0	y	1	y	1	n	0	2	3	n	0	n	0	n	0	n	0	male	1	no_edu	2	0	farmer	1
338	n	0	-		y	1	n	0	y	1	n	0	n	0	n	0	n	0	n	0	y	1	y	1	n	0	y	1	y	1	n	0	2	3	n	0	n	0	n	0	n	0	male	1	no_edu	2	0	farmer	1
348	n	0	-		y	1	y	1	y	1	n	0	n	0	y	1	n	0	n	0	y	1	y	1	n	0	y	1	y	1	n	0	2	3	n	0	n	0	n	0	n	0	male	1	no_edu	2	1	student	0
350	n	0	-		y	1	n	0	y	1	n	0	n	0	n	0	n	0	n	0	y	1	y	1	n	0	y	1	y	1	n	0	2	3	n	0	n	0	n	0	n	0	male	1	no_edu	2	0	farmer	1
367	n	0	-		y	1	n	0	y	1	n	0	n	0	n	0	n	0	n	0	y	1	y	1	n	0	y	1	y	1	n	0	2	3	n	0	n	0	n	0	n	0	male	1	primary	1	1	farmer	1
370	n	0	-		y	1	n	0	y	1	n	0	n	0	n	0	n	0	n	0	y	1	y	1	n	0	y	1	y	1	n	0	2	3	n	0	n	0	n	0	n	0	male	1	no_edu	2	0	farmer	1
553	n	0	-		y	1	n	0	n	0	n	0	y	1	n	0	n	0	n	0	y	1	y	1	n	0	n	0	n	0	y	1	1	2	n	0	n	0	n	0	y	1	male	1	no_edu	2	0	farmer	1
554	n	0	-		y	1	n	0	n	0	n	0	y	1	n	0	n	0	n	0	n	0	y	1	n	0	n	0	n	0	y	1	1	2	n	0	n	0	n	0	y	1	male	1	no_edu	2	0	farmer	1
555	y	1	n	0	y	1	n	0	n	0	n	0	y	1	n	0	n	0	n	0	n	0	y	1	n	0	n	0	n	0	y	1	1	2	n	0	n	0	n	0	y	1	female	2	no_edu	2	0	farmer	1
556	n	0	n	0	y	1	n	0	n	0	n	0	y	1	n	0	n	0	n	0	y	1	y	1	n	0	n	0	n	0	y	1	1	2	n	0	n	0	y	1	y	1	female	2	no_edu	2	0	farmer	1
557	n	0	-		y	1	n	0	n	0	n	0	y	1	n	0	n	0	n	0	y	1	y	1	n	0	n	0	n	0	y	1	1	2	n	0	n	0	n	0	y	1	male	1	no_edu	2	0	farmer	1
548	n	0	-		y	1	y	1	n	0	n	0	n	0	n	0	n	0	n	0	y	1	y	1	y	1	n	0	n	0	n	0	1	2	y	1	y	1	n	0	y	1	male	1	no_edu	2	0	farmer	1
549	n	0	-		y	1	y	1	n	0	n	0	n	0	n	0	n	0	n	0	y	1	y	1	y	1	n	0	n	0	n	0	1	2	y	1	y	1	n	0	y	1	male	1	secondary	0	3	farmer	1
550	y	1	-		y	1	y	1	n	0	n	0	n	0	n	0	n	0	n	0	y	1	y	1	y	1	n	0	n	0	n	0	1	2	y	1	n	0	n	0	y	1	male	1	no_edu	2	0	farmer	1
551	y	1	-		y	1	y	1	y	1	n	0	n	0	n	0	n	0	n	0	y	1	y	1	y	1	n	0	n	0	n	0	1	2	y	1	y	1	n	0	y	1	male	1	no_edu	2	0	farmer	1
552	y	1	-		y	1	y	1	n	0	n	0	n	0	n	0	n	0	n	0	n	0	y	1	y	1	n	0	n	0	n	0	1	2	n	0	n	0	n	0	y	1	male	1	no_edu	2	0	farmer	1
369	y	1	-		y	1	n	0	y	1	y	1	n	0	y	1	n	0	n	0	n	0	y	1	n	0	y	1	y	1	n	0	2	3	n	0	n	0	n	0	n	0	male	1	secondary	0	3	farmer	1
395	n	0	-		y	1	y	1	y	1	n	0	n	0	y	1	n	0	n	0	y	1	y	1	y	1	y	1	y	1	n	0	3	4	n	0	n	0	n	0	n	0	male	1	secondary	0	3	off-farm work	4
451	y	1	-		y	1	y	1	n	0	n	0	n	0	n	0	n	0	n	0	y	1	y	1	y	1	y	1	y	1	n	0	3	4	n	0	n	0	n	0	n	0	male	1	primary	1	1	farmer	1
468	n	0	-		y	1	y	1	n	0	n	0	n	0	n	0	n	0	n	0	y	1	y	1	y	1	y	1	y	1	n	0	3	4	n	0	n	0	n	0	n	0	male	1	no_edu	2	0	farmer	1
393	n	0	-		y	1	n	0	n	0	y	1	n	0	n	0	n	0	n	0	y	1	y	1	n	0	y	1	y	1	n	0	2	3	n	0	n	0	n	0	n	0	male	1	no_edu	2	0	farmer	1
394	y	1	-		y	1	n	0	n	0	y	1	n	0	n	0	n	0	n	0	y	1	y	1	n	0	n	0	y	1	n	0	1	2	n	0	n	0	n	0	n	0	male	1	no_edu	2	0	farmer	1
396	n	0	-		y	1	n	0	n	0	y	1	n	0	n	0	n	0	n	0	n	0	y	1	n	0	y	1	y	1	n	0	2	3	n	0	n	0	n	0	n	0	male	1	no_edu	2	0	farmer	1
127	n	0	-		y	1	n	0	y	1	y	1	n	0	y	1	n	0	n	0	y	1	y	1	n	0	y	1	y	1	n	0	2	3	n	0	y	1	y	1	y	1	male	1	no_edu	2	0	farmer	1
372	n	0	-		y	1	y	1	n	0	n	0	n	0	n	0	n	0	n	0	n	0	y	1	y	1	n	0	n	0	n	0	1	2	n	0	n	0	n	0	n	0	male	1	no_edu	2	0	farmer	1
377	n	0	-		y	1	y	1	y	1	n	0	y	1	n	0	n	0	n	0	y	1	y	1	y	1	n	0	n	0	n	0	1	2	n	0	n	0	n	0	n	0	male	1	no_edu	2	0	farmer	1
378	n	0	-		y	1	y	1	y	1	n	0	y	1	n	0	n	0	n	0	y	1	y	1	n	0	y	1	y	1	n	0	2	3	n	0	n	0	n	0	n	0	male	1	no_edu	2	0	farmer	1
380	y	1	-		y	1	y	1	y	1	n	0	n	0	n	0	n	0	n	0	y	1	y	1	y	1	y	1	y	1	n	0	3	4	n	0	n	0	n	0	n	0	male	1	no_edu	2	0	farmer	1
608	y	1	-		y	1	n	0	y	1	n	0	n	0	n	0	n	0	n	0	y	1	y	1	n	0	y	1	y	1	n	0	2	3	n	0	n	0	n	0	n	0	male	1	no_edu	2	0	farmer	1
609	y	1	-		y	1	n	0	y	1	n	0	n	0	n	0	n	0	n	0	y	1	y	1	n	0	y	1	y	1	n	0	2	3	n	0	y	1	n	0	n	0	male	1	no_edu	2	0	farmer	1
610	n	0	-		y	1	n	0	y	1	n	0	n	0	y	1	n	0	n	0	y	1	y	1	n	0	y	1	y	1	n	0	2	3	n	0	n	0	n	0	y	1	male	1	secondary	0	3	farmer	1
616	y	1	n	0	y	1	n	0	y	1	n	0	n	0	n	0	n	0	n	0	y	1	y	1	n	0	y	1	y	1	n	0	2	3	n	0	n	0	n	0	y	1	female	2	no_edu	2	0	farmer	1
617	y	1	-		y	1	n	0	y	1	n	0	n	0	n	0	n	0	n	0	y	1	y	1	n	0	y	1	y	1	n	0	2	3	n	0	n	0	n	0	y	1	male	1	primary	1	1	farmer	1
613	y	1	y	1	y	1	n	0	y	1	n	0	n	0	n	0	n	0	n	0	y	1	y	1	n	0	y	1	y	1	n	0	2	3	n	0	n	0	n	0	y	1	female	2	no_edu	2	0	farmer	1
614	n	0	-		y	1	n	0	y	1	n	0	n	0	y	1	n	0	n	0	y	1	y	1	n	0	y	1	y	1	n	0	2	3	n	0	n	0	n	0	y	1	male	1	secondary	0	3	farmer	1
615	n	0	-		y	1	n	0	y	1	n	0	n	0	y	1	n	0	n	0	y	1	y	1	n	0	y	1	y	1	n	0	2	3	n	0	n	0	n	0	y	1	male	1	no_edu	2	0	farmer	1
599	n	0	n	0	y	1	n	0	y	1	n	0	n	0	n	0	n	0	n	0	y	1	y	1	n	0	y	1	y	1	n	0	2	3	n	0	n	0	n	0	y	1	female	2	no_edu	2	0	farmer	1
611	y	1	-		y	1	n	0	n	0	n	0	y	1	n	0	n	0	n	0	y	1	y	1	y	1	n	0	n	0	n	0	1	2	n	0	n	0	n	0	y	1	male	1	no_edu	2	0	farmer	1
612	y	1	-		y	1	n	0	y	1	n	0	y	1	n	0	n	0	n	0	y	1	y	1	n	0	y	1	y	1	n	0	2	3	n	0	n	0	n	0	y	1	male	1	no_edu	2	0	farmer	1
404	n	0	n	0	y	1	n	0	y	1	n	0	n	0	n	0	n	0	n	0	n	0	y	1	n	0	y	1	y	1	n	0	2	3	n	0	n	0	n	0	n	0	female	2	no_edu	2	0	housewife	2
406	n	0	n	0	n	0	n	0	n	0	n	0	n	0	n	0	n	0	n	0	n	0	y	1	n	0	y	1	y	1	n	0	2	3	n	0	n	0	n	0	n	0	female	2	secondary	0	3	off-farm work	4
407	n	0	-		y	1	n	0	y	1	n	0	n	0	n	0	n	0	n	0	n	0	y	1	n	0	y	1	n	0	n	0	1	2	n	0	n	0	n	0	n	0	male	1	no_edu	2	0	student	0
408	y	1	n	0	y	1	n	0	y	1	n	0	n	0	n	0	n	0	n	0	n	0	n	0									0	1	n	0	n	0	n	0	n	0	female	2	no_edu	2	0	housewife	2
397	n	0	-		y	1	y	1	y	1	y	1	n	0	y	1	n	0	n	0	y	1	y	1	y	1	y	1	y	1	n	0	3	4	y	1	n	0	n	0	n	0	male	1	no_edu	2	0	farmer	1
399	n	0	-		y	1	n	0	y	1	n	0	n	0	n	0	n	0	n	0	y	1	y	1	n	0	y	1	y	1	n	0	2	3	y	1	y	1	n	0	n	0	male	1	primary	1	1	farmer	1
402	n	0	-		y	1	n	0	y	1	n	0	n	0	n	0	n	0	n	0	y	1	y	1	n	0	y	1	y	1	n	0	2	3	n	0	n	0	n	0	n	0	male	1	adult_edu	2	0	farmer	1
403	y	1	-		y	1	n	0	y	1	n	0	n	0	y	1	n	0	n	0	y	1	y	1	n	0	y	1	y	1	n	0	2	3	y	1	n	0	n	0	n	0	male	1	secondary	0	3	farmer	1
412	y	1	-		y	1	y	1	y	1	y	1	n	0	y	1	n	0	n	0	y	1	y	1	y	1	y	1	y	1	n	0	3	4	n	0	n	0	n	0	n	0	male	1	no_edu	2	0	farmer	1
415	n	0	-		y	1	y	1	y	1	y	1	n	0	y	1	n	0	n	0	y	1	y	1	n	0	y	1	y	1	n	0	2	3	y	1	y	1	n	0	n	0	male	1	primary	1	1	farmer	1
419	y	1	y	1	y	1	n	0	y	1	n	0	n	0	y	1	n	0	n	0	y	1	y	1	n	0	y	1	y	1	n	0	2	3	n	0	n	0	n	0	n	0	female	2	no_edu	2	0	farmer	1
398	n	0	-		y	1	n	0	n	0	n	0	y	1	y	1	n	0	n	0	y	1	y	1	n	0	y	1	y	1	y	1	3	4	y	1	n	0	n	0	n	0	male	1	no_edu	2	0	farmer	1
400	y	1	-		y	1	n	0	y	1	n	0	y	1	y	1	n	0	n	0	n	0	y	1	n	0	y	1	y	1	y	1	3	4	n	0	n	0	n	0	n	0	male	1	no_edu	2	0	farmer	1
401	y	1	-		y	1	n	0	y	1	n	0	y	1	n	0	n	0	n	0	n	0	y	1	n	0	n	0	n	0	y	1	1	2	y	1	n	0	n	0	n	0	male	1	no_edu	2	0	farmer	1
409	n	0	y	1	y	1	n	0	n	0	n	0	y	1	y	1	n	0	n	0	y	1	y	1	n	0	y	1	y	1	y	1	3	4	y	1	n	0	n	0	n	0	female	2	no_edu	2	0	farmer	1
354	n	0	-		y	1	y	1	n	0	n	0	n	0	n	0	n	0	n	0	y	1	y	1	y	1	n	0	n	0	n	0	1	2	n	0	n	0	n	0	n	0	male	1	no_edu	2	0	farmer	1
357	n	0	-		y	1	y	1	n	0	n	0	n	0	y	1	n	0	n	0	y	1	y	1	y	1	n	0	n	0	n	0	1	2	n	0	n	0	n	0	n	0	male	1	no_edu	2	0	farmer	1
359	y	1	-		y	1	y	1	y	1	n	0	n	0	n	0	n	0	n	0	y	1	y	1	y	1	y	1	y	1	y	1	4	5	n	0	n	0	n	0	n	0	male	1	no_edu	2	0	farmer	1
360	n	0	-		y	1	y	1	n	0	n	0	n	0	n	0	n	0	n	0	y	1	y	1	y	1	n	0	n	0	n	0	1	2	n	0	n	0	n	0	n	0	male	1	no_edu	2	0	farmer	1
361	y	1	-		y	1	y	1	n	0	n	0	n	0	n	0	n	0	n	0	y	1	y	1	y	1	n	0	n	0	n	0	1	2	n	0	n	0	n	0	n	0	male	1	college_uni	0	4	salaried	4
271	n	0	-		y	1	n	0	y	1	n	0	n	0	n	0	n	0	n	0	y	1	y	1	n	0	y	1	y	1	n	0	2	3	n	0	n	0	n	0	n	0	male	1	no_edu	2	0	farmer	1
355	n	0	-		y	1	n	0	y	1	n	0	n	0	y	1	n	0	n	0	y	1	y	1	n	0	y	1	y	1	n	0	2	3	n	0	n	0	n	0	n	0	male	1	no_edu	2	0	farmer	1
356	n	0	-		y	1	n	0	y	1	n	0	n	0	n	0	n	0	n	0	y	1	y	1	n	0	y	1	y	1	n	0	2	3	n	0	n	0	n	0	n	0	male	1	adult_edu	2	0	farmer	1
649	n	0	-		y	1	n	0	y	1	n	0	n	0	n	0	n	0	n	0	y	1	y	1	n	0	y	1	y	1	n	0	2	3	n	0	n	0	n	0	n	0	male	1	no_edu	2	0	farmer	1
126	y	1	y	1	y	1	n	0	y	1	y	1	y	1	n	0	n	0	n	0	y	1	y	1	n	0	y	1	y	1	y	1	3	4	y	1	y	1	y	1	y	1	female	2	no_edu	2	0	farmer	1
563	n	0	-		n	0	n	0	n	0	n	0	n	0	n	0	n	0	n	0	n	0	y	1	n	0	y	1	y	1	n	0	2	3	n	0	n	0	n	0	n	0	male	1	no_edu	2	0	farmer	1
564	n	0	-		y	1	y	1	y	1	y	1	n	0	n	0	n	0	n	0	n	0	y	1	y	1	y	1	n	0	n	0	2	3	n	0	n	0	n	0	n	0	male	1	primary	1	1	farmer	1
565	n	0	-		y	1	y	1	y	1	y	1	n	0	y	1	n	0	n	0	n	0	y	1	y	1	y	1	y	1	n	0	3	4	n	0	n	0	n	0	n	0	male	1	no_edu	2	0	farmer	1
566	n	0	-		y	1	y	1	y	1	y	1	n	0	n	0	n	0	n	0	n	0	y	1	y	1	y	1	n	0	n	0	2	3	n	0	n	0	n	0	n	0	male	1	no_edu	2	0	farmer	1
558	n	0	-		y	1	y	1	y	1	y	1	n	0	n	0	n	0	n	0	y	1	y	1	n	0	y	1	y	1	n	0	2	3	y	1	n	0	n	0	n	0	male	1	no_edu	2	0	farmer	1
559	n	0	-		y	1	n	0	y	1	n	0	n	0	n	0	n	0	n	0	y	1	y	1	n	0	y	1	y	1	n	0	2	3	n	0	n	0	n	0	n	0	male	1	no_edu	2	0	farmer	1
560	n	0	-		y	1	y	1	n	0	y	1	n	0	n	0	y	1	y	1	y	1	y	1	n	0	y	1	n	0	n	0	1	2	y	1	y	1	n	0	y	1	male	1	no_edu	2	0	farmer	1
561	n	0	-		y	1	y	1	n	0	n	0	n	0	n	0	y	1	n	0	y	1	y	1	n	0	y	1	y	1	n	0	2	3	n	0	n	0	n	0	n	0	male	1	college_uni	0	4	student	0
562	n	0	-		y	1	n	0	y	1	n	0	n	0	y	1	y	1	n	0	y	1	y	1	n	0	y	1	y	1	n	0	2	3	y	1	y	1	y	1	n	0	male	1	secondary	0	3	farmer	1
351	n	0	-		y	1	y	1	n	0	n	0	n	0	n	0	n	0	n	0	y	1	y	1	y	1	n	0	n	0	n	0	1	2	n	0	n	0	n	0	n	0	male	1	primary	1	1	farmer	1
363	n	0	-		y	1	y	1	n	0	n	0	n	0	n	0	n	0	n	0	y	1	y	1	y	1	n	0	n	0	n	0	1	2	n	0	n	0	n	0	n	0	male	1	primary	1	1	farmer	1
365	n	0	-		y	1	y	1	n	0	n	0	n	0	n	0	n	0	n	0	y	1	y	1	y	1	n	0	n	0	n	0	1	2	n	0	n	0	n	0	n	0	male	1	no_edu	2	0	farmer	1
352	y	1	-		y	1	y	1	n	0	n	0	n	0	n	0	n	0	n	0	y	1	y	1	y	1	n	0	n	0	n	0	1	2	n	0	n	0	n	0	n	0	male	1	no_edu	2	0	farmer	1
364	n	0	-		y	1	y	1	n	0	n	0	n	0	n	0	n	0	n	0	y	1	y	1	y	1	n	0	n	0	n	0	1	2	n	0	n	0	n	0	n	0	male	1	primary	1	1	farmer	1
362	y	1	-		y	1	y	1	n	0	n	0	n	0	n	0	n	0	n	0	y	1	y	1	y	1	n	0	n	0	n	0	1	2	n	0	n	0	n	0	n	0	male	1	no_edu	2	0	farmer	1
366	n	0	-		y	1	y	1	n	0	n	0	n	0	n	0	n	0	n	0	y	1	y	1	y	1	n	0	n	0	n	0	1	2	n	0	n	0	n	0	n	0	male	1	no_edu	2	0	farmer	1
652	y	1	-		y	1	y	1	n	0	n	0	n	0	n	0	n	0	n	0	y	1	y	1	y	1	n	0	n	0	n	0	1	2	n	0	n	0	n	0	n	0	male	1	primary	1	1	farmer	1
411	n	0	-		y	1	n	0	y	1	y	1	n	0	n	0	n	0	n	0	n	0	y	1	n	0	y	1	y	1	n	0	2	3	n	0	n	0	n	0	n	0	male	1	no_edu	2	0	housewife	2
413	n	0	-		y	1	n	0	y	1	n	0	n	0	n	0	n	0	n	0	y	1	y	1	n	0	y	1	y	1	n	0	2	3	n	0	n	0	n	0	n	0	male	1	primary	1	1	farmer	1
452	n	0	-		y	1	n	0	y	1	n	0	n	0	n	0	n	0	n	0	y	1	y	1	n	0	y	1	y	1	n	0	2	3	n	0	n	0	n	0	n	0	male	1	no_edu	2	0	farmer	1
453	n	0	-		y	1	n	0	y	1	y	1	n	0	n	0	n	0	n	0	y	1	y	1	n	0	y	1	y	1	n	0	2	3	n	0	n	0	n	0	n	0	male	1	no_edu	2	0	farmer	1
454	n	0	-		y	1	n	0	y	1	n	0	n	0	n	0	n	0	n	0	y	1	y	1	n	0	y	1	y	1	n	0	2	3	n	0	n	0	n	0	n	0	male	1	primary	1	1	farmer	1
405	n	0	n	0	y	1	n	0	y	1	n	0	n	0	n	0	n	0	n	0	n	0	y	1	n	0	y	1	y	1	n	0	2	3	n	0	n	0	n	0	n	0	female	2	no_edu	2	0	housewife	2
410	n	0	-		y	1	n	0	y	1	n	0	n	0	n	0	n	0	n	0	y	1	y	1	n	0	y	1	y	1	n	0	2	3	n	0	n	0	n	0	n	0	male	1	no_edu	2	0	farmer	1
464	y	1	-		y	1	y	1	y	1	n	0	n	0	n	0	n	0	n	0	y	1	y	1	n	0	y	1	y	1	n	0	2	3	n	0	n	0	n	0	n	0	male	1	no_edu	2	0	farmer	1
465	n	0	-		y	1	n	0	y	1	y	1	n	0	y	1	n	0	n	0	y	1	y	1	n	0	y	1	y	1	n	0	2	3	n	0	n	0	y	1	n	0	male	1	no_edu	2	0	farmer	1
466	n	0	-		y	1	n	0	y	1	y	1	n	0	y	1	n	0	n	0	y	1	y	1	n	0	y	1	y	1	n	0	2	3	n	0	n	0	n	0	n	0	male	1	primary	1	1	farmer	1
627	y	1	-		y	1	n	0	y	1	n	0	n	0	n	0	n	0	n	0	n	0	n	0									0	1	n	0	n	0	n	0	n	0	male	1	no_edu	2	0	farmer	1
631	y	1	-		y	1	y	1	y	1	n	0	n	0	n	0	n	0	n	0	y	1	y	1	y	1	y	1	y	1	n	0	3	4	y	1	y	1	n	0	n	0	male	1	primary	1	1	farmer	1
633	n	0	-		y	1	n	0	y	1	n	0	n	0	n	0	n	0	n	0	n	0	y	1	n	0	y	1	y	1	n	0	2	3	n	0	n	0	y	1	y	1	male	1	no_edu	2	0	farmer	1
639	y	1	-		y	1	n	0	y	1	n	0	n	0	n	0	n	0	n	0	y	1	y	1	n	0	y	1	y	1	n	0	2	3	n	0	n	0	n	0	y	1	male	1	no_edu	2	0	farmer	1
604	n	0	-		y	1	n	0	y	1	n	0	n	0	n	0	n	0	n	0	y	1	y	1	n	0	y	1	y	1	n	0	2	3	n	0	n	0	n	0	y	1	male	1	no_edu	2	0	farmer	1
605	n	0	-		y	1	n	0	y	1	n	0	n	0	n	0	n	0	n	0	y	1	y	1	n	0	y	1	y	1	n	0	2	3	n	0	n	0	n	0	y	1	male	1	no_edu	2	0	farmer	1
606	n	0	n	0	y	1	n	0	y	1	n	0	n	0	n	0	n	0	n	0	y	1	n	1									0	1	n	0	n	0	n	0	y	1	female	2	no_edu	2	0	student	0
607	n	0	-		y	1	n	0	y	1	n	0	n	0	n	0	n	0	n	0	n	0	y	1	n	0	y	1	y	1	n	0	2	3	n	0	n	0	n	0	y	1	male	1	no_edu	2	0	student	0
618	y	1	n	0	y	1	n	0	y	1	n	0	n	0	n	0	n	0	n	0	y	1	y	1	n	0	y	1	y	1	n	0	2	3	n	0	n	0	n	0	y	1	female	2	no_edu	2	0	farmer	1
152	y	1	-		y	1	n	0	y	1	n	0	n	0	n	0	y	1	n	0	y	1	y	1	n	0	y	1	y	1	n	0	2	3	n	0	n	0	n	0	n	0	male	1	no_edu	2	0	farmer	1
635	y	1	-		y	1	y	1	n	0	n	0	n	0	n	0	n	0	n	0	y	1	y	1	y	1	n	0	n	0	n	0	1	2	n	0	n	0	n	0	y	1	male	1	no_edu	2	0	farmer	1
636	y	1	-		y	1	y	1	n	0	n	0	n	0	n	0	n	0	n	0	y	1	y	1	y	1	n	0	n	0	n	0	1	2	n	0	n	0	n	0	y	1	male	1	no_edu	2	0	farmer	1
637	n	0	-		y	1	y	1	n	0	n	0	n	0	n	0	n	0	n	0	y	1	y	1	y	1	n	0	n	0	n	0	1	2	n	0	n	0	n	0	y	1	male	1	no_edu	2	0	farmer	1
638	n	0	-		y	1	y	1	n	0	n	0	n	0	n	0	n	0	n	0	y	1	y	1	y	1	n	0	n	0	n	0	1	2	n	0	n	0	n	0	n	0	male	1	no_edu	2	0	farmer	1
572	n	0	-		y	1	y	1	n	0	n	0	n	0	y	1	n	0	n	0	n	0	y	1	y	1	n	0	n	0	n	0	1	2	n	0	n	0	n	0	n	0	male	1	no_edu	2	0	farmer	1
573	n	0	-		y	1	y	1	n	0	n	0	n	0	n	0	n	0	n	0	n	0	y	1	y	1	n	0	n	0	n	0	1	2	n	0	n	0	n	0	n	0	male	1	primary	1	1	farmer	1
574	n	0	-		y	1	y	1	n	0	n	0	n	0	n	0	n	0	n	0	n	0	y	1	y	1	n	0	n	0	n	0	1	2	n	0	n	0	n	0	n	0	male	1	no_edu	2	0	farmer	1
567	y	1	-		y	1	n	0	y	1	n	0	n	0	n	0	n	0	n	0	n	0	y	1	n	0	y	1	y	1	n	0	2	3	n	0	n	0	n	0	n	0	male	1	primary	1	1	farmer	1
568	n	0	-		y	1	n	0	y	1	y	1	n	0	n	0	n	0	n	0	n	0	y	1	n	0	y	1	y	1	n	0	2	3	n	0	n	0	n	0	n	0	male	1	no_edu	2	0	farmer	1
569	n	0	-		y	1	n	0	y	1	y	1	n	0	n	0	n	0	n	0	n	0	y	1	n	0	y	1	y	1	n	0	2	3	n	0	n	0	n	0	n	0	male	1	no_edu	2	0	farmer	1
570	n	0	-		y	1	n	0	y	1	y	1	n	0	n	0	n	0	n	0	n	0	y	1	n	0	y	1	y	1	n	0	2	3	n	0	n	0	n	0	n	0	male	1	no_edu	2	0	farmer	1
571	n	0	-		y	1	n	0	y	1	y	1	n	0	n	0	n	0	n	0	n	0	y	1	n	0	y	1	y	1	n	0	2	3	n	0	n	0	n	0	n	0	male	1	no_edu	2	0	farmer	1
423	n	0	-		y	1	n	0	y	1	n	0	n	0	n	0	n	0	n	0	y	1	y	1	n	0	y	1	y	1	n	0	2	3	n	0	n	0	n	0	n	0	male	1	no_edu	2	0	farmer	1
422	n	0	-		y	1	n	0	y	1	n	0	n	0	n	0	n	0	n	0	y	1	y	1	n	0	y	1	y	1	n	0	2	3	n	0	n	0	n	0	n	0	male	1	no_edu	2	0	farmer	1
420	n	0	-		y	1	y	1	y	1	n	0	n	0	n	0	n	0	n	0	y	1	y	1	n	0	y	1	y	1	n	0	2	3	n	0	n	0	n	0	n	0	male	1	no_edu	2	0	farmer	1
421	n	0	-		y	1	y	1	y	1	n	0	n	0	n	0	n	0	n	0	y	1	y	1	n	0	y	1	y	1	n	0	2	3	n	0	n	0	n	0	n	0	male	1	no_edu	2	0	farmer	1
576	y	1	-		y	1	y	1	n	0	n	0	n	0	n	0	n	0	n	0	y	1	y	1	y	1	n	0	n	0	n	0	1	2	n	0	n	0	n	0	n	0	male	1	no_edu	2	0	farmer	1
579	n	0	-		y	1	y	1	n	0	n	0	n	0	n	0	n	0	n	0	n	0	y	1	y	1	n	0	n	0	n	0	1	2	n	0	n	0	n	0	n	0	male	1	no_edu	2	0	farmer	1
580	n	0	-		y	1	y	1	n	0	n	0	n	0	n	0	n	0	n	0	n	0	y	1	y	1	n	0	n	0	n	0	1	2	n	0	n	0	n	0	n	0	male	1	primary	1	1	farmer	1
581	n	0	-		y	1	y	1	n	0	n	0	n	0	n	0	n	0	n	0	n	0	n	0									0	1	n	0	n	0	n	0	n	0	male	1	no_edu	2	0	farmer	1
575	y	1	-		y	1	y	1	n	0	n	0	n	0	n	0	n	0	n	0	y	1	y	1	y	1	n	0	n	0	n	0	1	2	n	0	n	0	n	0	n	0	male	1	no_edu	2	0	farmer	1
577	n	0	-		y	1	y	1	n	0	n	0	n	0	n	0	n	0	n	0	n	0	y	1	y	1	n	0	n	0	n	0	1	2	n	0	n	0	n	0	n	0	male	1	no_edu	2	0	farmer	1
578	n	0	-		y	1	y	1	n	0	n	0	n	0	n	0	y	1	n	0	y	1	y	1	y	1	n	0	n	0	n	0	1	2	n	0	n	0	n	0	n	0	male	1	no_edu	2	0	farmer	1
646	y	1	y	1	y	1	y	1	n	0	n	0	n	0	y	1	n	0	n	0	n	0	y	1	y	1	n	0	n	0	n	0	1	2	n	0	n	0	n	0	y	1	female	2	no_edu	2	0	farmer	1
647	n	0	n	0	y	1	y	1	n	0	n	0	n	0	y	1	n	0	n	0	y	1	y	1	y	1	n	0	n	0	n	0	1	2	n	0	n	0	n	0	y	1	female	2	secondary	0	3	farmer	1
648	n	0	-		y	1	y	1	n	0	n	0	n	0	y	1	n	0	n	0	y	1	y	1	y	1	n	0	n	0	n	0	1	2	n	0	n	0	n	0	y	1	male	1	no_edu	2	0	farmer	1
628	y	1	-		y	1	y	1	n	0	n	0	n	0	n	0	n	0	n	0	y	1	y	1	y	1	n	0	n	0	n	0	1	2	n	0	y	1	n	0	y	1	male	1	primary	1	1	farmer	1
630	y	1	-		y	1	y	1	n	0	n	0	n	0	n	0	n	0	n	0	y	1	y	1	y	1	n	0	n	0	n	0	1	2	n	0	n	0	y	1	y	1	male	1	no_edu	2	0	farmer	1
642	n	0	-		y	1	y	1	n	0	n	0	y	1	y	1	n	0	n	0	y	1	y	1	y	1	n	0	n	0	n	0	1	2	n	0	n	0	y	1	y	1	male	1	primary	1	1	farmer	1
629	n	0	n	0	y	1	y	1	y	1	n	0	n	0	n	0	n	0	n	0	y	1	n	1									0	1	n	0	n	0	y	1	y	1	female	2	no_edu	2	0	farmer	1
632	y	1	-		y	1	y	1	y	1	n	0	n	0	n	0	n	0	n	0	y	1	y	1	n	0	y	1	y	1	n	0	2	3	n	0	n	0	y	1	y	1	male	1	primary	1	1	farmer	1
634	y	1	n	0	y	1	y	1	y	1	n	0	n	0	n	0	n	0	n	0	y	1	y	1	n	0	y	1	y	1	n	0	2	3	n	0	n	0	n	0	y	1	female	2	no_edu	2	0	farmer	1
153	y	1	-		y	1	n	0	y	1	n	0	n	0	n	0	n	0	n	0	y	1	y	1	n	0	y	1	y	1	n	0	2	3	n	0	n	0	n	0	n	0	male	1	no_edu	2	0	farmer	1
416	n	0	-		y	1	n	0	y	1	y	1	y	1	n	0	n	0	n	0	n	0	y	1	n	0	y	1	y	1	y	1	3	4	n	0	n	0	n	0	n	0	male	1	no_edu	2	0	farmer	1
417	y	1	-		y	1	n	0	y	1	y	1	y	1	y	1	n	0	n	0	y	1	y	1	n	0	y	1	y	1	y	1	3	4	n	0	n	0	n	0	n	0	male	1	no_edu	2	0	farmer	1
418	n	0	-		y	1	n	0	y	1	y	1	y	1	n	0	n	0	n	0	n	0	y	1	n	0	y	1	y	1	n	0	2	3	n	0	n	0	n	0	n	0	male	1	no_edu	2	0	farmer	1
424	n	0	-		n	0	n	0	n	0	n	0	n	0	n	0	n	0	n	0	n	0	n	0									0	1	n	0	n	0	n	0	n	0	male	1	no_edu	2	0	farmer	1
425	n	0	n	0	y	1	n	0	y	1	y	1	y	1	n	0	n	0	n	0	y	1	y	1	n	0	y	1	y	1	n	0	2	3	n	0	n	0	n	0	n	0	female	2	no_edu	2	0	farmer	1
414	n	0	-		y	1	n	0	y	1	y	1	n	0	n	0	n	0	n	0	n	0	y	1	n	0	y	1	y	1	n	0	2	3	n	0	n	0	n	0	n	0	male	1	no_edu	2	1	farmer	1
426	y	1	-		y	1	n	0	y	1	n	0	y	1	n	0	n	0	n	0	y	1	y	1	n	0	y	1	y	1	n	0	2	3	n	0	n	0	n	0	n	0	male	1	no_edu	2	0	farmer	1
641	n	0	n	0	y	1	n	0	y	1	n	0	y	1	n	0	n	0	n	0	y	1	y	1	n	0	y	1	y	1	n	0	2	3	n	0	n	0	n	0	n	0	female	2	no_edu	2	0	farmer	1
640	y	1	n	0	y	1	n	0	y	1	n	0	n	0	n	0	n	0	n	0	y	1	y	1	n	0	y	1	y	1	n	0	2	3	n	0	n	0	y	1	y	1	female	2	no_edu	2	0	farmer	1
645	n	0	-		y	1	n	0	y	1	n	0	n	0	n	0	n	0	n	0	y	1	y	1	n	0	y	1	y	1	n	0	2	3	n	0	n	0	y	1	y	1	male	1	primary	1	1	farmer	1
643	n	0	-		y	1	n	0	y	1	n	0	n	0	n	0	n	0	n	0	y	1	y	1	n	0	y	1	y	1	n	0	2	3	n	0	n	0	y	1	y	1	male	1	no_edu	2	0	farmer	1
644	n	0	-		y	1	n	0	y	1	n	0	n	0	n	0	n	0	n	0	y	1	y	1	n	0	y	1	y	1	n	0	2	3	n	0	n	0	n	0	n	0	male	1	no_edu	2	0	farmer	1
155	n	0	-		y	1	n	0	n	0	n	0	y	1	n	0	n	0	n	0	y	1	y	1	n	0	n	0	n	0	y	1	1	2	n	0	n	0	n	0	n	0	male	1	secondary	0	3	farmer	1
32	y	1	-		y	1	n	0	y	1	n	0	n	0	n	0	n	0	n	0	y	1	y	1	n	0	y	1	y	1	n	0	2	3	n	0	n	0	n	0	n	0	male	1	secondary	0	3	farmer	1
8	y	1	-		y	1	n	0	y	1	n	0	y	1	n	0	n	0	n	0	y	1	y	1	n	0	y	1	y	1	n	0	2	3	n	0	n	0	n	0	y	1	male	1	primary	1	1	farmer	1
7	n	0	-		y	1	n	0	y	1	y	1	y	1	n	0	y	1	n	0	y	1	y	1	n	0	y	1	y	1	y	1	3	4	n	0	n	0	n	0	y	1	male	1	no_edu	2	0	farmer	1
56	n	0	-		y	1	n	0	y	1	n	0	n	0	n	0	n	0	n	0	n	0	y	1	n	0	y	1	y	1	n	0	2	3	n	0	n	0	n	0	n	0	male	1	no_edu	2	0	farmer	1
2	y	1	-		y	1	n	0	y	1	n	0	n	0	n	0	n	0	n	0	y	1	y	1	n	0	y	1	y	1	n	0	2	3	n	0	n	0	n	0	n	0	male	1	no_edu	2	0	farmer	1
11	y	1	-		y	1	n	0	y	1	n	0	n	0	n	0	n	0	n	0	y	1	y	1	n	0	y	1	y	1	n	0	2	3	n	0	n	0	n	0	n	0	male	1	primary	1	1	farmer	1
13	y	1	-		y	1	n	0	y	1	n	0	n	0	n	0	n	0	n	0	y	1	y	1	n	0	y	1	y	1	n	0	2	3	n	0	n	0	n	0	n	0	male	1	primary	1	1	farmer	1
19	n	0	-		y	1	n	0	n	0	n	0	y	1	y	1	n	0	n	0	y	1	y	1	n	0	n	0	n	0	y	1	1	2	n	0	n	0	n	0	n	0	male	1	no_edu	2	0	farmer	1
16	n	0	-		y	1	n	0	y	1	y	1	n	0	n	0	n	0	n	0	n	0	y	1	n	0	y	1	y	1	n	0	2	3	n	0	n	0	n	0	n	0	male	1	no_edu	2	0	farmer	1
17	y	1	n	0	y	1	n	0	y	1	y	1	n	0	n	0	n	0	n	0	n	0	y	1	n	0	y	1	y	1	n	0	2	3	n	0	n	0	n	0	n	0	female	2	no_edu	2	0	salaried	4
684	y	1	-		y	1	n	0	y	1	n	0	y	1	n	0	n	0	n	0	n	0	y	1	n	0	y	1	y	1	n	0	2	3	n	0	n	0	n	0	n	0	male	1	primary	1	1	off-farm work	4
6	n	0	-		y	1	n	0	y	1	y	1	n	0	y	1	n	0	n	0	n	0	y	1	n	0	y	1	y	1	n	0	2	3	n	0	n	0	n	0	n	0	male	1	no_edu	2	1	student	0
15	n	0	y	1	y	1	n	0	y	1	y	1	n	0	y	1	n	0	n	0	y	1	y	1	n	0	y	1	y	1	n	0	2	3	n	0	n	0	y	1	y	1	female	2	no_edu	2	0	housewife	2
18	y	1	-		y	1	y	1	y	1	y	1	y	1	n	0	n	0	n	0	y	1	y	1	n	0	y	1	y	1	n	0	2	3	n	0	n	0	n	0	n	0	male	1	no_edu	2	0	farmer	1
125	n	0	-		y	1	y	1	y	1	n	0	n	0	n	0	n	0	n	0	y	1	y	1	y	1	y	1	y	1	n	0	3	4	n	0	n	0	n	0	n	0	male	1	no_edu	2	0	farmer	1
68	n	0	-		y	1	y	1	y	1	n	0	n	0	n	0	n	0	n	0	y	1	y	1	n	0	y	1	n	0	n	0	1	2	n	0	n	0	n	0	y	1	male	1	secondary	0	3	farmer	1
124	n	0	-		y	1	n	0	y	1	n	0	n	0	n	0	n	0	n	0	y	1	y	1	n	0	y	1	y	1	n	0	2	3	y	1	y	1	n	0	y	1	male	1	no_edu	2	0	farmer	1
66	y	1	-		y	1	n	0	y	1	y	1	n	0	n	0	n	0	n	0	y	1	y	1	n	0	y	1	y	1	n	0	2	3	y	1	y	1	n	0	n	0	male	1	no_edu	2	0	farmer	1
67	n	0	-		n	0	n	0	n	0	n	0	n	0	n	0	n	0	n	0	y	1	y	1	n	0	y	1	n	0	n	0	1	2	y	1	y	1	n	0	y	1	male	1	no_edu	2	0	farmer	1
31	y	1	-		y	1	n	0	n	0	n	0	y	1	n	0	n	0	n	0	y	1	y	1	n	0	n	0	n	0	y	1	1	2	n	0	n	0	n	0	y	1	male	1	no_edu	2	0	salaried	4
29	n	0	-		y	1	n	0	y	1	y	1	n	0	n	0	n	0	n	0	y	1	y	1	n	0	y	1	y	1	n	0	2	3	n	0	n	0	n	0	y	1	male	1	no_edu	2	0	farmer	1
25	y	1	-		y	1	n	0	y	1	y	1	n	0	n	0	n	0	n	0	y	1	y	1	n	0	y	1	y	1	n	0	2	3	n	0	n	0	n	0	n	0	male	1	primary	1	1	farmer	1
28	n	0	-		n	0	n	0	n	0	n	0	n	0	n	0	n	0	n	0	n	0	n	0									0	1	n	0	n	0	n	0	n	0	male	1	secondary	0	3	farmer	1
20	n	0	-		y	1	y	1	n	0	n	0	n	0	n	0	n	0	n	0	n	0	y	1	y	1	n	0	n	0	n	0	1	2	n	0	n	0	n	0	y	1	male	1	no_edu	2	0	farmer	1
21	n	0	-		y	1	y	1	n	0	n	0	n	0	n	0	n	0	n	0	y	1	y	1	y	1	n	0	n	0	n	0	1	2	y	1	n	0	n	0	y	1	male	1	no_edu	2	0	farmer	1
45	y	1	-		y	1	y	1	n	0	n	0	n	0	y	1	n	0	n	0	y	1	y	1	y	1	n	0	n	0	n	0	1	2	n	0	n	0	n	0	n	0	male	1	no_edu	2	0	farmer	1
39	y	1	-		y	1	n	0	y	1	n	0	y	1	n	0	n	0	n	0	y	1	y	1	n	0	y	1	y	1	y	1	3	4	n	0	n	0	n	0	n	0	male	1	no_edu	2	0	farmer	1
44	n	0	n	0	y	1	n	0	y	1	n	0	y	1	n	0	n	0	n	0	y	1	y	1	n	0	y	1	y	1	y	1	3	4	n	0	y	1	n	0	n	0	female	2	secondary	0	3	housewife	2
46	n	0	n	0	y	1	n	0	y	1	n	0	y	1	n	0	n	0	n	0	y	1	y	1	n	0	y	1	y	1	y	1	3	4	n	0	n	0	n	0	n	0	female	2	no_edu	2	0	housewife	2
48	y	1	-		y	1	n	0	y	1	n	0	y	1	n	0	n	0	n	0	y	1	y	1	n	0	y	1	y	1	y	1	3	4	n	0	y	1	n	0	n	0	male	1	no_edu	2	0	farmer	1
50	y	1	-		y	1	n	0	y	1	n	0	y	1	n	0	n	0	n	0	y	1	y	1	n	0	y	1	y	1	y	1	3	4	n	0	n	0	n	0	n	0	male	1	primary	1	1	farmer	1
51	y	1	-		y	1	n	0	y	1	n	0	y	1	n	0	n	0	n	0	y	1	y	1	n	0	y	1	y	1	y	1	3	4	n	0	n	0	n	0	n	0	male	1	no_edu	2	0	farmer	1
52	n	0	-		y	1	y	1	y	1	n	0	y	1	y	1	n	0	n	0	y	1	y	1	n	0	y	1	y	1	y	1	3	4	n	0	y	1	y	1	y	1	male	1	no_edu	2	0	student	0
132	n	0	-		y	1	n	0	y	1	y	1	n	0	y	1	n	0	n	0	y	1	y	1	n	0	y	1	y	1	n	0	2	3	n	0	y	1	y	1	y	1	male	1	no_edu	2	0	farmer	1
133	n	0	-		y	1	n	0	y	1	y	1	n	0	y	1	n	0	n	0	y	1	y	1	n	0	y	1	y	1	n	0	2	3	n	0	n	0	n	0	y	1	male	1	secondary	0	3	farmer	1
130	n	0	n	0	y	1	n	0	y	1	y	1	n	0	y	1	y	1	n	0	n	0	y	1	n	0	y	1	y	1	n	0	2	3	n	0	n	0	n	0	y	1	female	2	no_edu	2	0	farmer	1
131	n	0	-		y	1	n	0	y	1	y	1	n	0	y	1	n	0	n	0	y	1	y	1	n	0	y	1	y	1	n	0	2	3	y	1	y	1	y	1	y	1	male	1	no_edu	2	0	farmer	1
128	n	0	-		y	1	n	0	y	1	y	1	n	0	y	1	n	0	n	0	y	1	y	1	n	0	y	1	y	1	n	0	2	3	n	0	y	1	n	0	y	1	male	1	no_edu	2	0	farmer	1
129	n	0	y	1	y	1	n	0	y	1	y	1	n	0	y	1	n	0	n	0	y	1	y	1	n	0	y	1	y	1	n	0	2	3	n	0	y	1	y	1	y	1	female	2	no_edu	2	0	farmer	1
53	y	1	-		y	1	n	0	y	1	n	0	n	0	n	0	n	0	n	0	y	1	y	1	n	0	y	1	y	1	n	0	2	3	n	0	n	0	n	0	n	0	male	1	no_edu	2	0	farmer	1
58	n	0	-		y	1	n	0	y	1	n	0	n	0	n	0	n	0	n	0	n	0	y	1	n	0	y	1	y	1	n	0	2	3	n	0	n	0	n	0	n	0	male	1	primary	1	1	farmer	1
14	n	0	n	0	y	1	n	0	y	1	n	0	n	0	n	0	n	0	n	0	y	1	y	1	n	0	y	1	y	1	n	0	2	3	n	0	n	0	n	0	n	0	female	2	no_edu	2	0	housewife	2
54	y	1	-		y	1	n	0	y	1	n	0	n	0	n	0	n	0	n	0	n	0	y	1	n	0	y	1	y	1	n	0	2	3	n	0	n	0	n	0	n	0	male	1	no_edu	2	0	farmer	1
55	n	0	-		y	1	n	0	y	1	n	0	n	0	n	0	n	0	n	0	n	0	y	1	n	0	y	1	y	1	n	0	2	3	n	0	n	0	n	0	n	0	male	1	primary	1	1	farmer	1
59	n	0	-		y	1	n	0	y	1	n	0	n	0	n	0	n	0	n	0	n	0	y	1	n	0	y	1	y	1	n	0	2	3	n	0	n	0	n	0	n	0	male	1	no_edu	2	0	farmer	1
165	n	0	-		y	1	y	1	n	0	n	0	n	0	n	0	n	0	n	0	y	1	y	1	y	1	n	0	n	0	n	0	1	2	n	0	n	0	n	0	y	1	male	1	primary	1	1	farmer	1
167	n	0	-		y	1	y	1	n	0	n	0	n	0	n	0	n	0	n	0	y	1	y	1	y	1	n	0	n	0	n	0	1	2	n	0	n	0	n	0	y	1	male	1	no_edu	2	0	salaried	4
164	n	0	-		y	1	n	0	y	1	n	0	y	1	n	0	n	0	y	1	y	1	y	1	n	0	y	1	y	1	y	1	3	4	y	1	y	1	n	0	y	1	male	1	secondary	0	3	farmer	1
166	y	1	-		y	1	n	0	n	0	n	0	y	1	n	0	n	0	n	0	y	1	y	1	n	0	n	0	n	0	y	1	1	2	n	0	n	0	n	0	y	1	male	1	primary	1	1	farmer	1
33	n	0	-		y	1	n	0	y	1	n	0	n	0	y	1	n	0	n	0	n	0	y	1	n	0	y	1	y	1	n	0	2	3	y	1	y	1	n	0	y	1	male	1	no_edu	2	0	farmer	1
34	y	1	-		y	1	n	0	y	1	n	0	n	0	n	0	n	0	n	0	y	1	y	1	n	0	y	1	y	1	n	0	2	3	y	1	y	1	n	0	y	1	male	1	primary	1	1	farmer	1
35	y	1	-		y	1	n	0	y	1	n	0	n	0	n	0	n	0	n	0	y	1	y	1	n	0	y	1	y	1	n	0	2	3	n	0	n	0	n	0	y	1	male	1	primary	1	1	farmer	1
36	n	0	-		y	1	n	0	y	1	n	0	n	0	y	1	n	0	n	0	y	1	y	1	n	0	y	1	y	1	n	0	2	3	n	0	n	0	y	1	y	1	male	1	no_edu	2	0	farmer	1
37	y	1	-		y	1	n	0	y	1	n	0	y	1	n	0	n	0	n	0	y	1	y	1	n	0	y	1	y	1	n	0	2	3	n	0	n	0	n	0	y	1	male	1	no_edu	2	0	farmer	1
238	n	0	-		y	1	n	0	y	1	y	1	n	0	y	1	n	0	n	0	y	1	y	1	n	0	y	1	y	1	n	0	2	3	n	0	n	0	n	0	n	0	male	1	adult_edu	2	0	farmer	1
239	n	0	-		y	1	y	1	y	1	n	0	n	0	n	0	n	0	n	0	n	0	y	1	n	0	y	1	y	1	n	0	2	3	n	0	n	0	n	0	n	0	male	1	no_edu	2	0	farmer	1
237	y	1	-		y	1	y	1	n	0	n	0	n	0	y	1	n	0	n	0	y	1	y	1	n	0	n	0	n	0	y	1	1	2	n	0	n	0	n	0	n	0	male	1	no_edu	2	0	farmer	1
154	n	0	-		y	1	n	0	y	1	n	0	n	0	n	0	n	0	n	0	y	1	y	1	n	0	y	1	y	1	n	0	2	3	n	0	n	0	y	1	n	0	male	1	no_edu	2	0	farmer	1
685	y	1	-		y	1	n	0	y	1	n	0	n	0	n	0	n	0	n	0	y	1	y	1	n	0	y	1	y	1	n	0	2	3	n	0	n	0	n	0	n	0	male	1	no_edu	2	0	farmer	1
226	n	0	-		y	1	y	1	n	0	n	0	n	0	n	0	n	0	n	0	n	0	y	1	y	1	n	0	n	0	n	0	1	2	n	0	n	0	n	0	n	0	male	1	no_edu	2	0	farmer	1
228	n	0	n	0	y	1	y	1	n	0	n	0	n	0	n	0	n	0	n	0	n	0	y	1	y	1	n	0	n	0	n	0	1	2	n	0	n	0	n	0	n	0	female	2	no_edu	2	0	housewife	2
229	n	0	-		y	1	y	1	n	0	n	0	n	0	n	0	n	0	n	0	n	0	y	1	y	1	n	0	n	0	n	0	1	2	n	0	n	0	n	0	n	0	male	1	primary	1	1	farmer	1
231	n	0	-		y	1	y	1	n	0	n	0	n	0	n	0	n	0	n	0	n	0	y	1	y	1	n	0	n	0	n	0	1	2	n	0	n	0	n	0	n	0	male	1	primary	1	1	farmer	1
173	y	1	n	0	y	1	y	1	n	0	n	0	n	0	n	0	n	0	n	0	n	0	y	1	y	1	n	0	n	0	n	0	1	2	n	0	n	0	n	0	n	0	female	2	no_edu	2	0	housewife	2
174	n	0	-		y	1	y	1	n	0	n	0	n	0	n	0	n	0	n	0	n	0	y	1	y	1	n	0	n	0	n	0	1	2	n	0	n	0	n	0	n	0	male	1	no_edu	2	1	farmer	1
172	n	0	-		y	1	y	1	y	1	n	0	n	0	n	0	n	0	n	0	n	0	y	1	y	1	y	1	y	1	n	0	3	4	n	0	n	0	n	0	n	0	male	1	no_edu	2	0	farmer	1
222	n	0	-		y	1	y	1	y	1	n	0	n	0	n	0	n	0	n	0	n	0	y	1	y	1	y	1	y	1	n	0	3	4	n	0	n	0	n	0	n	0	male	1	no_edu	2	0	farmer	1
223	n	0	-		y	1	y	1	y	1	n	0	n	0	n	0	n	0	n	0	n	0	y	1	y	1	y	1	y	1	n	0	3	4	n	0	n	0	n	0	n	0	male	1	primary	1	1	farmer	1
224	n	0	-		y	1	y	1	y	1	n	0	n	0	n	0	n	0	n	0	y	1	y	1	y	1	y	1	y	1	n	0	3	4	n	0	n	0	n	0	n	0	male	1	no_edu	2	0	farmer	1
225	n	0	-		y	1	y	1	n	0	n	0	n	0	n	0	n	0	n	0	n	0	y	1	y	1	y	1	y	1	n	0	3	4	n	0	n	0	n	0	n	0	male	1	no_edu	2	0	farmer	1
182	n	0	-		y	1	y	1	n	0	n	0	n	0	n	0	n	0	n	0	y	1	y	1	y	1	n	0	n	0	n	0	1	2	n	0	n	0	n	0	y	1	male	1	primary	1	1	farmer	1
180	n	0	-		y	1	y	1	y	1	n	0	y	1	n	0	n	0	n	0	y	1	y	1	y	1	n	0	n	0	n	0	1	2	n	0	y	1	n	0	y	1	male	1	no_edu	2	0	farmer	1
181	y	1	-		y	1	y	1	y	1	n	0	y	1	n	0	n	0	n	0	y	1	y	1	y	1	n	0	n	0	n	0	1	2	n	0	n	0	n	0	y	1	male	1	no_edu	2	0	farmer	1
177	y	1	-		y	1	y	1	y	1	n	0	n	0	n	0	n	0	n	0	y	1	y	1	y	1	n	0	n	0	n	0	1	2	n	0	n	0	n	0	y	1	male	1	primary	1	1	farmer	1
178	n	0	-		y	1	y	1	n	0	n	0	n	0	n	0	n	0	n	0	y	1	y	1	y	1	n	0	n	0	n	0	1	2	y	1	y	1	n	0	y	1	male	1	no_edu	2	0	farmer	1
179	n	0	-		y	1	y	1	n	0	n	0	n	0	n	0	n	0	n	0	n	0	y	1	y	1	n	0	n	0	n	0	1	2	n	0	n	0	n	0	y	1	male	1	no_edu	2	0	farmer	1
168	y	1	-		y	1	y	1	y	1	n	0	n	0	n	0	n	0	n	0	y	1	y	1	y	1	y	1	n	0	n	0	2	3	n	0	n	0	n	0	y	1	male	1	secondary	0	3	salaried	4
175	n	0	-		y	1	y	1	y	1	n	0	n	0	n	0	n	0	n	0	n	0	y	1	y	1	y	1	y	1	n	0	3	4	n	0	n	0	n	0	y	1	male	1	no_edu	2	0	farmer	1
236	y	1	-		y	1	y	1	n	0	n	0	n	0	n	0	n	0	n	0	y	1	y	1	y	1	y	1	y	1	n	0	3	4	n	0	n	0	n	0	y	1	male	1	no_edu	2	0	farmer	1
253	n	0	-		y	1	n	0	y	1	n	0	n	0	n	0	n	0	n	0	n	0	y	1	n	0	y	1	n	0	n	0	1	2	n	0	n	0	n	0	n	0	male	1	no_edu	2	0	farmer	1
255	n	0	-		y	1	n	0	y	1	n	0	n	0	n	0	n	0	n	0	n	0	y	1	n	0	y	1	n	0	n	0	1	2	n	0	n	0	n	0	n	0	male	1	primary	1	1	farmer	1
233	n	0	n	0	y	1	n	0	y	1	n	0	n	0	n	0	n	0	n	0	n	0	y	1	n	0	y	1	y	1	n	0	2	3	n	0	n	0	n	0	n	0	female	2	no_edu	2	0	farmer	1
235	n	0	-		y	1	n	0	y	1	n	0	n	0	n	0	n	0	n	0	n	0	y	1	n	0	y	1	y	1	n	0	2	3	n	0	n	0	n	0	n	0	male	1	no_edu	2	0	farmer	1
252	n	0	-		y	1	n	0	y	1	n	0	n	0	n	0	n	0	n	0	n	0	y	1	n	0	y	1	y	1	n	0	2	3	n	0	n	0	n	0	n	0	male	1	no_edu	2	0	farmer	1
227	n	0	-		y	1	n	0	y	1	n	0	n	0	n	0	n	0	n	0	n	0	y	1	n	0	y	1	y	1	n	0	2	3	n	0	n	0	n	0	n	0	male	1	no_edu	2	0	farmer	1
230	n	0	-		y	1	n	0	y	1	n	0	n	0	n	0	n	0	n	0	n	0	y	1	n	0	y	1	y	1	n	0	2	3	n	0	n	0	n	0	n	0	male	1	no_edu	2	0	farmer	1
232	n	0	-		y	1	n	0	y	1	n	0	n	0	n	0	n	0	n	0	n	0	y	1	n	0	y	1	y	1	n	0	2	3	n	0	n	0	n	0	n	0	male	1	primary	1	1	farmer	1
234	n	0	-		y	1	n	0	y	1	n	0	n	0	n	0	n	0	n	0	y	1	y	1	n	0	y	1	y	1	n	0	2	3	n	0	n	0	n	0	n	0	male	1	primary	1	1	farmer	1
241	n	0	y	1	y	1	n	0	y	1	y	1	n	0	y	1	n	0	n	0	n	0	y	1	n	0	y	1	y	1	n	0	2	3	n	0	n	0	n	0	n	0	female	2	no_edu	2	0	housewife	2
242	n	0	-		y	1	n	0	y	1	y	1	n	0	n	0	n	0	n	0	n	0	y	1	n	0	y	1	y	1	n	0	2	3	n	0	n	0	n	0	n	0	male	1	no_edu	2	1	farmer	1
250	n	0	-		y	1	n	0	y	1	y	1	n	0	y	1	n	0	n	0	y	1	y	1	n	0	y	1	y	1	n	0	2	3	n	0	n	0	n	0	n	0	male	1	no_edu	2	0	farmer	1
251	y	1	-		y	1	n	0	y	1	y	1	n	0	y	1	n	0	n	0	y	1	y	1	n	0	y	1	y	1	n	0	2	3	n	0	n	0	n	0	n	0	male	1	primary	1	1	farmer	1
157	n	0	-		y	1	y	1	y	1	y	1	n	0	n	0	n	0	n	0	n	0	y	1	y	1	y	1	y	1	n	0	3	4	n	0	n	0	n	0	n	0	male	1	no_edu	2	0	farmer	1
240	y	1	n	0	y	1	y	1	y	1	n	0	n	0	n	0	n	0	n	0	n	0	y	1	y	1	y	1	y	1	n	0	3	4	n	0	n	0	n	0	n	0	female	2	no_edu	2	0	housewife	2
244	y	1	-		y	1	y	1	y	1	n	0	n	0	n	0	n	0	n	0	y	1	y	1	y	1	y	1	y	1	n	0	3	4	n	0	n	0	n	0	n	0	male	1	no_edu	2	0	farmer	1
245	n	0	-		y	1	n	0	y	1	y	1	n	0	n	0	n	0	n	0	n	0	y	1	n	0	y	1	y	1	n	0	2	3	n	0	n	0	n	0	n	0	male	1	primary	1	1	farmer	1
246	n	0	-		y	1	y	1	y	1	y	1	n	0	n	0	n	0	n	0	n	0	y	1	n	0	y	1	y	1	n	0	2	3	n	0	n	0	n	0	n	0	male	1	no_edu	2	0	farmer	1
247	n	0	n	0	y	1	y	1	y	1	n	0	n	0	y	1	n	0	n	0	n	0	n	0									0	1	n	0	n	0	n	0	n	0	female	2	no_edu	2	0	farmer	1
248	y	1	-		y	1	n	0	y	1	y	1	n	0	y	1	n	0	n	0	y	1	y	1	n	0	y	1	y	1	n	0	2	3	n	0	n	0	n	0	n	0	male	1	primary	1	1	farmer	1
249	y	1	-		y	1	y	1	y	1	n	0	n	0	n	0	n	0	n	0	n	0	y	1	n	0	y	1	y	1	n	0	2	3	n	0	n	0	n	0	n	0	male	1	no_edu	2	0	farmer	1
243	y	1	-		y	1	n	0	n	0	n	0	y	1	n	0	n	0	n	0	y	1	y	1	n	0	n	0	n	0	y	1	1	2	n	0	n	0	n	0	n	0	male	1	no_edu	2	0	farmer	1
162	y	1	-		y	1	n	0	y	1	y	1	n	0	n	0	n	0	n	0	y	1	y	1	n	0	y	1	y	1	n	0	2	3	n	0	n	0	n	0	n	0	male	1	primary	1	1	farmer	1
159	n	0	n	0	y	1	y	1	y	1	n	0	n	0	y	1	n	0	n	0	n	0	n	0									0	1	n	0	n	0	n	0	n	0	female	2	primary	1	1	livestock_trader	3
160	y	1	-		y	1	y	1	y	1	y	1	n	0	n	0	n	0	n	0	n	0	y	1	y	1	y	1	y	1	n	0	3	4	n	0	n	0	n	0	n	0	male	1	no_edu	2	0	farmer	1
161	y	1	n	0	y	1	y	1	y	1	n	0	n	0	n	0	n	0	n	0	n	0	y	1	y	1	y	1	y	1	n	0	3	4	n	0	n	0	n	0	n	0	female	2	no_edu	2	0	housewife	2
163	n	0	-		y	1	y	1	y	1	n	0	n	0	y	1	n	0	n	0	n	0	n	0									0	1	n	0	n	0	n	0	n	0	male	1	secondary	0	3	farmer	1
156	y	1	-		y	1	n	0	y	1	n	0	n	0	n	0	n	0	n	0	n	0	y	1	y	1	y	1	y	1	n	0	3	4	y	1	n	0	n	0	n	0	male	1	no_edu	2	0	farmer	1
158	n	0	-		y	1	y	1	y	1	n	0	n	0	n	0	n	0	n	0	y	1	y	1	y	1	y	1	n	0	n	0	2	3	n	0	n	0	n	0	n	0	male	1	no_edu	2	0	farmer	1
170	y	1	-		y	1	n	0	y	1	n	0	n	0	y	1	n	0	n	0	y	1	y	1	y	1	y	1	y	1	n	0	3	4	y	1	y	1	n	0	n	0	male	1	no_edu	2	0	farmer	1
184	n	0	-		y	1	n	0	y	1	n	0	n	0	y	1	n	0	n	0	y	1	y	1	n	0	y	1	y	1	n	0	2	3	n	0	n	0	n	0	n	0	male	1	secondary	0	3	farmer	1
185	y	1	-		y	1	n	0	y	1	n	0	y	1	y	1	n	0	n	0	n	0	y	1	n	0	y	1	y	1	n	0	2	3	n	0	n	0	n	0	n	0	male	1	secondary	0	3	student	0
169	n	0	-		y	1	n	0	y	1	n	0	n	0	y	1	n	0	n	0	y	1	y	1	n	0	y	1	y	1	n	0	2	3	n	0	n	0	n	0	y	1	male	1	no_edu	2	0	farmer	1
171	n	0	-		y	1	y	1	y	1	n	0	y	1	n	0	n	0	n	0	y	1	y	1	y	1	y	1	y	1	n	0	3	4	n	0	n	0	n	0	y	1	male	1	primary	1	1	farmer	1
100	n	0	-		y	1	n	0	y	1	n	0	n	0	n	0	n	0	n	0	y	1	y	1	n	0	y	1	y	1	n	0	2	3	y	1	y	1	n	0	y	1	male	1	no_edu	2	0	farmer	1
101	n	0	-		y	1	n	0	y	1	n	0	n	0	n	0	n	0	n	0	y	1	y	1	n	0	y	1	y	1	n	0	2	3	y	1	n	0	n	0	y	1	male	1	primary	1	1	farmer	1
102	y	1	-		y	1	n	0	y	1	n	0	n	0	n	0	n	0	n	0	y	1	y	1	n	0	y	1	y	1	n	0	2	3	y	1	n	0	n	0	y	1	male	1	no_edu	2	0	farmer	1
95	n	0	-		y	1	n	0	y	1	n	0	n	0	n	0	n	0	n	0	y	1	y	1	y	1	y	1	y	1	n	0	3	4	y	1	y	1	n	0	y	1	male	1	no_edu	2	0	farmer	1
96	n	0	-		y	1	n	0	y	1	n	0	n	0	n	0	n	0	n	0	y	1	y	1	n	0	y	1	y	1	n	0	2	3	y	1	y	1	n	0	y	1	male	1	no_edu	2	0	farmer	1
97	n	0	-		y	1	n	0	y	1	n	0	n	0	n	0	y	1	n	0	y	1	y	1	n	0	y	1	y	1	n	0	2	3	y	1	y	1	n	0	y	1	male	1	no_edu	2	0	farmer	1
99	n	0	-		y	1	n	0	y	1	n	0	n	0	n	0	n	0	n	0	y	1	y	1	n	0	y	1	y	1	n	0	2	3	y	1	y	1	n	0	y	1	male	1	primary	1	1	farmer	1
94	n	0	-		y	1	y	1	y	1	n	0	n	0	n	0	n	0	n	0	y	1	y	1	y	1	y	1	y	1	n	0	3	4	y	1	y	1	n	0	y	1	male	1	no_edu	2	0	farmer	1
98	y	1	-		y	1	y	1	y	1	n	0	n	0	n	0	n	0	n	0	y	1	y	1	y	1	y	1	y	1	n	0	3	4	y	1	y	1	n	0	y	1	male	1	no_edu	2	0	farmer	1
144	n	0	-		y	1	n	0	y	1	y	1	n	0	y	1	y	1	n	0	y	1	y	1	n	0	y	1	y	1	n	0	2	3	y	1	y	1	n	0	y	1	male	1	no_edu	2	0	farmer	1
145	n	0	-		y	1	n	0	y	1	y	1	n	0	y	1	n	0	n	0	y	1	y	1	n	0	y	1	y	1	n	0	2	3	n	0	y	1	n	0	y	1	male	1	primary	1	1	farmer	1
146	n	0	-		y	1	n	0	y	1	y	1	n	0	y	1	y	1	n	0	y	1	y	1	n	0	y	1	y	1	n	0	2	3	n	0	y	1	n	0	y	1	male	1	no_edu	2	0	farmer	1
141	n	0	-		y	1	n	0	y	1	y	1	n	0	y	1	n	0	n	0	y	1	y	1	n	0	y	1	y	1	n	0	2	3	y	1	y	1	n	0	y	1	male	1	no_edu	2	0	farmer	1
142	n	0	-		y	1	y	1	y	1	n	0	n	0	y	1	n	0	n	0	y	1	y	1	n	0	y	1	y	1	n	0	2	3	y	1	y	1	n	0	n	0	male	1	adult_edu	2	0	farmer	1
143	n	0	-		y	1	n	0	y	1	y	1	n	0	y	1	n	0	n	0	y	1	y	1	n	0	y	1	y	1	n	0	2	3	y	1	y	1	y	1	y	1	male	1	no_edu	2	0	farmer	1
137	n	0	-		y	1	n	0	y	1	n	0	n	0	y	1	n	0	n	0	y	1	y	1	n	0	y	1	y	1	n	0	2	3	y	1	y	1	n	0	n	0	male	1	no_edu	2	0	farmer	1
138	n	0	n	0	y	1	n	0	y	1	n	0	n	0	y	1	n	0	n	0	y	1	y	1	n	0	y	1	y	1	n	0	2	3	n	0	n	0	n	0	n	0	female	2	no_edu	2	0	housewife	2
139	y	1	-		y	1	n	0	y	1	n	0	y	1	y	1	n	0	n	0	y	1	n	1									0	1	y	1	y	1	n	0	n	0	male	1	no_edu	2	0	farmer	1
140	y	1	-		y	1	n	0	y	1	n	0	y	1	y	1	n	0	n	0	y	1	y	1	n	0	y	1	y	1	n	0	2	3	y	1	y	1	n	0	n	0	male	1	no_edu	2	0	farmer	1
134	n	0	-		y	1	n	0	y	1	y	1	n	0	y	1	y	1	n	0	y	1	y	1	n	0	y	1	y	1	n	0	2	3	y	1	y	1	y	1	y	1	male	1	no_edu	2	0	farmer	1
135	n	0	-		y	1	n	0	y	1	y	1	n	0	y	1	y	1	y	1	y	1	y	1	n	0	y	1	y	1	n	0	2	3	y	1	y	1	n	0	y	1	male	1	secondary	0	3	farmer	1
136	y	1	-		y	1	y	1	y	1	y	1	y	1	n	0	y	1	n	0	y	1	y	1	n	0	y	1	y	1	n	0	2	3	y	1	y	1	n	0	n	0	male	1	primary	1	1	farmer	1
43	n	0	-		y	1	n	0	y	1	n	0	n	0	n	0	n	0	n	0	y	1	y	1	n	0	y	1	y	1	n	0	2	3	n	0	n	0	n	0	n	0	male	1	secondary	0	3	farmer	1
188	n	0	-		y	1	n	0	y	1	n	0	n	0	n	0	n	0	n	0	n	0	y	1	n	0	y	1	y	1	n	0	2	3	n	0	n	0	n	0	n	0	male	1	no_edu	2	0	farmer	1
186	n	0	-		y	1	n	0	y	1	n	0	n	0	n	0	n	0	n	0	n	0	y	1	n	0	y	1	y	1	n	0	2	3	n	0	n	0	n	0	n	0	male	1	primary	1	1	farmer	1
187	n	0	-		y	1	n	0	y	1	n	0	n	0	n	0	n	0	n	0	n	0	y	1	n	0	y	1	y	1	n	0	2	3	n	0	n	0	n	0	n	0	male	1	primary	1	1	farmer	1
257	n	0	-		y	1	n	0	y	1	y	1	n	0	n	0	n	0	n	0	n	0	y	1	n	0	y	1	y	1	n	0	2	3	n	0	n	0	n	0	n	0	male	1	no_edu	2	0	farmer	1
104	n	0	-		y	1	n	0	y	1	n	0	n	0	n	0	n	0	n	0	y	1	y	1	n	0	y	1	n	0	n	0	1	2	y	1	y	1	n	0	y	1	male	1	no_edu	2	0	farmer	1
105	y	1	-		y	1	n	0	y	1	n	0	n	0	n	0	n	0	n	0	y	1	y	1	n	0	y	1	y	1	n	0	2	3	y	1	y	1	n	0	y	1	male	1	no_edu	2	0	farmer	1
106	y	1	-		y	1	n	0	y	1	n	0	n	0	n	0	n	0	n	0	y	1	y	1	n	0	y	1	y	1	n	0	2	3	y	1	y	1	n	0	y	1	male	1	no_edu	2	0	farmer	1
103	n	0	-		y	1	n	0	y	1	n	0	n	0	n	0	n	0	n	0	y	1	y	1	n	0	y	1	y	1	n	0	2	3	n	0	n	0	y	1	y	1	male	1	no_edu	2	0	farmer	1
207	n	0	-		y	1	n	0	y	1	n	0	n	0	n	0	y	1	n	0	y	1	y	1	n	0	y	1	y	1	n	0	2	3	n	0	n	0	n	0	n	0	male	1	no_edu	2	0	farmer	1
208	n	0	n	0	y	1	n	0	y	1	n	0	n	0	y	1	n	0	n	0	y	1	y	1	n	0	n	0	y	1	n	0	1	2	n	0	n	0	y	1	y	1	female	2	primary	1	1	off-farm work	4
209	n	0	-		y	1	n	0	y	1	n	0	n	0	n	0	n	0	n	0	n	0	y	1	n	0	y	1	y	1	n	0	2	3	n	0	n	0	n	0	n	0	male	1	no_edu	2	1	student	0
210	n	0	n	0	y	1	n	0	y	1	n	0	n	0	n	0	n	0	n	0	n	0	n	0									0	1	n	0	n	0	n	0	y	1	female	2	no_edu	2	0	student	0
211	n	0	n	0	y	1	n	0	y	1	n	0	n	0	n	0	n	0	n	0	n	0	y	1	n	0	y	1	y	1	n	0	2	3	n	0	n	0	n	0	n	0	female	2	no_edu	2	0	housewife	2
212	n	0	-		y	1	n	0	y	1	n	0	n	0	n	0	n	0	n	0	y	1	y	1	n	0	y	1	y	1	n	0	2	3	n	0	y	1	y	1	y	1	male	1	adult_edu	2	0	off-farm work	4
38	n	0	-		y	1	n	0	y	1	n	0	n	0	n	0	n	0	n	0	n	0	y	1	n	0	y	1	y	1	n	0	2	3	n	0	n	0	n	0	n	0	male	1	no_edu	2	0	farmer	1
258	n	0	-		y	1	n	0	y	1	n	0	n	0	n	0	n	0	n	0	n	0	y	1	n	0	y	1	y	1	n	0	2	3	n	0	n	0	n	0	n	0	male	1	primary	1	1	farmer	1
176	n	0	-		y	1	n	0	y	1	n	0	n	0	n	0	n	0	n	0	n	0	y	1	n	0	y	1	y	1	n	0	2	3	n	0	n	0	n	0	n	0	male	1	no_edu	2	0	farmer	1
260	n	0	-		y	1	n	0	y	1	n	0	n	0	n	0	n	0	n	0	n	0	y	1	n	0	y	1	y	1	n	0	2	3	n	0	n	0	n	0	n	0	male	1	primary	1	1	farmer	1
256	n	0	-		y	1	n	0	y	1	n	0	n	0	n	0	n	0	n	0	n	0	y	1	n	0	y	1	y	1	n	0	2	3	n	0	n	0	n	0	n	0	male	1	primary	1	1	farmer	1
259	n	0	n	0	y	1	n	0	y	1	n	0	n	0	n	0	n	0	n	0	n	0	y	1	n	0	y	1	y	1	n	0	2	3	n	0	n	0	n	0	n	0	female	2	no_edu	2	0	farmer	1
148	n	0	-		y	1	n	0	y	1	n	0	n	0	n	0	n	0	n	0	y	1	y	1	n	0	y	1	y	1	n	0	2	3	y	1	y	1	n	0	y	1	male	1	no_edu	2	0	farmer	1
147	y	1	-		y	1	n	0	y	1	n	0	n	0	n	0	n	0	n	0	n	0	y	1	n	0	y	1	y	1	n	0	2	3	y	1	y	1	n	0	y	1	male	1	no_edu	2	0	farmer	1
149	y	1	y	1	y	1	n	0	y	1	n	0	n	0	n	0	n	0	n	0	y	1	y	1	n	0	y	1	y	1	n	0	2	3	y	1	n	0	y	1	y	1	female	2	no_edu	2	0	farmer	1
150	n	0	-		y	1	n	0	y	1	y	1	n	0	n	0	n	0	n	0	y	1	y	1	n	0	y	1	y	1	n	0	2	3	y	1	y	1	n	0	y	1	male	1	no_edu	2	0	farmer	1
151	y	1	-		y	1	n	0	y	1	y	1	n	0	n	0	n	0	n	0	y	1	y	1	n	0	y	1	y	1	n	0	2	3	y	1	y	1	n	0	y	1	male	1	no_edu	2	0	farmer	1
204	n	0	-		y	1	n	0	y	1	n	0	n	0	n	0	n	0	n	0	y	1	y	1	n	0	y	1	y	1	n	0	2	3	n	0	y	1	n	0	n	0	male	1	no_edu	2	0	farmer	1
214	n	0	n	0	y	1	n	0	y	1	y	1	n	0	n	0	n	0	n	0	n	0	y	1	n	0	y	1	y	1	n	0	2	3	n	0	n	0	n	0	n	0	female	2	no_edu	2	0	housewife	2
215	n	0	-		y	1	n	0	y	1	y	1	n	0	n	0	n	0	n	0	n	0	n	0									0	1	n	0	n	0	n	0	n	0	male	1	no_edu	2	0	student	0
679	n	0	-		y	1	n	0	y	1	y	1	n	0	n	0	n	0	n	0	n	0	y	1	n	0	y	1	y	1	n	0	2	3	n	0	n	0	n	0	n	0	male	1	no_edu	2	0	farmer	1
680	n	0	-		y	1	n	0	y	1	n	0	n	0	n	0	n	0	n	0	y	1	y	1	n	0	y	1	y	1	n	0	2	3	n	0	y	1	n	0	n	0	male	1	no_edu	2	0	farmer	1
219	y	1	n	0	y	1	n	0	y	1	y	1	n	0	n	0	n	0	n	0	n	0	y	1	n	0	y	1	y	1	n	0	2	3	n	0	n	0	n	0	n	0	female	2	no_edu	2	0	housewife	2
220	y	1	y	1	y	1	n	0	y	1	y	1	n	0	y	1	n	0	n	0	n	0	y	1	n	0	y	1	y	1	n	0	2	3	n	0	n	0	n	0	n	0	female	2	primary	1	1	housewife	2
213	n	0	-		y	1	n	0	y	1	n	0	n	0	n	0	n	0	n	0	y	1	y	1	n	0	y	1	y	1	n	0	2	3	y	1	n	0	n	0	n	0	male	1	adult_edu	2	0	farmer	1
216	n	0	-		y	1	n	0	y	1	n	0	n	0	n	0	n	0	n	0	y	1	y	1	n	0	y	1	y	1	n	0	2	3	y	1	y	1	n	0	n	0	male	1	no_edu	2	0	farmer	1
217	n	0	-		y	1	n	0	y	1	n	0	n	0	n	0	n	0	n	0	n	0	y	1	n	0	y	1	y	1	n	0	2	3	y	1	n	0	n	0	n	0	male	1	no_edu	2	0	farmer	1
183	n	0	-		y	1	y	1	y	1	n	0	n	0	n	0	n	0	n	0	n	0	y	1	y	1	n	0	n	0	n	0	1	2	y	1	y	1	n	0	y	1	male	1	no_edu	2	0	farmer	1
193	y	1	-		y	1	y	1	y	1	n	0	n	0	n	0	n	0	n	0	y	1	y	1	y	1	y	1	y	1	n	0	3	4	y	1	y	1	n	0	y	1	male	1	no_edu	2	0	farmer	1
195	y	1	-		y	1	y	1	y	1	n	0	n	0	n	0	n	0	n	0	y	1	y	1	y	1	y	1	y	1	n	0	3	4	y	1	n	0	n	0	y	1	male	1	primary	1	1	farmer	1
198	n	0	-		y	1	y	1	y	1	n	0	n	0	n	0	n	0	n	0	y	1	y	1	n	0	y	1	y	1	n	0	2	3	y	1	n	0	n	0	y	1	male	1	no_edu	2	0	farmer	1
199	y	1	-		y	1	y	1	y	1	n	0	n	0	n	0	n	0	n	0	y	1	y	1	y	1	y	1	y	1	n	0	3	4	n	0	n	0	n	0	y	1	male	1	primary	1	1	farmer	1
189	n	0	-		y	1	n	0	y	1	n	0	n	0	n	0	n	0	n	0	y	1	y	1	n	0	y	1	n	0	n	0	1	2	y	1	y	1	y	1	y	1	male	1	secondary	0	3	livestock_trader	3
190	n	0	n	0	y	1	y	1	y	1	n	0	y	1	n	0	n	0	n	0	y	1	y	1	n	0	y	1	n	0	n	0	1	2	n	0	n	0	n	0	y	1	female	2	primary	1	1	housewife	2
191	n	0	-		y	1	y	1	y	1	n	0	y	1	n	0	n	0	n	0	n	0	y	1	n	0	y	1	n	0	n	0	1	2	n	0	n	0	n	0	y	1	male	1	no_edu	2	0	student	0
192	n	0	n	0	y	1	y	1	n	0	n	0	n	0	n	0	n	0	n	0	n	0	y	1	n	0	y	1	n	0	n	0	1	2	n	0	n	0	n	0	n	0	female	2	no_edu	2	0	farmer	1
284	y	1	-		y	1	n	0	y	1	n	0	n	0	n	0	n	0	n	0	y	1	y	1	n	0	y	1	y	1	n	0	2	3	y	1	n	0	n	0	y	1	male	1	no_edu	2	0	farmer	1
285	y	1	-		y	1	n	0	y	1	n	0	n	0	n	0	n	0	n	0	y	1	y	1	n	0	y	1	y	1	n	0	2	3	n	0	n	0	n	0	y	1	male	1	no_edu	2	0	farmer	1
277	y	1	-		y	1	n	0	y	1	n	0	n	0	n	0	n	0	n	0	y	1	y	1	n	0	y	1	y	1	n	0	2	3	n	0	n	0	n	0	y	1	male	1	no_edu	2	0	farmer	1
278	y	1	-		y	1	n	0	y	1	n	0	n	0	n	0	n	0	n	0	y	1	y	1	n	0	y	1	y	1	n	0	2	3	n	0	n	0	n	0	y	1	male	1	no_edu	2	0	farmer	1
279	y	1	-		y	1	n	0	y	1	n	0	n	0	n	0	n	0	n	0	y	1	y	1	n	0	y	1	y	1	n	0	2	3	n	0	n	0	n	0	y	1	male	1	no_edu	2	0	farmer	1
280	y	1	-		y	1	n	0	y	1	n	0	n	0	n	0	n	0	n	0	y	1	y	1	n	0	y	1	y	1	n	0	2	3	n	0	n	0	n	0	y	1	male	1	no_edu	2	0	farmer	1
[truncated: 84 more columns]
