# Supplementary material for: Sero-epidemiology of Coxiella burnetii in livestock and humans in Isiolo county Kenya
Source: PLoS Negl Trop Dis. 2025 Oct 17;19(10):e0013557. doi: 10.1371/journal.pntd.0013557 (PMC12551958; doi:10.1371/journal.pntd.0013557)
Supplement: S2 Data — Variables include herd demographics, potential predictors, and Coxiella burnetii serological results. No identifiable farm or owner information is included in the dataset. (XLSX) [file pntd.0013557.s002.xlsx]

## Sheet: Sheet1
specie	specie_coded2	specie_coded	animal_sex	sex_coded	adult.animals	adultanimal_coded	young.adults..weaners	youngadults_coded	calves.lamb.sucking	calves_coded	syndrome_female_rp	retainedplacenta_coded	syndromes_female_abortion	abortionsyndrome_coded	syndromes_male	malesyndrome_coded	femaleinfertility	femaleinfertility_coded	result	result_coded	hh_elevation	hh_geocode_accuracy	herdcomp_coded	goat_adults	goat_total	goatherdsize_coded	sheep_lambs	sheep_weaners	sheep_adults	sheep_total	sheepherdsize_coded	Total.livestock	totalherdsize_coded	camel_calves	camel_young_adults	camel_adults	cattle_calves	camel_total	camelherdsize_coded	cattle_yearlings	cattle_adults	cattle_total	cattleherdsize_coded	goat_weaners	introduced_new_animals	newanimals_coded	animal_exit	animalexit_coded	use_designated_calving_area
cattle	1	3	female	1	y	1	n	0	n	0	n	0	n	0	-		no	0	Negative	0	638.312	4.875	1	-			-	-	-			55	1	-	-	-	3			4	48	55	2	-	y	1	n	0	n
cattle	1	3	male	2	y	1	n	0	n	0	n		n		none	0	-		Negative	0	638.312	4.875	1	-			-	-	-			55	1	-	-	-	3			4	48	55	2	-	y	1	n	0	n
cattle	1	3	male	2	y	1	n	0	n	0	n		n		none	0	-		Negative	0	638.312	4.875	1	-			-	-	-			55	1	-	-	-	3			4	48	55	2	-	y	1	n	0	n
cattle	1	3	female	1	y	1	n	0	n	0	n	0	n	0	-		no	0	Negative	0	638.312	4.875	1	-			-	-	-			55	1	-	-	-	3			4	48	55	2	-	y	1	n	0	n
cattle	1	3	female	1	y	1	n	0	n	0	n	0	y	1	-		-		Negative	0	638.312	4.875	1	-			-	-	-			55	1	-	-	-	3			4	48	55	2	-	y	1	n	0	n
cattle	1	3	male	2	n	0	n	0	y	1	n		n		-		-		Negative	0	611.006	5	1	-			-	-	-			200	1	-	-	-	20			30	150	200	3	-	n	0	n	0	y
cattle	1	3	male	2	n	0	n	0	y	1	n		n		-		-		Negative	0	611.006	5	1	-			-	-	-			200	1	-	-	-	20			30	150	200	3	-	n	0	n	0	y
goats	2	1	female	1	y	1	n	0	n	0	n	0	n	0	-		no	0	Negative	0	693.403	5	3	20	39	1	12	14	31	57	2	146	1	10	15	25	-	50	1	-	-			12	n	0	y	1	n
goats	2	1	female	1	y	1	n	0	n	0	n	0	n	0	-		no	0	Positive	1	693.403	5	3	20	39	1	12	14	31	57	2	146	1	10	15	25	-	50	1	-	-			12	n	0	y	1	n
goats	2	1	female	1	y	1	n	0	n	0	n	0	y	1	-		-		Negative	0	693.403	5	3	20	39	1	12	14	31	57	2	146	1	10	15	25	-	50	1	-	-			12	n	0	y	1	n
sheep	3	2	female	1	y	1	n	0	n	0	n	0	n	0	-		no	0	Negative	0	711.718	4.9	2	86	107	3	10	10	63	83	2	190	1	-	-	-	-			-	-			13	n	0	y	1	n
sheep	3	2	female	1	y	1	n	0	n	0	n	0	n	0	-		no	0	Negative	0	711.718	4.9	2	86	107	3	10	10	63	83	2	190	1	-	-	-	-			-	-			13	n	0	y	1	n
sheep	3	2	female	1	y	1	n	0	n	0	n	0	n	0	-		no	0	Negative	0	711.718	4.9	2	86	107	3	10	10	63	83	2	190	1	-	-	-	-			-	-			13	n	0	y	1	n
sheep	3	2	male	2	y	1	n	0	n	0	n		n		none	0	-		Negative	0	711.718	4.9	2	86	107	3	10	10	63	83	2	190	1	-	-	-	-			-	-			13	n	0	y	1	n
sheep	3	2	male	2	y	1	n	0	n	0	n		n		none	0	-		Negative	0	711.718	4.9	2	86	107	3	10	10	63	83	2	190	1	-	-	-	-			-	-			13	n	0	y	1	n
goats	2	1	female	1	y	1	n	0	n	0	n	0	n	0	-		no	0	Positive	1	711.718	4.9	2	86	107	3	10	10	63	83	2	190	1	-	-	-	-			-	-			13	n	0	y	1	n
goats	2	1	female	1	y	1	n	0	n	0	n	0	n	0	-		no	0	Negative	0	711.718	4.9	2	86	107	3	10	10	63	83	2	190	1	-	-	-	-			-	-			13	n	0	y	1	n
goats	2	1	female	1	n	0	y	1	n	0	n		n		-		-		Negative	0	711.718	4.9	2	86	107	3	10	10	63	83	2	190	1	-	-	-	-			-	-			13	n	0	y	1	n
goats	2	1	female	1	n	0	y	1	n	0	n		n		-		-		Negative	0	711.718	4.9	2	86	107	3	10	10	63	83	2	190	1	-	-	-	-			-	-			13	n	0	y	1	n
goats	2	1	female	1	y	1	n	0	n	0	n	0	y	1	-		-		Negative	0	711.718	4.9	2	86	107	3	10	10	63	83	2	190	1	-	-	-	-			-	-			13	n	0	y	1	n
goats	2	1	female	1	y	1	n	0	n	0	n	0	y	1	-		-		Negative	0	714.54	5	2	120	200	3	20	30	150	200	3	400	2	-	-	-	-			-	-			50	n	0	y	1	n
goats	2	1	male	2	n	0	y	1	n	0	n		n		-		-		Negative	0	714.54	5	2	120	200	3	20	30	150	200	3	400	2	-	-	-	-			-	-			50	n	0	y	1	n
goats	2	1	female	1	y	1	n	0	n	0	n	0	n	0	-		no	0	Negative	0	714.54	5	2	120	200	3	20	30	150	200	3	400	2	-	-	-	-			-	-			50	n	0	y	1	n
goats	2	1	male	2	y	1	n	0	n	0	n		n		none	0	-		Negative	0	714.54	5	2	120	200	3	20	30	150	200	3	400	2	-	-	-	-			-	-			50	n	0	y	1	n
goats	2	1	female	1	y	1	n	0	n	0	n	0	n	0	-		no	0	Negative	0	714.54	5	2	120	200	3	20	30	150	200	3	400	2	-	-	-	-			-	-			50	n	0	y	1	n
sheep	3	2	female	1	y	1	n	0	n	0	n	0	n	0	-		no	0	Negative	0	714.54	5	2	120	200	3	20	30	150	200	3	400	2	-	-	-	-			-	-			50	n	0	y	1	n
sheep	3	2	female	1	y	1	n	0	n	0	n	0	n	0	-		no	0	Negative	0	714.54	5	2	120	200	3	20	30	150	200	3	400	2	-	-	-	-			-	-			50	n	0	y	1	n
sheep	3	2	male	2	y	1	n	0	n	0	n		n		none	0	-		Negative	0	714.54	5	2	120	200	3	20	30	150	200	3	400	2	-	-	-	-			-	-			50	n	0	y	1	n
sheep	3	2	female	1	y	1	n	0	n	0	n	0	y	1	-		-		Negative	0	714.54	5	2	120	200	3	20	30	150	200	3	400	2	-	-	-	-			-	-			50	n	0	y	1	n
sheep	3	2	female	1	y	1	n	0	n	0	n	0	n	0	-		no	0	Negative	0	714.54	5	2	120	200	3	20	30	150	200	3	400	2	-	-	-	-			-	-			50	n	0	y	1	n
camel	0	2	female	1	y	1	n	0	n	0	n	0	n	0	-		no	0	Negative	0	678.33	4.56	1	-			-	-	-			35	1	8	9	18	-	35	1	-	-			-	n	0	y	1	n
camel	0	2	female	1	y	1	n	0	n	0	n	0	n	0	-		no	0	Negative	0	678.33	4.56	1	-			-	-	-			35	1	8	9	18	-	35	1	-	-			-	n	0	y	1	n
camel	0	2	female	1	n	0	y	1	n	0	n		n		-		-		Negative	0	678.33	4.56	1	-			-	-	-			35	1	8	9	18	-	35	1	-	-			-	n	0	y	1	n
camel	0	2	female	1	n	0	n	0	y	1	n		n		-		-		Negative	0	678.33	4.56	1	-			-	-	-			35	1	8	9	18	-	35	1	-	-			-	n	0	y	1	n
camel	0	2	female	1	y	1	n	0	n	0	n	0	n	0	-		no	0	Negative	0	678.33	4.56	1	-			-	-	-			35	1	8	9	18	-	35	1	-	-			-	n	0	y	1	n
goats	2	1	male	1	y	1	n	0	n	0	n		n		none	0	-		Negative	0	693.403	5	3	20	39	1	12	14	31	57	2	146	1	10	15	25	-	50	1	-	-			12	n	0	y	1	n
goats	2	1	male	2	y	1	n	0	n	0	n		n		none	0	-		Negative	0	693.403	5	3	20	39	1	12	14	31	57	2	146	1	10	15	25	-	50	1	-	-			12	n	0	y	1	n
sheep	3	2	female	1	y	1	n	0	n	0	n	0	n	0	-		no	0	Negative	0	693.403	5	3	20	39	1	12	14	31	57	2	146	1	10	15	25	-	50	1	-	-			12	n	0	y	1	n
sheep	3	2	female	1	y	1	n	0	n	0	n	0	n	0	-		no	0	Positive	1	693.403	5	3	20	39	1	12	14	31	57	2	146	1	10	15	25	-	50	1	-	-			12	n	0	y	1	n
sheep	3	2	female	1	y	1	n	0	n	0	n	0	n	0	-		no	0	Negative	0	693.403	5	3	20	39	1	12	14	31	57	2	146	1	10	15	25	-	50	1	-	-			12	n	0	y	1	n
sheep	3	2	male	2	y	1	n	0	n	0	n		n		none	0	-		Negative	0	693.403	5	3	20	39	1	12	14	31	57	2	146	1	10	15	25	-	50	1	-	-			12	n	0	y	1	n
sheep	3	2	male	2	y	1	n	0	n	0	n		n		none	0	-		Negative	0	693.403	5	3	20	39	1	12	14	31	57	2	146	1	10	15	25	-	50	1	-	-			12	n	0	y	1	n
camel	0	2	female	1	y	1	n	0	n	0	n	0	n	0	-		no	0	Negative	0	693.403	5	3	20	39	1	12	14	31	57	2	146	1	10	15	25	-	50	1	-	-			12	n	0	y	1	n
camel	0	2	female	1	y	1	n	0	n	0	n	0	n	0	-		no	0	Negative	0	693.403	5	3	20	39	1	12	14	31	57	2	146	1	10	15	25	-	50	1	-	-			12	n	0	y	1	n
camel	0	2	female	1	y	1	n	0	n	0	n	0	n	0	-		no	0	Negative	0	693.403	5	3	20	39	1	12	14	31	57	2	146	1	10	15	25	-	50	1	-	-			12	n	0	y	1	n
camel	0	2	female	1	y	1	n	0	n	0	n	0	n	0	-		no	0	Negative	0	693.403	5	3	20	39	1	12	14	31	57	2	146	1	10	15	25	-	50	1	-	-			12	n	0	y	1	n
goats	2	1	female	1	y	1	n	0	n	0	n	0	n	0	-		no	0	Positive	1	628.023	4.7	2	100	150	3	20	20	80	120	3	270	2	-	-	-	-			-	-			35	n	0	y	1	n
camel	0	1	female	1	y	1	n	0	n	0	n	0	n	0	-		no	0	Negative	0	693.403	5	3	20	39	1	12	14	31	57	2	146	1	10	15	25	-	50	1	-	-			12	n	0	y	1	n
goats	2	1	female	1	y	1	n	0	n	0	n	0	y	1	-		-		Negative	0	628.023	4.7	2	100	150	3	20	20	80	120	3	270	2	-	-	-	-			-	-			35	n	0	y	1	n
goats	2	1	female	1	y	1	n	0	n	0	n	0	n	0	-		no	0	Positive	1	628.023	4.7	2	100	150	3	20	20	80	120	3	270	2	-	-	-	-			-	-			35	n	0	y	1	n
goats	2	1	female	1	y	1	n	0	n	0	n	0	n	0	-		no	0	Positive	1	628.023	4.7	2	100	150	3	20	20	80	120	3	270	2	-	-	-	-			-	-			35	n	0	y	1	n
goats	2	1	male	2	y	1	n	0	n	0	n		n		none	0	-		Positive	1	628.023	4.7	2	100	150	3	20	20	80	120	3	270	2	-	-	-	-			-	-			35	n	0	y	1	n
sheep	3	2	female	1	y	1	n	0	n	0	n	0	n	0	-		no	0	Negative	0	628.023	4.7	2	100	150	3	20	20	80	120	3	270	2	-	-	-	-			-	-			35	n	0	y	1	n
sheep	3	2	female	1	y	1	n	0	n	0	n	0	n	0	-		no	0	Negative	0	628.023	4.7	2	100	150	3	20	20	80	120	3	270	2	-	-	-	-			-	-			35	n	0	y	1	n
sheep	3	2	female	1	y	1	n	0	n	0	n	0	n	0	-		no	0	Negative	0	628.023	4.7	2	100	150	3	20	20	80	120	3	270	2	-	-	-	-			-	-			35	n	0	y	1	n
sheep	3	2	female	1	y	1	n	0	n	0	n	0	y	1	-		-		Positive	1	628.023	4.7	2	100	150	3	20	20	80	120	3	270	2	-	-	-	-			-	-			35	n	0	y	1	n
sheep	3	2	male	2	n	0	y	1	n	0	n		n		-		-		Negative	0	628.023	4.7	2	100	150	3	20	20	80	120	3	270	2	-	-	-	-			-	-			35	n	0	y	1	n
goats	2	1	female	1	y	1	n	0	n	0	n	0	n	0	-		no	0	Positive	1	679.105	5	2	60	82	2	15	10	40	65	2	147	1	-	-	-	-			-	-			12	n	0	y	1	n
goats	2	1	male	2	y	1	n	0	n	0	n		n		none	0	-		Negative	0	679.105	5	2	60	82	2	15	10	40	65	2	147	1	-	-	-	-			-	-			12	n	0	y	1	n
goats	2	1	female	1	y	1	n	0	n	0	n	0	y	1	-		-		Positive	1	679.105	5	2	60	82	2	15	10	40	65	2	147	1	-	-	-	-			-	-			12	n	0	y	1	n
goats	2	1	female	1	y	1	n	0	n	0	n	0	n	0	-		no	0	Negative	0	679.105	5	2	60	82	2	15	10	40	65	2	147	1	-	-	-	-			-	-			12	n	0	y	1	n
goats	2	1	female	1	y	1	n	0	n	0	n	0	n	0	-		no	0	Negative	0	679.105	5	2	60	82	2	15	10	40	65	2	147	1	-	-	-	-			-	-			12	n	0	y	1	n
sheep	3	2	female	1	y	1	n	0	n	0	n	0	n	0	-		no	0	Negative	0	679.105	5	2	60	82	2	15	10	40	65	2	147	1	-	-	-	-			-	-			12	n	0	y	1	n
sheep	3	2	female	1	y	1	n	0	n	0	n	0	n	0	-		no	0	Negative	0	679.105	5	2	60	82	2	15	10	40	65	2	147	1	-	-	-	-			-	-			12	n	0	y	1	n
sheep	3	2	female	1	y	1	n	0	n	0	n	0	n	0	-		-		Negative	0	679.105	5	2	60	82	2	15	10	40	65	2	147	1	-	-	-	-			-	-			12	n	0	y	1	n
sheep	3	2	female	1	y	1	n	0	n	0	n	0	n	0	-		no	0	Positive	1	679.105	5	2	60	82	2	15	10	40	65	2	147	1	-	-	-	-			-	-			12	n	0	y	1	n
sheep	3	2	male	2	y	1	n	0	n	0	n		n		none	0	-		Negative	0	679.105	5	2	60	82	2	15	10	40	65	2	147	1	-	-	-	-			-	-			12	n	0	y	1	n
goats	2	1	male	2	y	1	n	0	n	0	n		n		none	0	-		Negative	0	943.767	4.9	2	28	50	1	10	15	25	50	1	100	1	-	-	-	-			-	-			12	y	1	y	1	n
goats	2	1	female	1	y	1	n	0	n	0	n	0	n	0	-		no	0	Negative	0	943.767	4.9	2	28	50	1	10	15	25	50	1	100	1	-	-	-	-			-	-			12	y	1	y	1	n
goats	2	1	female	1	y	1	n	0	n	0	n	0	n	0	-		no	0	Negative	0	943.767	4.9	2	28	50	1	10	15	25	50	1	100	1	-	-	-	-			-	-			12	y	1	y	1	n
goats	2	1	female	1	y	1	n	0	n	0	n	0	n	0	-		no	0	Negative	0	943.767	4.9	2	28	50	1	10	15	25	50	1	100	1	-	-	-	-			-	-			12	y	1	y	1	n
goats	2	1	female	1	y	1	n	0	n	0	n	0	y	1	-		-		Negative	0	943.767	4.9	2	28	50	1	10	15	25	50	1	100	1	-	-	-	-			-	-			12	y	1	y	1	n
sheep	3	2	female	1	y	1	n	0	n	0	n	0	n	0	-		no	0	Negative	0	943.767	4.9	2	28	50	1	10	15	25	50	1	100	1	-	-	-	-			-	-			12	y	1	y	1	n
sheep	3	2	female	1	y	1	n	0	n	0	n	0	n	0	-		no	0	Negative	0	943.767	4.9	2	28	50	1	10	15	25	50	1	100	1	-	-	-	-			-	-			12	y	1	y	1	n
sheep	3	2	male	2	y	1	n	0	n	0	n		n		none	0	-		Negative	0	943.767	4.9	2	28	50	1	10	15	25	50	1	100	1	-	-	-	-			-	-			12	y	1	y	1	n
sheep	3	2	female	1	y	1	n	0	n	0	n	0	n	0	-		no	0	Negative	0	943.767	4.9	2	28	50	1	10	15	25	50	1	100	1	-	-	-	-			-	-			12	y	1	y	1	n
sheep	3	2	female	1	y	1	n	0	n	0	n	0	n	0	-		no	0	Negative	0	943.767	4.9	2	28	50	1	10	15	25	50	1	100	1	-	-	-	-			-	-			12	y	1	y	1	n
goats	2	1	female	1	y	1	n	0	n	0	n	0	n	0	-		no	0	Negative	0	841.538	4.9	3	55	90	2	10	15	45	70	2	230	2	10	30	30	-	70	2	-	-			15	n	0	y	1	y
camel	0	2	female	1	y	1	n	0	n	0	y	1	n	0	-		-		Negative	0	841.538	4.9	3	55	90	2	10	15	45	70	2	230	2	10	30	30	-	70	2	-	-			15	n	0	y	1	y
goats	2	1	female	1	y	1	n	0	n	0	n	0	n	0	-		no	0	Negative	0	841.538	4.9	3	55	90	2	10	15	45	70	2	230	2	10	30	30	-	70	2	-	-			15	n	0	y	1	y
goats	2	1	female	1	y	1	n	0	n	0	n	0	n	0	-		-		Negative	0	841.538	4.9	3	55	90	2	10	15	45	70	2	230	2	10	30	30	-	70	2	-	-			15	n	0	y	1	y
goats	2	1	female	1	y	1	n	0	n	0	n	0	n	0	-		no	0	Negative	0	841.538	4.9	3	55	90	2	10	15	45	70	2	230	2	10	30	30	-	70	2	-	-			15	n	0	y	1	y
goats	2	1	male	2	y	1	n	0	n	0	n		n		none	0	-		Negative	0	841.538	4.9	3	55	90	2	10	15	45	70	2	230	2	10	30	30	-	70	2	-	-			15	n	0	y	1	y
sheep	3	2	female	1	y	1	n	0	n	0	n	0	n	0	-		no	0	Negative	0	841.538	4.9	3	55	90	2	10	15	45	70	2	230	2	10	30	30	-	70	2	-	-			15	n	0	y	1	y
sheep	3	2	female	1	y	1	n	0	n	0	n	0	n	0	-		no	0	Negative	0	841.538	4.9	3	55	90	2	10	15	45	70	2	230	2	10	30	30	-	70	2	-	-			15	n	0	y	1	y
sheep	3	2	female	1	y	1	n	0	n	0	n	0	y	1	-		-		Negative	0	841.538	4.9	3	55	90	2	10	15	45	70	2	230	2	10	30	30	-	70	2	-	-			15	n	0	y	1	y
sheep	3	2	female	1	n	0	y	1	n	0	n		n		-		-		Negative	0	841.538	4.9	3	55	90	2	10	15	45	70	2	230	2	10	30	30	-	70	2	-	-			15	n	0	y	1	y
sheep	3	2	female	1	y	1	n	0	n	0	n	0	n	0	-		no	0	Negative	0	841.538	4.9	3	55	90	2	10	15	45	70	2	230	2	10	30	30	-	70	2	-	-			15	n	0	y	1	y
cattle	1	3	female	1	y	1	n	0	n	0	y	1	n	0	-		-		Negative	0	665.325	5	3	50	100	2	50	20	30	100	2	244	2	-	-	-	14			7	23	44	1	20	n	0	n	0	n
cattle	1	3	female	1	y	1	n	0	n	0	n	0	y	1	-		-		Positive	1	665.325	5	3	50	100	2	50	20	30	100	2	244	2	-	-	-	14			7	23	44	1	20	n	0	n	0	n
goats	2	1	female	1	y	1	n	0	n	0	n	0	n	0	-		no	0	Negative	0	716.825	4.6	2	131	140	3	8	18	124	150	3	290	2	-	-	-	-			-	-			4	n	0	y	1	n
cattle	1	3	male	2	n	0	n	0	y	1	n		n		-		-		Negative	0	665.325	5	3	50	100	2	50	20	30	100	2	244	2	-	-	-	14			7	23	44	1	20	n	0	n	0	n
cattle	1	3	female	1	n	0	n	0	y	1	n		n		-		-		Negative	0	665.325	5	3	50	100	2	50	20	30	100	2	244	2	-	-	-	14			7	23	44	1	20	n	0	n	0	n
cattle	1	3	female	1	y	1	n	0	n	0	n	0	n	0	-		no	0	Positive	1	665.325	5	3	50	100	2	50	20	30	100	2	244	2	-	-	-	14			7	23	44	1	20	n	0	n	0	n
goats	2	1	female	1	y	1	n	0	n	0	n	0	n	0	-		no	0	Negative	0	665.325	5	3	50	100	2	50	20	30	100	2	244	2	-	-	-	14			7	23	44	1	20	n	0	n	0	n
goats	2	1	female	1	y	1	n	0	n	0	n	0	n	0	-		-		Negative	0	665.325	5	3	50	100	2	50	20	30	100	2	244	2	-	-	-	14			7	23	44	1	20	n	0	n	0	n
goats	2	1	female	1	y	1	n	0	n	0	y	1	n	0	-		-		Negative	0	665.325	5	3	50	100	2	50	20	30	100	2	244	2	-	-	-	14			7	23	44	1	20	n	0	n	0	n
goats	2	1	male	2	y	1	n	0	n	0	n		n		none	0	-		Negative	0	665.325	5	3	50	100	2	50	20	30	100	2	244	2	-	-	-	14			7	23	44	1	20	n	0	n	0	n
goats	2	1	female	1	y	1	n	0	n	0	n	0	n	0	-		no	0	Negative	0	665.325	5	3	50	100	2	50	20	30	100	2	244	2	-	-	-	14			7	23	44	1	20	n	0	n	0	n
sheep	3	2	male	2	y	1	n	0	n	0	n		n		none	0	-		Negative	0	665.325	5	3	50	100	2	50	20	30	100	2	244	2	-	-	-	14			7	23	44	1	20	n	0	n	0	n
sheep	3	2	female	1	y	1	n	0	n	0	n	0	n	0	-		no	0	Negative	0	665.325	5	3	50	100	2	50	20	30	100	2	244	2	-	-	-	14			7	23	44	1	20	n	0	n	0	n
sheep	3	2	female	1	y	1	n	0	n	0	n	0	n	0	-		no	0	Negative	0	665.325	5	3	50	100	2	50	20	30	100	2	244	2	-	-	-	14			7	23	44	1	20	n	0	n	0	n
sheep	3	2	female	1	y	1	n	0	n	0	n	0	n	0	-		no	0	Negative	0	665.325	5	3	50	100	2	50	20	30	100	2	244	2	-	-	-	14			7	23	44	1	20	n	0	n	0	n
sheep	3	2	female	1	y	1	n	0	n	0	n	0	n	0	-		no	0	Negative	0	665.325	5	3	50	100	2	50	20	30	100	2	244	2	-	-	-	14			7	23	44	1	20	n	0	n	0	n
goats	2	1	female	1	n	0	y	1	n	0	n		n		-		-		Negative	0	727.894	4.98	2	0	15	1	7	13	30	50	1	65	1	-	-	-	-			-	-			9	n	0	n	0	n
goats	2	1	female	1	y	1	n	0	n	0	n	0	n	0	-		no	0	Negative	0	727.894	4.98	2	0	15	1	7	13	30	50	1	65	1	-	-	-	-			-	-			9	n	0	n	0	n
goats	2	1	female	1	n	0	y	1	n	0	n		n		-		-		Negative	0	727.894	4.98	2	0	15	1	7	13	30	50	1	65	1	-	-	-	-			-	-			9	n	0	n	0	n
goats	2	1	male	2	n	0	n	0	y	1	n		n		-		-		Negative	0	727.894	4.98	2	0	15	1	7	13	30	50	1	65	1	-	-	-	-			-	-			9	n	0	n	0	n
goats	2	1	female	1	n	0	y	1	n	0	n		n		-		-		Negative	0	727.894	4.98	2	0	15	1	7	13	30	50	1	65	1	-	-	-	-			-	-			9	n	0	n	0	n
sheep	3	2	female	1	n	0	n	0	y	1	n		n		-		-		Negative	0	727.894	4.98	2	0	15	1	7	13	30	50	1	65	1	-	-	-	-			-	-			9	n	0	n	0	n
sheep	3	2	female	1	y	1	n	0	n	0	n	0	n	0	-		no	0	Negative	0	727.894	4.98	2	0	15	1	7	13	30	50	1	65	1	-	-	-	-			-	-			9	n	0	n	0	n
sheep	3	2	female	1	y	1	n	0	n	0	n	0	n	0	-		no	0	Negative	0	727.894	4.98	2	0	15	1	7	13	30	50	1	65	1	-	-	-	-			-	-			9	n	0	n	0	n
sheep	3	2	male	2	n	0	y	1	n	0	n		n		-		-		Negative	0	727.894	4.98	2	0	15	1	7	13	30	50	1	65	1	-	-	-	-			-	-			9	n	0	n	0	n
sheep	3	2	female	1	n	0	y	1	n	0	n		n		-		-		Negative	0	727.894	4.98	2	0	15	1	7	13	30	50	1	65	1	-	-	-	-			-	-			9	n	0	n	0	n
goats	2	1	female	1	y	1	n	0	n	0	n	0	n	0	-		no	0	Negative	0	716.825	4.6	2	131	140	3	8	18	124	150	3	290	2	-	-	-	-			-	-			4	n	0	y	1	n
goats	2	1	female	1	y	1	n	0	n	0	n	0	y	1	-		-		Borderline	0	716.825	4.6	2	131	140	3	8	18	124	150	3	290	2	-	-	-	-			-	-			4	n	0	y	1	n
goats	2	1	male	2	y	1	n	0	n	0	n		n		none	0	-		Negative	0	716.825	4.6	2	131	140	3	8	18	124	150	3	290	2	-	-	-	-			-	-			4	n	0	y	1	n
goats	2	1	male	2	n	0	y	1	n	0	n		n		-		-		Negative	0	716.825	4.6	2	131	140	3	8	18	124	150	3	290	2	-	-	-	-			-	-			4	n	0	y	1	n
sheep	3	2	female	1	y	1	n	0	n	0	n	0	n	0	-		no	0	Negative	0	716.825	4.6	2	131	140	3	8	18	124	150	3	290	2	-	-	-	-			-	-			4	n	0	y	1	n
sheep	3	2	female	1	y	1	n	0	n	0	n	0	y	1	-		-		Negative	0	716.825	4.6	2	131	140	3	8	18	124	150	3	290	2	-	-	-	-			-	-			4	n	0	y	1	n
sheep	3	2	female	1	y	1	n	0	n	0	n	0	y	1	-		-		Negative	0	716.825	4.6	2	131	140	3	8	18	124	150	3	290	2	-	-	-	-			-	-			4	n	0	y	1	n
sheep	3	2	male	2	y	1	n	0	n	0	n		n		none	0	-		Negative	0	716.825	4.6	2	131	140	3	8	18	124	150	3	290	2	-	-	-	-			-	-			4	n	0	y	1	n
sheep	3	2	male	2	y	1	n	0	n	0	n		n		none	0	-		Negative	0	716.825	4.6	2	131	140	3	8	18	124	150	3	290	2	-	-	-	-			-	-			4	n	0	y	1	n
camel	0	2	female	1	y	1	n	0	n	0	n	0	n	0	-		no	0	Positive	1	693.749	4.8	1	-			-	-	-			40	1	20	6	14	-	40	1	-	-			-	n	0	n	0	n
camel	0	2	female	1	y	1	n	0	n	0	n	0	n	0	-		no	0	Negative	0	693.749	4.8	1	-			-	-	-			40	1	20	6	14	-	40	1	-	-			-	n	0	n	0	n
camel	0	2	female	1	y	1	n	0	n	0	n	0	n	0	-		no	0	Positive	1	693.749	4.8	1	-			-	-	-			40	1	20	6	14	-	40	1	-	-			-	n	0	n	0	n
camel	0	2	female	1	y	1	n	0	n	0	n	0	n	0	-		no	0	Positive	1	693.749	4.8	1	-			-	-	-			40	1	20	6	14	-	40	1	-	-			-	n	0	n	0	n
camel	0	2	female	1	y	1	n	0	n	0	n	0	n	0	-		no	0	Positive	1	693.749	4.8	1	-			-	-	-			40	1	20	6	14	-	40	1	-	-			-	n	0	n	0	n
goats	2	1	female	1	y	1	n	0	n	0	n	0	y	1	-		-		Positive	1	648.648	4.804	2	100	123	3	15	10	21	46	1	169	1	-	-	-	-			-	-			15	n	0	y	1	n
sheep	3	2	female	1	y	1	n	0	n	0	n	0	n	0	-		no	0	Negative	0	661.657	4.3	2	5	9	1	2	2	6	10	1	19	1	-	-	-	-			-	-			2	n	0	y	1	n
sheep	3	2	female	1	y	1	n	0	n	0	n	0	n	0	-		no	0	Negative	0	661.657	4.3	2	5	9	1	2	2	6	10	1	19	1	-	-	-	-			-	-			2	n	0	y	1	n
goats	2	1	female	1	y	1	n	0	n	0	n	0	n	0	-		no	0	Negative	0	648.648	4.804	2	100	123	3	15	10	21	46	1	169	1	-	-	-	-			-	-			15	n	0	y	1	n
goats	2	1	female	1	n	0	y	1	n	0	n		n		-		-		Negative	0	661.657	4.3	2	5	9	1	2	2	6	10	1	19	1	-	-	-	-			-	-			2	n	0	y	1	n
goats	2	1	male	2	y	1	n	0	n	0	n		n		none	0	-		Negative	0	661.657	4.3	2	5	9	1	2	2	6	10	1	19	1	-	-	-	-			-	-			2	n	0	y	1	n
sheep	3	2	male	2	n	0	y	1	n	0	n		n		-		-		Negative	0	661.657	4.3	2	5	9	1	2	2	6	10	1	19	1	-	-	-	-			-	-			2	n	0	y	1	n
goats	2	1	female	1	y	1	n	0	n	0	y	1	y	1	-		-		Negative	0	661.657	4.3	2	5	9	1	2	2	6	10	1	19	1	-	-	-	-			-	-			2	n	0	y	1	n
sheep	3	2	female	1	y	1	n	0	n	0	n	0	n	0	-		no	0	Negative	0	661.657	4.3	2	5	9	1	2	2	6	10	1	19	1	-	-	-	-			-	-			2	n	0	y	1	n
sheep	3	2	male	2	y	1	n	0	n	0	n		n		none	0	-		Negative	0	648.648	4.804	2	100	123	3	15	10	21	46	1	169	1	-	-	-	-			-	-			15	n	0	y	1	n
sheep	3	2	female	1	y	1	n	0	n	0	n	0	n	0	-		no	0	Positive	1	648.648	4.804	2	100	123	3	15	10	21	46	1	169	1	-	-	-	-			-	-			15	n	0	y	1	n
sheep	3	2	female	1	n	0	y	1	n	0	n		n		-		-		Negative	0	661.657	4.3	2	5	9	1	2	2	6	10	1	19	1	-	-	-	-			-	-			2	n	0	y	1	n
sheep	3	2	female	1	y	1	n	0	n	0	n	0	n	0	-		no	0	Negative	0	543.975	4.6	2	50	65	2	6	17	40	63	2	128	1	-	-	-	-			-	-			10	n	0	y	1	n
goats	2	1	female	1	y	1	n	0	n	0	n	0	n	0	-		no	0	Negative	0	712.166	5	3	120	193	3	40	40	130	210	3	468	3	19	8	38	-	65	2	-	-			33	n	0	y	1	n
goats	2	1	female	1	y	1	n	0	n	0	n	0	n	0	-		no	0	Negative	0	712.166	5	3	120	193	3	40	40	130	210	3	468	3	19	8	38	-	65	2	-	-			33	n	0	y	1	n
goats	2	1	female	1	y	1	n	0	n	0	n	0	n	0	-		no	0	Negative	0	712.166	5	3	120	193	3	40	40	130	210	3	468	3	19	8	38	-	65	2	-	-			33	n	0	y	1	n
goats	2	1	male	2	y	1	n	0	n	0	n		n		none	0	-		Negative	0	712.166	5	3	120	193	3	40	40	130	210	3	468	3	19	8	38	-	65	2	-	-			33	n	0	y	1	n
sheep	3	2	female	1	y	1	n	0	n	0	n	0	n	0	-		no	0	Negative	0	543.975	4.6	2	50	65	2	6	17	40	63	2	128	1	-	-	-	-			-	-			10	n	0	y	1	n
goats	2	1	male	2	y	1	n	0	n	0	n		n		none	0	-		Negative	0	717.088	5	2	110	131	3	1	5	30	36	1	167	1	-	-	-	-			-	-			7	n	0	y	1	n
sheep	3	2	female	1	y	1	n	0	n	0	n	0	n	0	-		no	0	Negative	0	717.088	5	2	110	131	3	1	5	30	36	1	167	1	-	-	-	-			-	-			7	n	0	y	1	n
goats	2	1	female	1	y	1	n	0	n	0	n	0	n	0	-		no	0	Negative	0	717.088	5	2	110	131	3	1	5	30	36	1	167	1	-	-	-	-			-	-			7	n	0	y	1	n
cattle	1	3	female	1	n	0	y	1	n	0	n		n		-		-		Negative	0	737.714	4.66	1	-			-	-	-			37	1	-	-	-	6			5	26	37	1	-	n	0	y	1	n
goats	2	1	female	1	y	1	n	0	n	0	n	0	n	0	-		no	0	Negative	0	717.088	5	2	110	131	3	1	5	30	36	1	167	1	-	-	-	-			-	-			7	n	0	y	1	n
sheep	3	2	female	1	y	1	n	0	n	0	n	0	n	0	-		no	0	Negative	0	717.088	5	2	110	131	3	1	5	30	36	1	167	1	-	-	-	-			-	-			7	n	0	y	1	n
goats	2	1	female	1	y	1	n	0	n	0	n	0	n	0	-		no	0	Negative	0	717.088	5	2	110	131	3	1	5	30	36	1	167	1	-	-	-	-			-	-			7	n	0	y	1	n
sheep	3	2	female	1	y	1	n	0	n	0	n	0	y	1	-		-		Negative	0	717.088	5	2	110	131	3	1	5	30	36	1	167	1	-	-	-	-			-	-			7	n	0	y	1	n
sheep	3	2	male	2	y	1	n	0	n	0	n		n		none	0	-		Negative	0	543.975	4.6	2	50	65	2	6	17	40	63	2	128	1	-	-	-	-			-	-			10	n	0	y	1	n
camel	0	1	female	1	y	1	n	0	n	0	n	0	n	0	-		no	0	Negative	0	712.166	5	3	120	193	3	40	40	130	210	3	468	3	19	8	38	-	65	2	-	-			33	n	0	y	1	n
sheep	3	2	male	2	y	1	n	0	n	0	n		n		none	0	-		Negative	0	717.088	5	2	110	131	3	1	5	30	36	1	167	1	-	-	-	-			-	-			7	n	0	y	1	n
camel	0	2	female	1	y	1	n	0	n	0	n	0	n	0	-		no	0	Negative	0	712.166	5	3	120	193	3	40	40	130	210	3	468	3	19	8	38	-	65	2	-	-			33	n	0	y	1	n
camel	0	2	female	1	y	1	n	0	n	0	n	0	n	0	-		no	0	Negative	0	712.166	5	3	120	193	3	40	40	130	210	3	468	3	19	8	38	-	65	2	-	-			33	n	0	y	1	n
camel	0	2	female	1	y	1	n	0	n	0	n	0	n	0	-		-		Borderline	0	712.166	5	3	120	193	3	40	40	130	210	3	468	3	19	8	38	-	65	2	-	-			33	n	0	y	1	n
sheep	3	2	female	1	y	1	n	0	n	0	n	0	n	0	-		no	0	Negative	0	588.057	4.833	2	60	80	2	10	10	50	70	2	150	1	-	-	-	-			-	-			10	n	0	y	1	n
sheep	3	2	female	1	y	1	n	0	n	0	n	0	n	0	-		no	0	Negative	0	729.798	5	2	45	60	2	5	10	30	45	1	105	1	-	-	-	-			-	-			10	n	0	n	0	n
sheep	3	2	female	1	y	1	n	0	n	0	n	0	n	0	-		no	0	Positive	1	729.798	5	2	45	60	2	5	10	30	45	1	105	1	-	-	-	-			-	-			10	n	0	n	0	n
sheep	3	2	male	2	y	1	n	0	n	0	n		n		none	0	-		Negative	0	729.798	5	2	45	60	2	5	10	30	45	1	105	1	-	-	-	-			-	-			10	n	0	n	0	n
sheep	3	2	female	1	y	1	n	0	n	0	n	0	n	0	-		no	0	Negative	0	729.798	5	2	45	60	2	5	10	30	45	1	105	1	-	-	-	-			-	-			10	n	0	n	0	n
sheep	3	2	female	1	n	0	y	1	n	0	n		n		-		-		Negative	0	729.798	5	2	45	60	2	5	10	30	45	1	105	1	-	-	-	-			-	-			10	n	0	n	0	n
goats	2	1	female	1	y	1	n	0	n	0	n	0	y	1	-		-		Negative	0	729.798	5	2	45	60	2	5	10	30	45	1	105	1	-	-	-	-			-	-			10	n	0	n	0	n
goats	2	1	male	2	n	0	y	1	n	0	n		n		-		-		Negative	0	729.798	5	2	45	60	2	5	10	30	45	1	105	1	-	-	-	-			-	-			10	n	0	n	0	n
goats	2	1	male	2	y	1	n	0	n	0	n		n		none	0	-		Negative	0	729.798	5	2	45	60	2	5	10	30	45	1	105	1	-	-	-	-			-	-			10	n	0	n	0	n
goats	2	1	female	1	n	0	y	1	n	0	n		n		-		-		Negative	0	729.798	5	2	45	60	2	5	10	30	45	1	105	1	-	-	-	-			-	-			10	n	0	n	0	n
goats	2	1	female	1	y	1	n	0	n	0	n	0	y	1	-		-		Negative	0	729.798	5	2	45	60	2	5	10	30	45	1	105	1	-	-	-	-			-	-			10	n	0	n	0	n
goats	2	1	female	1	y	1	n	0	n	0	n	0	n	0	-		no	0	Negative	0	750.173	4.6	2	45	60	2	10	10	60	80	2	140	1	-	-	-	-			-	-			5	n	0	n	0	n
goats	2	1	male	2	y	1	n	0	n	0	n		n		none	0	-		Negative	0	750.173	4.6	2	45	60	2	10	10	60	80	2	140	1	-	-	-	-			-	-			5	n	0	n	0	n
goats	2	1	female	1	y	1	n	0	n	0	n	0	n	0	-		no	0	Negative	0	750.173	4.6	2	45	60	2	10	10	60	80	2	140	1	-	-	-	-			-	-			5	n	0	n	0	n
goats	2	1	female	1	y	1	n	0	n	0	n	0	n	0	-		no	0	Negative	0	750.173	4.6	2	45	60	2	10	10	60	80	2	140	1	-	-	-	-			-	-			5	n	0	n	0	n
goats	2	1	female	1	n	0	y	1	n	0	n		n		-		-		Negative	0	750.173	4.6	2	45	60	2	10	10	60	80	2	140	1	-	-	-	-			-	-			5	n	0	n	0	n
sheep	3	2	female	1	n	0	y	1	n	0	n		n		-		-		Negative	0	750.173	4.6	2	45	60	2	10	10	60	80	2	140	1	-	-	-	-			-	-			5	n	0	n	0	n
goats	2	1	female	1	y	1	n	0	n	0	n	0	n	0	-		no	0	Negative	0	643.857	4.916	3	110	137	3	10	5	20	35	1	205	2	8	5	20	-	33	1	-	-			15	n	0	y	1	n
goats	2	1	female	1	y	1	n	0	n	0	n	0	y	1	-		-		Negative	0	643.857	4.916	3	110	137	3	10	5	20	35	1	205	2	8	5	20	-	33	1	-	-			15	n	0	y	1	n
goats	2	1	female	1	n	0	y	1	n	0	n		n		-		-		Negative	0	643.857	4.916	3	110	137	3	10	5	20	35	1	205	2	8	5	20	-	33	1	-	-			15	n	0	y	1	n
goats	2	1	male	2	n	0	y	1	n	0	n		n		-		-		Negative	0	643.857	4.916	3	110	137	3	10	5	20	35	1	205	2	8	5	20	-	33	1	-	-			15	n	0	y	1	n
goats	2	1	female	1	y	1	n	0	n	0	n	0	n	0	-		no	0	Negative	0	643.857	4.916	3	110	137	3	10	5	20	35	1	205	2	8	5	20	-	33	1	-	-			15	n	0	y	1	n
sheep	3	2	female	1	y	1	n	0	n	0	n	0	n	0	-		no	0	Negative	0	643.857	4.916	3	110	137	3	10	5	20	35	1	205	2	8	5	20	-	33	1	-	-			15	n	0	y	1	n
sheep	3	2	female	1	y	1	n	0	n	0	n	0	n	0	-		no	0	Negative	0	643.857	4.916	3	110	137	3	10	5	20	35	1	205	2	8	5	20	-	33	1	-	-			15	n	0	y	1	n
sheep	3	2	female	1	y	1	n	0	n	0	n	0	n	0	-		no	0	Negative	0	643.857	4.916	3	110	137	3	10	5	20	35	1	205	2	8	5	20	-	33	1	-	-			15	n	0	y	1	n
sheep	3	2	male	2	n	0	y	1	n	0	n		n		-		-		Negative	0	643.857	4.916	3	110	137	3	10	5	20	35	1	205	2	8	5	20	-	33	1	-	-			15	n	0	y	1	n
sheep	3	2	male	2	n	0	y	1	n	0	n		n		-		-		Negative	0	643.857	4.916	3	110	137	3	10	5	20	35	1	205	2	8	5	20	-	33	1	-	-			15	n	0	y	1	n
camel	0	2	female	1	n	0	n	0	y	1	n		n		-		-		Positive	1	643.857	4.916	3	110	137	3	10	5	20	35	1	205	2	8	5	20	-	33	1	-	-			15	n	0	y	1	n
camel	0	2	female	1	n	0	y	1	n	0	n		n		-		-		Negative	0	643.857	4.916	3	110	137	3	10	5	20	35	1	205	2	8	5	20	-	33	1	-	-			15	n	0	y	1	n
camel	0	2	female	1	n	0	y	1	n	0	n		n		-		-		Negative	0	643.857	4.916	3	110	137	3	10	5	20	35	1	205	2	8	5	20	-	33	1	-	-			15	n	0	y	1	n
camel	0	2	female	1	n	0	n	0	y	1	n		n		-		-		Negative	0	643.857	4.916	3	110	137	3	10	5	20	35	1	205	2	8	5	20	-	33	1	-	-			15	n	0	y	1	n
camel	0	2	male	2	n	0	y	1	n	0	n		n		-		-		Negative	0	643.857	4.916	3	110	137	3	10	5	20	35	1	205	2	8	5	20	-	33	1	-	-			15	n	0	y	1	n
goats	2	1	female	1	y	1	n	0	n	0	y	1	n	0	-		-		Negative	0	689.441	4.9	2	80	106	3	20	17	40	77	2	183	1	-	-	-	-			-	-			16	n	0	y	1	n
goats	2	1	female	1	y	1	n	0	n	0	n	0	n	0	-		no	0	Negative	0	689.441	4.9	2	80	106	3	20	17	40	77	2	183	1	-	-	-	-			-	-			16	n	0	y	1	n
goats	2	1	female	1	y	1	n	0	n	0	n	0	n	0	-		-		Negative	0	689.441	4.9	2	80	106	3	20	17	40	77	2	183	1	-	-	-	-			-	-			16	n	0	y	1	n
goats	2	1	male	2	n	0	y	1	n	0	n		n		-		-		Negative	0	689.441	4.9	2	80	106	3	20	17	40	77	2	183	1	-	-	-	-			-	-			16	n	0	y	1	n
goats	2	1	male	2	n	0	y	1	n	0	n		n		-		-		Negative	0	689.441	4.9	2	80	106	3	20	17	40	77	2	183	1	-	-	-	-			-	-			16	n	0	y	1	n
sheep	3	2	female	1	y	1	n	0	n	0	n	0	n	0	-		no	0	Negative	0	689.441	4.9	2	80	106	3	20	17	40	77	2	183	1	-	-	-	-			-	-			16	n	0	y	1	n
sheep	3	2	female	1	n	0	y	1	n	0	n		n		-		-		Negative	0	689.441	4.9	2	80	106	3	20	17	40	77	2	183	1	-	-	-	-			-	-			16	n	0	y	1	n
sheep	3	2	female	1	y	1	n	0	n	0	n	0	y	1	-		-		Negative	0	689.441	4.9	2	80	106	3	20	17	40	77	2	183	1	-	-	-	-			-	-			16	n	0	y	1	n
sheep	3	2	male	2	y	1	n	0	n	0	n		n		none	0	-		Negative	0	689.441	4.9	2	80	106	3	20	17	40	77	2	183	1	-	-	-	-			-	-			16	n	0	y	1	n
sheep	3	2	female	1	y	1	n	0	n	0	n	0	n	0	-		no	0	Negative	0	689.441	4.9	2	80	106	3	20	17	40	77	2	183	1	-	-	-	-			-	-			16	n	0	y	1	n
goats	2	1	female	1	y	1	n	0	n	0	n	0	y	1	-		-		Negative	0	659.795	7	2	43	109	3	30	23	38	91	2	200	1	-	-	-	-			-	-			39	n	0	n	0	n
goats	2	1	male	2	n	0	y	1	n	0	n		n		-		-		Negative	0	659.795	7	2	43	109	3	30	23	38	91	2	200	1	-	-	-	-			-	-			39	n	0	n	0	n
goats	2	1	female	1	y	1	n	0	n	0	n	0	y	1	-		-		Negative	0	659.795	7	2	43	109	3	30	23	38	91	2	200	1	-	-	-	-			-	-			39	n	0	n	0	n
goats	2	1	female	1	y	1	n	0	n	0	n	0	y	1	-		-		Positive	1	659.795	7	2	43	109	3	30	23	38	91	2	200	1	-	-	-	-			-	-			39	n	0	n	0	n
goats	2	1	female	1	y	1	n	0	n	0	n	0	n	0	-		no	0	Negative	0	659.795	7	2	43	109	3	30	23	38	91	2	200	1	-	-	-	-			-	-			39	n	0	n	0	n
sheep	3	2	female	1	y	1	n	0	n	0	n	0	n	0	-		no	0	Negative	0	659.795	7	2	43	109	3	30	23	38	91	2	200	1	-	-	-	-			-	-			39	n	0	n	0	n
sheep	3	2	female	1	y	1	n	0	n	0	n	0	n	0	-		no	0	Negative	0	659.795	7	2	43	109	3	30	23	38	91	2	200	1	-	-	-	-			-	-			39	n	0	n	0	n
sheep	3	2	female	1	y	1	n	0	n	0	n	0	n	0	-		no	0	Negative	0	659.795	7	2	43	109	3	30	23	38	91	2	200	1	-	-	-	-			-	-			39	n	0	n	0	n
sheep	3	2	male	2	n	0	y	1	n	0	n		n		-		-		Negative	0	659.795	7	2	43	109	3	30	23	38	91	2	200	1	-	-	-	-			-	-			39	n	0	n	0	n
sheep	3	2	male	2	y	1	n	0	n	0	n		n		none	0	-		Negative	0	659.795	7	2	43	109	3	30	23	38	91	2	200	1	-	-	-	-			-	-			39	n	0	n	0	n
goats	2	1	female	1	y	1	n	0	n	0	n	0	n	0	-		no	0	Negative	0	719.547	8.4	2	140	213	3	55	30	120	205	3	418	3	-	-	-	-			-	-			40	n	0	y	1	n
goats	2	1	female	1	y	1	n	0	n	0	n	0	n	0	-		no	0	Negative	0	719.547	8.4	2	140	213	3	55	30	120	205	3	418	3	-	-	-	-			-	-			40	n	0	y	1	n
goats	2	1	male	2	y	1	n	0	n	0	n		n		none	0	-		Negative	0	719.547	8.4	2	140	213	3	55	30	120	205	3	418	3	-	-	-	-			-	-			40	n	0	y	1	n
goats	2	1	female	1	y	1	n	0	n	0	n	0	y	1	-		-		Negative	0	719.547	8.4	2	140	213	3	55	30	120	205	3	418	3	-	-	-	-			-	-			40	n	0	y	1	n
goats	2	1	female	1	y	1	n	0	n	0	n	0	n	0	-		no	0	Negative	0	719.547	8.4	2	140	213	3	55	30	120	205	3	418	3	-	-	-	-			-	-			40	n	0	y	1	n
sheep	3	2	female	1	y	1	n	0	n	0	n	0	n	0	-		no	0	Negative	0	719.547	8.4	2	140	213	3	55	30	120	205	3	418	3	-	-	-	-			-	-			40	n	0	y	1	n
sheep	3	2	female	1	y	1	n	0	n	0	n	0	n	0	-		no	0	Negative	0	719.547	8.4	2	140	213	3	55	30	120	205	3	418	3	-	-	-	-			-	-			40	n	0	y	1	n
sheep	3	2	female	1	y	1	n	0	n	0	y	1	n	0	-		-		Negative	0	719.547	8.4	2	140	213	3	55	30	120	205	3	418	3	-	-	-	-			-	-			40	n	0	y	1	n
sheep	3	2	female	1	y	1	n	0	n	0	n	0	n	0	-		no	0	Negative	0	719.547	8.4	2	140	213	3	55	30	120	205	3	418	3	-	-	-	-			-	-			40	n	0	y	1	n
sheep	3	2	female	1	y	1	n	0	n	0	n	0	n	0	-		no	0	Negative	0	719.547	8.4	2	140	213	3	55	30	120	205	3	418	3	-	-	-	-			-	-			40	n	0	y	1	n
sheep	3	2	female	1	n	0	y	1	n	0	n		n		-		-		Negative	0	750.173	4.6	2	45	60	2	10	10	60	80	2	140	1	-	-	-	-			-	-			5	n	0	n	0	n
sheep	3	2	female	1	n	0	n	0	y	1	n		n		-		-		Negative	0	750.173	4.6	2	45	60	2	10	10	60	80	2	140	1	-	-	-	-			-	-			5	n	0	n	0	n
sheep	3	2	male	2	y	1	n	0	n	0	n		n		none	0	-		Negative	0	750.173	4.6	2	45	60	2	10	10	60	80	2	140	1	-	-	-	-			-	-			5	n	0	n	0	n
sheep	3	2	male	2	n	0	y	1	n	0	n		n		-		-		Negative	0	750.173	4.6	2	45	60	2	10	10	60	80	2	140	1	-	-	-	-			-	-			5	n	0	n	0	n
cattle	1	3	female	1	y	1	n	0	n	0	n	0	n	0	-		no	0	Negative	0	759.49	5	3	70	110	3	10	30	80	120	3	300	2	-	-	-	30			10	30	70	2	30	n	0	y	1	n
cattle	1	3	female	1	y	1	n	0	n	0	n	0	n	0	-		no	0	Negative	0	759.49	5	3	70	110	3	10	30	80	120	3	300	2	-	-	-	30			10	30	70	2	30	n	0	y	1	n
cattle	1	3	female	1	y	1	n	0	n	0	n	0	n	0	-		no	0	Negative	0	759.49	5	3	70	110	3	10	30	80	120	3	300	2	-	-	-	30			10	30	70	2	30	n	0	y	1	n
cattle	1	3	female	1	n	0	n	0	y	1	n		n		-		-		Negative	0	759.49	5	3	70	110	3	10	30	80	120	3	300	2	-	-	-	30			10	30	70	2	30	n	0	y	1	n
cattle	1	3	male	2	n	0	n	0	y	1	n		n		-		-		Negative	0	759.49	5	3	70	110	3	10	30	80	120	3	300	2	-	-	-	30			10	30	70	2	30	n	0	y	1	n
goats	2	1	female	1	y	1	n	0	n	0	n	0	n	0	-		no	0	Negative	0	759.49	5	3	70	110	3	10	30	80	120	3	300	2	-	-	-	30			10	30	70	2	30	n	0	y	1	n
goats	2	1	female	1	y	1	n	0	n	0	n	0	y	1	-		-		Negative	0	759.49	5	3	70	110	3	10	30	80	120	3	300	2	-	-	-	30			10	30	70	2	30	n	0	y	1	n
goats	2	1	female	1	y	1	n	0	n	0	n	0	y	1	-		-		Positive	1	759.49	5	3	70	110	3	10	30	80	120	3	300	2	-	-	-	30			10	30	70	2	30	n	0	y	1	n
goats	2	1	male	2	y	1	n	0	n	0	n		n		none	0	-		Positive	1	759.49	5	3	70	110	3	10	30	80	120	3	300	2	-	-	-	30			10	30	70	2	30	n	0	y	1	n
goats	2	1	male	2	n	0	y	1	n	0	n		n		-		-		Negative	0	759.49	5	3	70	110	3	10	30	80	120	3	300	2	-	-	-	30			10	30	70	2	30	n	0	y	1	n
sheep	3	2	female	1	y	1	n	0	n	0	n	0	n	0	-		no	0	Negative	0	759.49	5	3	70	110	3	10	30	80	120	3	300	2	-	-	-	30			10	30	70	2	30	n	0	y	1	n
sheep	3	2	female	1	y	1	n	0	n	0	n	0	n	0	-		no	0	Negative	0	759.49	5	3	70	110	3	10	30	80	120	3	300	2	-	-	-	30			10	30	70	2	30	n	0	y	1	n
sheep	3	2	male	2	y	1	n	0	n	0	n		n		none	0	-		Negative	0	759.49	5	3	70	110	3	10	30	80	120	3	300	2	-	-	-	30			10	30	70	2	30	n	0	y	1	n
sheep	3	2	female	1	y	1	n	0	n	0	n	0	y	1	-		-		Negative	0	759.49	5	3	70	110	3	10	30	80	120	3	300	2	-	-	-	30			10	30	70	2	30	n	0	y	1	n
sheep	3	2	male	2	n	0	y	1	n	0	n		n		-		-		Negative	0	759.49	5	3	70	110	3	10	30	80	120	3	300	2	-	-	-	30			10	30	70	2	30	n	0	y	1	n
goats	2	1	female	1	y	1	n	0	n	0	n	0	n	0	-		no	0	Negative	0	634.077	4.36	3	13	28	1	7	3	15	25	1	75	1	-	-	-	0			19	3	22	1	5	n	0	y	1	n
goats	2	1	female	1	n	0	y	1	n	0	n		n		-		-		Negative	0	634.077	4.36	3	13	28	1	7	3	15	25	1	75	1	-	-	-	0			19	3	22	1	5	n	0	y	1	n
sheep	3	2	female	1	y	1	n	0	n	0	n	0	n	0	-		no	0	Negative	0	634.077	4.36	3	13	28	1	7	3	15	25	1	75	1	-	-	-	0			19	3	22	1	5	n	0	y	1	n
sheep	3	2	female	1	y	1	n	0	n	0	n	0	y	1	-		-		Negative	0	634.077	4.36	3	13	28	1	7	3	15	25	1	75	1	-	-	-	0			19	3	22	1	5	n	0	y	1	n
cattle	1	3	female	1	y	1	n	0	n	0	n	0	y	1	-		-		Negative	0	626.597	4.966	3	55	100	2	30	25	45	100	2	278	2	-	-	-	6			15	57	78	2	25	y	1	y	1	n
sheep	3	2	female	1	y	1	n	0	n	0	n	0	n	0	-		no	0	Negative	0	626.597	4.966	3	55	100	2	30	25	45	100	2	278	2	-	-	-	6			15	57	78	2	25	y	1	y	1	n
sheep	3	2	female	1	y	1	n	0	n	0	n	0	n	0	-		no	0	Negative	0	626.597	4.966	3	55	100	2	30	25	45	100	2	278	2	-	-	-	6			15	57	78	2	25	y	1	y	1	n
cattle	1	3	male	2	n	0	y	1	n	0	n		n		-		-		Negative	0	626.597	4.966	3	55	100	2	30	25	45	100	2	278	2	-	-	-	6			15	57	78	2	25	y	1	y	1	n
goats	2	1	female	1	y	1	n	0	n	0	n	0	n	0	-		no	0	Negative	0	626.597	4.966	3	55	100	2	30	25	45	100	2	278	2	-	-	-	6			15	57	78	2	25	y	1	y	1	n
sheep	3	2	male	2	y	1	n	0	n	0	n		n		swollen_testes	1	-		Negative	0	634.077	4.36	3	13	28	1	7	3	15	25	1	75	1	-	-	-	0			19	3	22	1	5	n	0	y	1	n
goats	2	1	female	1	n	0	n	0	y	1	n		n		-		-		Negative	0	634.077	4.36	3	13	28	1	7	3	15	25	1	75	1	-	-	-	0			19	3	22	1	5	n	0	y	1	n
goats	2	1	male	2	y	1	n	0	n	0	n		n		none	0	-		Negative	0	634.077	4.36	3	13	28	1	7	3	15	25	1	75	1	-	-	-	0			19	3	22	1	5	n	0	y	1	n
goats	2	1	female	1	y	1	n	0	n	0	n	0	n	0	-		no	0	Negative	0	634.077	4.36	3	13	28	1	7	3	15	25	1	75	1	-	-	-	0			19	3	22	1	5	n	0	y	1	n
sheep	3	2	female	1	y	1	n	0	n	0	n	0	n	0	-		no	0	Negative	0	634.077	4.36	3	13	28	1	7	3	15	25	1	75	1	-	-	-	0			19	3	22	1	5	n	0	y	1	n
sheep	3	2	female	1	y	1	n	0	n	0	n	0	n	0	-		no	0	Negative	0	634.077	4.36	3	13	28	1	7	3	15	25	1	75	1	-	-	-	0			19	3	22	1	5	n	0	y	1	n
cattle	1	3	female	1	n	0	y	1	n	0	n		n		-		-		Negative	0	634.077	4.36	3	13	28	1	7	3	15	25	1	75	1	-	-	-	0			19	3	22	1	5	n	0	y	1	n
cattle	1	3	female	1	n	0	y	1	n	0	n		n		-		-		Negative	0	626.597	4.966	3	55	100	2	30	25	45	100	2	278	2	-	-	-	6			15	57	78	2	25	y	1	y	1	n
sheep	3	2	female	1	y	1	n	0	n	0	n	0	n	0	-		no	0	Negative	0	626.597	4.966	3	55	100	2	30	25	45	100	2	278	2	-	-	-	6			15	57	78	2	25	y	1	y	1	n
cattle	1	3	female	1	n	0	y	1	n	0	n		n		-		-		Negative	0	634.077	4.36	3	13	28	1	7	3	15	25	1	75	1	-	-	-	0			19	3	22	1	5	n	0	y	1	n
sheep	3	2	female	1	y	1	n	0	n	0	n	0	n	0	-		no	0	Negative	0	523.452	5	2	70	150	3	24	15	61	100	2	250	2	-	-	-	-			-	-			40	n	0	y	1	n
goats	2	1	female	1	y	1	n	0	n	0	n	0	n	0	-		no	0	Negative	0	523.452	5	2	70	150	3	24	15	61	100	2	250	2	-	-	-	-			-	-			40	n	0	y	1	n
goats	2	1	female	1	y	1	n	0	n	0	y	1	y	1	-		-		Negative	0	517.26	5	2	200	250	3	5	3	20	28	1	278	2	-	-	-	-			-	-			20	n	0	n	0	n
goats	2	1	female	1	n	0	y	1	n	0	n		n		-		-		Negative	0	523.452	5	2	70	150	3	24	15	61	100	2	250	2	-	-	-	-			-	-			40	n	0	y	1	n
goats	2	1	male	2	n	0	y	1	n	0	n		n		-		-		Negative	0	523.452	5	2	70	150	3	24	15	61	100	2	250	2	-	-	-	-			-	-			40	n	0	y	1	n
goats	2	1	female	1	n	0	y	1	n	0	n		n		-		-		Negative	0	523.452	5	2	70	150	3	24	15	61	100	2	250	2	-	-	-	-			-	-			40	n	0	y	1	n
sheep	3	2	female	1	y	1	n	0	n	0	n	0	n	0	-		no	0	Negative	0	505.95	4.7	2	50	100	2	20	10	30	60	2	160	1	-	-	-	-			-	-			20	y	1	y	1	n
goats	2	1	female	1	y	1	n	0	n	0	n	0	n	0	-		-		Negative	0	517.26	5	2	200	250	3	5	3	20	28	1	278	2	-	-	-	-			-	-			20	n	0	n	0	n
goats	2	1	female	1	y	1	n	0	n	0	n	0	n	0	-		no	0	Negative	0	517.26	5	2	200	250	3	5	3	20	28	1	278	2	-	-	-	-			-	-			20	n	0	n	0	n
goats	2	1	female	1	y	1	n	0	n	0	n	0	n	0	-		no	0	Negative	0	505.95	4.7	2	50	100	2	20	10	30	60	2	160	1	-	-	-	-			-	-			20	y	1	y	1	n
goats	2	1	female	1	n	0	y	1	n	0	n		n		-		-		Negative	0	372.358	4.88	2	130	200	3	40	25	85	150	3	350	2	-	-	-	-			-	-			20	y	1	y	1	n
goats	2	1	female	1	y	1	n	0	n	0	n	0	n	0	-		no	0	Negative	0	517.26	5	2	200	250	3	5	3	20	28	1	278	2	-	-	-	-			-	-			20	n	0	n	0	n
sheep	3	2	female	1	y	1	n	0	n	0	n	0	n	0	-		no	0	Negative	0	517.26	5	2	200	250	3	5	3	20	28	1	278	2	-	-	-	-			-	-			20	n	0	n	0	n
camel	0	4	female	1	n	0	y	1	n	0	n		n		-		-		Negative	0	841.538	4.9	3	55	90	2	10	15	45	70	2	230	2	10	30	30	-	70	2	-	-			15	n	0	y	1	y
camel	0	4	male	2	n	0	y	1	n	0	n		n		-		-		Negative	0	841.538	4.9	3	55	90	2	10	15	45	70	2	230	2	10	30	30	-	70	2	-	-			15	n	0	y	1	y
camel	0	4	female	1	n	0	y	1	n	0	n		n		-		-		Negative	0	841.538	4.9	3	55	90	2	10	15	45	70	2	230	2	10	30	30	-	70	2	-	-			15	n	0	y	1	y
camel	0	4	male	2	n	0	n	0	y	1	n		n		-		-		Negative	0	841.538	4.9	3	55	90	2	10	15	45	70	2	230	2	10	30	30	-	70	2	-	-			15	n	0	y	1	y
goats	2	1	male	2	y	1	n	0	n	0	n		n		none	0	-		Negative	0	792.434	5	2	160	188	3	12	20	200	232	3	420	3	-	-	-	-			-	-			20	n	0	y	1	n
cattle	1	3	female	1	y	1	n	0	n	0	n	0	n	0	-		no	0	Negative	0	709.381	5	1	-			-	-	-			75	1	-	-	-	12			35	28	75	2	-	n	0	y	1	n
cattle	1	3	male	2	y	1	n	0	n	0	n		n		none	0	-		Negative	0	709.381	5	1	-			-	-	-			75	1	-	-	-	12			35	28	75	2	-	n	0	y	1	n
cattle	1	3	male	2	n	0	y	1	n	0	n		n		-		-		Negative	0	709.381	5	1	-			-	-	-			75	1	-	-	-	12			35	28	75	2	-	n	0	y	1	n
cattle	1	3	female	1	y	1	n	0	n	0	n	0	n	0	-		no	0	Negative	0	709.381	5	1	-			-	-	-			75	1	-	-	-	12			35	28	75	2	-	n	0	y	1	n
cattle	1	3	female	1	y	1	n	0	n	0	n	0	n	0	-		-		Negative	0	709.381	5	1	-			-	-	-			75	1	-	-	-	12			35	28	75	2	-	n	0	y	1	n
goats	2	1	female	1	y	1	n	0	n	0	n	0	n	0	-		no	0	Positive	1	824.016	4.8	3	60	190	3	50	30	100	180	3	371	2	-	-	-	0			1	0	1	1	50	n	0	y	1	n
goats	2	1	female	1	y	1	n	0	n	0	n	0	y	1	-		-		Negative	0	824.016	4.8	3	60	190	3	50	30	100	180	3	371	2	-	-	-	0			1	0	1	1	50	n	0	y	1	n
goats	2	1	female	1	y	1	n	0	n	0	n	0	n	0	-		no	0	Negative	0	824.016	4.8	3	60	190	3	50	30	100	180	3	371	2	-	-	-	0			1	0	1	1	50	n	0	y	1	n
goats	2	1	female	1	y	1	n	0	n	0	n	0	n	0	-		no	0	Positive	1	824.016	4.8	3	60	190	3	50	30	100	180	3	371	2	-	-	-	0			1	0	1	1	50	n	0	y	1	n
goats	2	1	male	2	y	1	n	0	n	0	n		n		none	0	-		Positive	1	824.016	4.8	3	60	190	3	50	30	100	180	3	371	2	-	-	-	0			1	0	1	1	50	n	0	y	1	n
sheep	3	2	female	1	y	1	n	0	n	0	n	0	n	0	-		no	0	Negative	0	824.016	4.8	3	60	190	3	50	30	100	180	3	371	2	-	-	-	0			1	0	1	1	50	n	0	y	1	n
sheep	3	2	female	1	y	1	n	0	n	0	n	0	n	0	-		no	0	Negative	0	824.016	4.8	3	60	190	3	50	30	100	180	3	371	2	-	-	-	0			1	0	1	1	50	n	0	y	1	n
sheep	3	2	female	1	y	1	n	0	n	0	n	0	n	0	-		no	0	Negative	0	824.016	4.8	3	60	190	3	50	30	100	180	3	371	2	-	-	-	0			1	0	1	1	50	n	0	y	1	n
sheep	3	2	female	1	y	1	n	0	n	0	n	0	n	0	-		no	0	Negative	0	824.016	4.8	3	60	190	3	50	30	100	180	3	371	2	-	-	-	0			1	0	1	1	50	n	0	y	1	n
sheep	3	2	male	2	y	1	n	0	n	0	n		n		none	0	-		Negative	0	824.016	4.8	3	60	190	3	50	30	100	180	3	371	2	-	-	-	0			1	0	1	1	50	n	0	y	1	n
cattle	1	3	female	1	n	0	y	1	n	0	n		n		-		-		Negative	0	824.016	4.8	3	60	190	3	50	30	100	180	3	371	2	-	-	-	0			1	0	1	1	50	n	0	y	1	n
sheep	3	2	female	1	y	1	n	0	n	0	n	0	n	0	-		no	0	Negative	0	516.865	5	2	37	56	2	8	18	130	156	3	212	2	-	-	-	-			-	-			16	n	0	y	1	n
sheep	3	2	male	2	n	0	y	1	n	0	n		n		-		-		Negative	0	516.865	5	2	37	56	2	8	18	130	156	3	212	2	-	-	-	-			-	-			16	n	0	y	1	n
sheep	3	2	female	1	y	1	n	0	n	0	n	0	y	1	-		-		Negative	0	516.865	5	2	37	56	2	8	18	130	156	3	212	2	-	-	-	-			-	-			16	n	0	y	1	n
sheep	3	2	male	2	n	0	y	1	n	0	n		n		-		-		Negative	0	516.865	5	2	37	56	2	8	18	130	156	3	212	2	-	-	-	-			-	-			16	n	0	y	1	n
sheep	3	2	female	1	y	1	n	0	n	0	n	0	n	0	-		no	0	Negative	0	516.865	5	2	37	56	2	8	18	130	156	3	212	2	-	-	-	-			-	-			16	n	0	y	1	n
goats	2	1	male	2	y	1	n	0	n	0	n		n		none	0	-		Positive	1	774.472	4.78	2	74	106	3	10	15	48	73	2	179	1	-	-	-	-			-	-			20	n	0	y	1	n
goats	2	1	female	1	y	1	n	0	n	0	n	0	y	1	-		-		Positive	1	774.472	4.78	2	74	106	3	10	15	48	73	2	179	1	-	-	-	-			-	-			20	n	0	y	1	n
goats	2	1	female	1	y	1	n	0	n	0	n	0	y	1	-		-		Negative	0	774.472	4.78	2	74	106	3	10	15	48	73	2	179	1	-	-	-	-			-	-			20	n	0	y	1	n
goats	2	1	female	1	n	0	y	1	n	0	n		n		-		-		Negative	0	774.472	4.78	2	74	106	3	10	15	48	73	2	179	1	-	-	-	-			-	-			20	n	0	y	1	n
goats	2	1	male	2	n	0	y	1	n	0	n		n		-		-		Negative	0	774.472	4.78	2	74	106	3	10	15	48	73	2	179	1	-	-	-	-			-	-			20	n	0	y	1	n
sheep	3	2	female	1	y	1	n	0	n	0	n	0	n	0	-		no	0	Negative	0	774.472	4.78	2	74	106	3	10	15	48	73	2	179	1	-	-	-	-			-	-			20	n	0	y	1	n
sheep	3	2	male	2	y	1	n	0	n	0	n		n		none	0	-		Negative	0	774.472	4.78	2	74	106	3	10	15	48	73	2	179	1	-	-	-	-			-	-			20	n	0	y	1	n
sheep	3	2	female	1	y	1	n	0	n	0	n	0	n	0	-		no	0	Negative	0	774.472	4.78	2	74	106	3	10	15	48	73	2	179	1	-	-	-	-			-	-			20	n	0	y	1	n
sheep	3	2	female	1	n	0	y	1	n	0	n		n		-		-		Negative	0	774.472	4.78	2	74	106	3	10	15	48	73	2	179	1	-	-	-	-			-	-			20	n	0	y	1	n
sheep	3	2	female	1	y	1	n	0	n	0	n	0	n	0	-		no	0	Negative	0	774.472	4.78	2	74	106	3	10	15	48	73	2	179	1	-	-	-	-			-	-			20	n	0	y	1	n
goats	2	1	female	1	n	0	y	1	n	0	n		n		-		-		Negative	0	794.564	4.7	2	15	45	1	10	30	40	80	2	125	1	-	-	-	-			-	-			15	n	0	y	1	n
goats	2	1	female	1	y	1	n	0	n	0	n	0	y	1	-		-		Positive	1	794.564	4.7	2	15	45	1	10	30	40	80	2	125	1	-	-	-	-			-	-			15	n	0	y	1	n
goats	2	1	male	2	y	1	n	0	n	0	n		n		none	0	-		Borderline	0	794.564	4.7	2	15	45	1	10	30	40	80	2	125	1	-	-	-	-			-	-			15	n	0	y	1	n
goats	2	1	female	1	y	1	n	0	n	0	n	0	y	1	-		-		Negative	0	794.564	4.7	2	15	45	1	10	30	40	80	2	125	1	-	-	-	-			-	-			15	n	0	y	1	n
goats	2	1	female	1	y	1	n	0	n	0	n	0	n	0	-		no	0	Negative	0	794.564	4.7	2	15	45	1	10	30	40	80	2	125	1	-	-	-	-			-	-			15	n	0	y	1	n
sheep	3	2	female	1	y	1	n	0	n	0	n	0	n	0	-		no	0	Positive	1	794.564	4.7	2	15	45	1	10	30	40	80	2	125	1	-	-	-	-			-	-			15	n	0	y	1	n
sheep	3	2	female	1	n	0	y	1	n	0	n		n		-		-		Negative	0	794.564	4.7	2	15	45	1	10	30	40	80	2	125	1	-	-	-	-			-	-			15	n	0	y	1	n
sheep	3	2	female	1	y	1	n	0	n	0	n	0	n	0	-		no	0	Negative	0	794.564	4.7	2	15	45	1	10	30	40	80	2	125	1	-	-	-	-			-	-			15	n	0	y	1	n
sheep	3	2	male	2	y	1	n	0	n	0	n		n		none	0	-		Negative	0	794.564	4.7	2	15	45	1	10	30	40	80	2	125	1	-	-	-	-			-	-			15	n	0	y	1	n
sheep	3	2	female	1	n	0	y	1	n	0	n		n		-		-		Negative	0	794.564	4.7	2	15	45	1	10	30	40	80	2	125	1	-	-	-	-			-	-			15	n	0	y	1	n
sheep	3	2	female	1	y	1	n	0	n	0	n	0	n	0	-		no	0	Negative	0	794.564	4.7	2	15	45	1	10	30	40	80	2	125	1	-	-	-	-			-	-			15	n	0	y	1	n
goats	2	1	female	1	y	1	n	0	n	0	n	0	n	0	-		no	0	Negative	0	599.444	5	2	40	57	2	4	11	30	45	1	102	1	-	-	-	-			-	-			7	n	0	y	1	n
goats	2	1	female	1	y	1	n	0	n	0	n	0	y	1	-		-		Negative	0	599.444	5	2	40	57	2	4	11	30	45	1	102	1	-	-	-	-			-	-			7	n	0	y	1	n
goats	2	1	female	1	y	1	n	0	n	0	n	0	n	0	-		no	0	Positive	1	599.444	5	2	40	57	2	4	11	30	45	1	102	1	-	-	-	-			-	-			7	n	0	y	1	n
goats	2	1	female	1	y	1	n	0	n	0	n	0	y	1	-		-		Negative	0	599.444	5	2	40	57	2	4	11	30	45	1	102	1	-	-	-	-			-	-			7	n	0	y	1	n
goats	2	1	female	1	y	1	n	0	n	0	n	0	n	0	-		no	0	Negative	0	599.444	5	2	40	57	2	4	11	30	45	1	102	1	-	-	-	-			-	-			7	n	0	y	1	n
sheep	3	2	female	1	n	0	y	1	n	0	n		n		-		-		Negative	0	599.444	5	2	40	57	2	4	11	30	45	1	102	1	-	-	-	-			-	-			7	n	0	y	1	n
sheep	3	2	female	1	y	1	n	0	n	0	n	0	n	0	-		no	0	Negative	0	599.444	5	2	40	57	2	4	11	30	45	1	102	1	-	-	-	-			-	-			7	n	0	y	1	n
sheep	3	2	male	2	y	1	n	0	n	0	n		n		none	0	-		Borderline	0	599.444	5	2	40	57	2	4	11	30	45	1	102	1	-	-	-	-			-	-			7	n	0	y	1	n
sheep	3	2	female	1	y	1	n	0	n	0	n	0	n	0	-		no	0	Negative	0	599.444	5	2	40	57	2	4	11	30	45	1	102	1	-	-	-	-			-	-			7	n	0	y	1	n
sheep	3	2	female	1	y	1	n	0	n	0	n	0	n	0	-		no	0	Negative	0	599.444	5	2	40	57	2	4	11	30	45	1	102	1	-	-	-	-			-	-			7	n	0	y	1	n
goats	2	1	female	1	y	1	n	0	n	0	n	0	n	0	-		no	0	Positive	1	647.85	5.1	2	50	80	2	9	12	40	61	2	141	1	-	-	-	-			-	-			10	n	0	y	1	n
goats	2	1	female	1	y	1	n	0	n	0	n	0	y	1	-		-		Negative	0	647.85	5.1	2	50	80	2	9	12	40	61	2	141	1	-	-	-	-			-	-			10	n	0	y	1	n
goats	2	1	female	1	y	1	n	0	n	0	n	0	n	0	-		no	0	Negative	0	647.85	5.1	2	50	80	2	9	12	40	61	2	141	1	-	-	-	-			-	-			10	n	0	y	1	n
goats	2	1	female	1	n	0	y	1	n	0	n		n		-		-		Negative	0	647.85	5.1	2	50	80	2	9	12	40	61	2	141	1	-	-	-	-			-	-			10	n	0	y	1	n
goats	2	1	male	2	n	0	y	1	n	0	n		n		-		-		Negative	0	647.85	5.1	2	50	80	2	9	12	40	61	2	141	1	-	-	-	-			-	-			10	n	0	y	1	n
sheep	3	2	female	1	y	1	n	0	n	0	n	0	n	0	-		no	0	Negative	0	647.85	5.1	2	50	80	2	9	12	40	61	2	141	1	-	-	-	-			-	-			10	n	0	y	1	n
sheep	3	2	male	2	y	1	n	0	n	0	n		n		swollen_testes	1	-		Negative	0	647.85	5.1	2	50	80	2	9	12	40	61	2	141	1	-	-	-	-			-	-			10	n	0	y	1	n
sheep	3	2	female	1	y	1	n	0	n	0	n	0	n	0	-		no	0	Negative	0	647.85	5.1	2	50	80	2	9	12	40	61	2	141	1	-	-	-	-			-	-			10	n	0	y	1	n
sheep	3	2	female	1	y	1	n	0	n	0	n	0	n	0	-		no	0	Negative	0	647.85	5.1	2	50	80	2	9	12	40	61	2	141	1	-	-	-	-			-	-			10	n	0	y	1	n
sheep	3	2	male	2	y	1	n	0	n	0	n		n		none	0	-		Negative	0	647.85	5.1	2	50	80	2	9	12	40	61	2	141	1	-	-	-	-			-	-			10	n	0	y	1	n
goats	2	1	female	1	n	0	y	1	n	0	n		n		-		-		Negative	0	659.629	5.75	2	200	218	3	8	10	100	118	3	336	2	-	-	-	-			-	-			13	n	0	y	1	n
goats	2	1	female	1	n	0	y	1	n	0	n		n		-		-		Negative	0	659.629	5.75	2	200	218	3	8	10	100	118	3	336	2	-	-	-	-			-	-			13	n	0	y	1	n
goats	2	1	female	1	y	1	n	0	n	0	n	0	y	1	-		-		Negative	0	659.629	5.75	2	200	218	3	8	10	100	118	3	336	2	-	-	-	-			-	-			13	n	0	y	1	n
goats	2	1	female	1	y	1	n	0	n	0	n	0	y	1	-		-		Negative	0	659.629	5.75	2	200	218	3	8	10	100	118	3	336	2	-	-	-	-			-	-			13	n	0	y	1	n
goats	2	1	female	1	y	1	n	0	n	0	n	0	n	0	-		no	0	Negative	0	659.629	5.75	2	200	218	3	8	10	100	118	3	336	2	-	-	-	-			-	-			13	n	0	y	1	n
sheep	3	2	female	1	y	1	n	0	n	0	n	0	n	0	-		no	0	Negative	0	659.629	5.75	2	200	218	3	8	10	100	118	3	336	2	-	-	-	-			-	-			13	n	0	y	1	n
sheep	3	2	female	1	y	1	n	0	n	0	n	0	y	1	-		-		Negative	0	659.629	5.75	2	200	218	3	8	10	100	118	3	336	2	-	-	-	-			-	-			13	n	0	y	1	n
sheep	3	2	female	1	y	1	n	0	n	0	n	0	n	0	-		no	0	Negative	0	659.629	5.75	2	200	218	3	8	10	100	118	3	336	2	-	-	-	-			-	-			13	n	0	y	1	n
sheep	3	2	female	1	y	1	n	0	n	0	n	0	y	1	-		-		Negative	0	659.629	5.75	2	200	218	3	8	10	100	118	3	336	2	-	-	-	-			-	-			13	n	0	y	1	n
sheep	3	2	female	1	y	1	n	0	n	0	n	0	n	0	-		no	0	Negative	0	659.629	5.75	2	200	218	3	8	10	100	118	3	336	2	-	-	-	-			-	-			13	n	0	y	1	n
sheep	3	2	female	1	y	1	n	0	n	0	n	0	n	0	-		no	0	Negative	0	617.286	4.566	3	30	65	2	10	20	40	70	2	220	2	-	-	-	10			7	68	85	2	20	n	0	y	1	n
sheep	3	2	male	2	y	1	n	0	n	0	n		n		none	0	-		Negative	0	617.286	4.566	3	30	65	2	10	20	40	70	2	220	2	-	-	-	10			7	68	85	2	20	n	0	y	1	n
cattle	1	3	female	1	y	1	n	0	n	0	n	0	n	0	-		no	0	Positive	1	617.286	4.566	3	30	65	2	10	20	40	70	2	220	2	-	-	-	10			7	68	85	2	20	n	0	y	1	n
cattle	1	3	female	1	y	1	n	0	n	0	n	0	n	0	-		no	0	Negative	0	617.286	4.566	3	30	65	2	10	20	40	70	2	220	2	-	-	-	10			7	68	85	2	20	n	0	y	1	n
cattle	1	3	female	1	y	1	n	0	n	0	n	0	n	0	-		no	0	Negative	0	617.286	4.566	3	30	65	2	10	20	40	70	2	220	2	-	-	-	10			7	68	85	2	20	n	0	y	1	n
cattle	1	3	female	1	y	1	n	0	n	0	n	0	n	0	-		no	0	Positive	1	617.286	4.566	3	30	65	2	10	20	40	70	2	220	2	-	-	-	10			7	68	85	2	20	n	0	y	1	n
cattle	1	3	female	1	n	0	y	1	n	0	n		n		-		-		Negative	0	594.735	4.833	1	-			-	-	-			26	1	-	-	-	11			2	13	26	1	-	n	0	y	1	n
cattle	1	3	male	2	y	1	n	0	n	0	n		n		none	0	-		Negative	0	594.735	4.833	1	-			-	-	-			26	1	-	-	-	11			2	13	26	1	-	n	0	y	1	n
cattle	1	3	female	1	y	1	n	0	n	0	n	0	n	0	-		no	0	Negative	0	594.735	4.833	1	-			-	-	-			26	1	-	-	-	11			2	13	26	1	-	n	0	y	1	n
cattle	1	3	female	1	y	1	n	0	n	0	n	0	n	0	-		no	0	Negative	0	594.735	4.833	1	-			-	-	-			26	1	-	-	-	11			2	13	26	1	-	n	0	y	1	n
cattle	1	3	female	1	y	1	n	0	n	0	n	0	n	0	-		no	0	Negative	0	594.735	4.833	1	-			-	-	-			26	1	-	-	-	11			2	13	26	1	-	n	0	y	1	n
cattle	1	3	female	1	y	1	n	0	n	0	n	0	y	1	-		-		Positive	1	596.476	7.666	1	-			-	-	-			33	1	-	-	-	7			8	18	33	1	-	n	0	y	1	n
cattle	1	3	female	1	y	1	n	0	n	0	n	0	y	1	-		-		Positive	1	596.476	7.666	1	-			-	-	-			33	1	-	-	-	7			8	18	33	1	-	n	0	y	1	n
cattle	1	3	male	2	y	1	n	0	n	0	n		n		none	0	-		Borderline	0	596.476	7.666	1	-			-	-	-			33	1	-	-	-	7			8	18	33	1	-	n	0	y	1	n
cattle	1	3	female	1	y	1	n	0	n	0	n	0	n	0	-		no	0	Negative	0	596.476	7.666	1	-			-	-	-			33	1	-	-	-	7			8	18	33	1	-	n	0	y	1	n
cattle	1	3	female	1	y	1	n	0	n	0	n	0	n	0	-		no	0	Negative	0	596.476	7.666	1	-			-	-	-			33	1	-	-	-	7			8	18	33	1	-	n	0	y	1	n
goats	2	1	female	1	n	0	y	1	n	0	n		n		-		-		Negative	0	692.889	8.166	1	483	546	3	-	-	-			546	3	-	-	-	-			-	-			28	n	0	y	1	n
goats	2	1	female	1	y	1	n	0	n	0	n	0	n	0	-		no	0	Positive	1	599.425	5.916	2	61	130	3	19	37	65	121	3	251	2	-	-	-	-			-	-			46	n	0	y	1	n
goats	2	1	female	1	y	1	n	0	n	0	n	0	n	0	-		no	0	Positive	1	599.425	5.916	2	61	130	3	19	37	65	121	3	251	2	-	-	-	-			-	-			46	n	0	y	1	n
goats	2	1	female	1	y	1	n	0	n	0	n	0	y	1	-		-		Negative	0	599.425	5.916	2	61	130	3	19	37	65	121	3	251	2	-	-	-	-			-	-			46	n	0	y	1	n
sheep	3	2	female	1	y	1	n	0	n	0	n	0	n	0	-		no	0	Negative	0	599.425	5.916	2	61	130	3	19	37	65	121	3	251	2	-	-	-	-			-	-			46	n	0	y	1	n
goats	2	1	female	1	y	1	n	0	n	0	n	0	n	0	-		no	0	Positive	1	599.425	5.916	2	61	130	3	19	37	65	121	3	251	2	-	-	-	-			-	-			46	n	0	y	1	n
goats	2	1	male	2	y	1	n	0	n	0	n		n		none	0	-		Positive	1	599.425	5.916	2	61	130	3	19	37	65	121	3	251	2	-	-	-	-			-	-			46	n	0	y	1	n
sheep	3	2	female	1	y	1	n	0	n	0	n	0	n	0	-		no	0	Negative	0	599.425	5.916	2	61	130	3	19	37	65	121	3	251	2	-	-	-	-			-	-			46	n	0	y	1	n
sheep	3	2	male	2	y	1	n	0	n	0	n		n		none	0	-		Negative	0	599.425	5.916	2	61	130	3	19	37	65	121	3	251	2	-	-	-	-			-	-			46	n	0	y	1	n
sheep	3	2	female	1	y	1	n	0	n	0	n	0	n	0	-		no	0	Negative	0	599.425	5.916	2	61	130	3	19	37	65	121	3	251	2	-	-	-	-			-	-			46	n	0	y	1	n
sheep	3	2	female	1	y	1	n	0	n	0	n	0	n	0	-		no	0	Negative	0	599.425	5.916	2	61	130	3	19	37	65	121	3	251	2	-	-	-	-			-	-			46	n	0	y	1	n
goats	2	1	female	1	y	1	n	0	n	0	n	0	n	0	-		no	0	Negative	0	630.168	5	2	100	135	3	30	40	300	370	3	505	3	-	-	-	-			-	-			15	n	0	y	1	n
goats	2	1	female	1	y	1	n	0	n	0	n	0	n	0	-		no	0	Negative	0	630.168	5	2	100	135	3	30	40	300	370	3	505	3	-	-	-	-			-	-			15	n	0	y	1	n
goats	2	1	female	1	y	1	n	0	n	0	n	0	n	0	-		no	0	Negative	0	630.168	5	2	100	135	3	30	40	300	370	3	505	3	-	-	-	-			-	-			15	n	0	y	1	n
cattle	1	3	male	2	n	0	y	1	n	0	n		n		-		-		Negative	0	993.868	4.54	3	60	120	3	20	25	20	65	2	265	2	-	-	-	15			15	50	80	2	30	y	1	y	1	n
cattle	1	3	female	1	y	1	n	0	n	0	n	0	n	0	-		no	0	Negative	0	993.868	4.54	3	60	120	3	20	25	20	65	2	265	2	-	-	-	15			15	50	80	2	30	y	1	y	1	n
cattle	1	3	female	1	y	1	n	0	n	0	n	0	n	0	-		no	0	Negative	0	993.868	4.54	3	60	120	3	20	25	20	65	2	265	2	-	-	-	15			15	50	80	2	30	y	1	y	1	n
cattle	1	3	male	2	n	0	y	1	n	0	n		n		-		-		Negative	0	993.868	4.54	3	60	120	3	20	25	20	65	2	265	2	-	-	-	15			15	50	80	2	30	y	1	y	1	n
cattle	1	3	male	2	n	0	y	1	n	0	n		n		-		-		Negative	0	931.131	4.14	1	-			-	-	-			86	1	-	-	-	25			11	50	86	2	-	n	0	y	1	n
cattle	1	3	female	1	y	1	n	0	n	0	n	0	n	0	-		no	0	Negative	0	993.868	4.54	3	60	120	3	20	25	20	65	2	265	2	-	-	-	15			15	50	80	2	30	y	1	y	1	n
cattle	1	3	female	1	y	1	n	0	n	0	n	0	n	0	-		no	0	Negative	0	931.131	4.14	1	-			-	-	-			86	1	-	-	-	25			11	50	86	2	-	n	0	y	1	n
cattle	1	3	female	1	y	1	n	0	n	0	n	0	n	0	-		no	0	Negative	0	931.131	4.14	1	-			-	-	-			86	1	-	-	-	25			11	50	86	2	-	n	0	y	1	n
cattle	1	3	female	1	y	1	n	0	n	0	n	0	n	0	-		no	0	Negative	0	931.131	4.14	1	-			-	-	-			86	1	-	-	-	25			11	50	86	2	-	n	0	y	1	n
cattle	1	3	male	2	n	0	n	0	y	1	n		n		-		-		Negative	0	931.131	4.14	1	-			-	-	-			86	1	-	-	-	25			11	50	86	2	-	n	0	y	1	n
goats	2	1	female	1	y	1	n	0	n	0	n	0	y	1	-		-		Negative	0	993.868	4.54	3	60	120	3	20	25	20	65	2	265	2	-	-	-	15			15	50	80	2	30	y	1	y	1	n
goats	2	1	female	1	y	1	n	0	n	0	n	0	n	0	-		no	0	Negative	0	993.868	4.54	3	60	120	3	20	25	20	65	2	265	2	-	-	-	15			15	50	80	2	30	y	1	y	1	n
goats	2	1	female	1	y	1	n	0	n	0	n	0	n	0	-		-		Negative	0	993.868	4.54	3	60	120	3	20	25	20	65	2	265	2	-	-	-	15			15	50	80	2	30	y	1	y	1	n
goats	2	1	male	2	y	1	n	0	n	0	n		n		none	0	-		Negative	0	993.868	4.54	3	60	120	3	20	25	20	65	2	265	2	-	-	-	15			15	50	80	2	30	y	1	y	1	n
goats	2	1	female	1	y	1	n	0	n	0	n	0	y	1	-		-		Negative	0	993.868	4.54	3	60	120	3	20	25	20	65	2	265	2	-	-	-	15			15	50	80	2	30	y	1	y	1	n
sheep	3	2	female	1	y	1	n	0	n	0	n	0	n	0	-		no	0	Negative	0	993.868	4.54	3	60	120	3	20	25	20	65	2	265	2	-	-	-	15			15	50	80	2	30	y	1	y	1	n
sheep	3	2	male	2	y	1	n	0	n	0	n		n		none	0	-		Negative	0	993.868	4.54	3	60	120	3	20	25	20	65	2	265	2	-	-	-	15			15	50	80	2	30	y	1	y	1	n
sheep	3	2	female	1	y	1	n	0	n	0	n	0	n	0	-		-		Negative	0	993.868	4.54	3	60	120	3	20	25	20	65	2	265	2	-	-	-	15			15	50	80	2	30	y	1	y	1	n
sheep	3	2	female	1	y	1	n	0	n	0	n	0	n	0	-		no	0	Positive	1	993.868	4.54	3	60	120	3	20	25	20	65	2	265	2	-	-	-	15			15	50	80	2	30	y	1	y	1	n
sheep	3	2	female	1	y	1	n	0	n	0	n	0	n	0	-		no	0	Negative	0	993.868	4.54	3	60	120	3	20	25	20	65	2	265	2	-	-	-	15			15	50	80	2	30	y	1	y	1	n
cattle	1	3	female	1	y	1	n	0	n	0	n	0	n	0	-		no	0	Negative	0	943.927	4.9	3	300	380	3	6	4	70	80	2	482	3	-	-	-	4			8	10	22	1	50	y	1	y	1	n
cattle	1	3	female	1	y	1	n	0	n	0	n	0	n	0	-		no	0	Negative	0	943.927	4.9	3	300	380	3	6	4	70	80	2	482	3	-	-	-	4			8	10	22	1	50	y	1	y	1	n
cattle	1	3	female	1	n	0	n	0	y	1	n		n		-		-		Negative	0	943.927	4.9	3	300	380	3	6	4	70	80	2	482	3	-	-	-	4			8	10	22	1	50	y	1	y	1	n
cattle	1	3	female	1	y	1	n	0	n	0	n	0	y	1	-		-		Positive	1	943.927	4.9	3	300	380	3	6	4	70	80	2	482	3	-	-	-	4			8	10	22	1	50	y	1	y	1	n
cattle	1	3	female	1	n	0	y	1	n	0	n		n		-		-		Negative	0	943.927	4.9	3	300	380	3	6	4	70	80	2	482	3	-	-	-	4			8	10	22	1	50	y	1	y	1	n
cattle	1	3	female	1	n	0	y	1	n	0	n		n		-		-		Negative	0	929.015	4.98	1	-			-	-	-			28	1	-	-	-	10			8	10	28	1	-	n	0	y	1	n
cattle	1	3	female	1	n	0	n	0	y	1	n		n		-		-		Negative	0	929.015	4.98	1	-			-	-	-			28	1	-	-	-	10			8	10	28	1	-	n	0	y	1	n
cattle	1	3	female	1	y	1	n	0	n	0	n	0	y	1	-		-		Negative	0	929.015	4.98	1	-			-	-	-			28	1	-	-	-	10			8	10	28	1	-	n	0	y	1	n
cattle	1	3	female	1	n	0	y	1	n	0	n		n		-		-		Negative	0	929.015	4.98	1	-			-	-	-			28	1	-	-	-	10			8	10	28	1	-	n	0	y	1	n
goats	2	1	female	1	y	1	n	0	n	0	n	0	n	0	-		no	0	Borderline	0	792.434	5	2	160	188	3	12	20	200	232	3	420	3	-	-	-	-			-	-			20	n	0	y	1	n
goats	2	1	female	1	y	1	n	0	n	0	n	0	n	0	-		no	0	Negative	0	792.434	5	2	160	188	3	12	20	200	232	3	420	3	-	-	-	-			-	-			20	n	0	y	1	n
sheep	3	2	female	1	y	1	n	0	n	0	n	0	n	0	-		no	0	Negative	0	792.434	5	2	160	188	3	12	20	200	232	3	420	3	-	-	-	-			-	-			20	n	0	y	1	n
sheep	3	2	male	2	y	1	n	0	n	0	n		n		none	0	-		Negative	0	792.434	5	2	160	188	3	12	20	200	232	3	420	3	-	-	-	-			-	-			20	n	0	y	1	n
goats	2	1	male	2	y	1	n	0	n	0	n		n		none	0	-		Negative	0	792.434	5	2	160	188	3	12	20	200	232	3	420	3	-	-	-	-			-	-			20	n	0	y	1	n
goats	2	1	female	1	y	1	n	0	n	0	n	0	n	0	-		no	0	Negative	0	792.434	5	2	160	188	3	12	20	200	232	3	420	3	-	-	-	-			-	-			20	n	0	y	1	n
cattle	1	3	female	1	n	0	y	1	n	0	n		n		-		-		Negative	0	929.015	4.98	1	-			-	-	-			28	1	-	-	-	10			8	10	28	1	-	n	0	y	1	n
goats	2	1	male	2	y	1	n	0	n	0	n		n		none	0	-		Negative	0	648.528	5	2	16	27	1	6	4	18	28	1	55	1	-	-	-	-			-	-			4	n	0	y	1	n
sheep	3	2	female	1	y	1	n	0	n	0	n	0	n	0	-		no	0	Negative	0	626.597	4.966	3	55	100	2	30	25	45	100	2	278	2	-	-	-	6			15	57	78	2	25	y	1	y	1	n
camel	0	1	female	1	n	0	y	1	n	0	n		n		-		-		Negative	0	543.535	5	1	-			-	-	-			19	1	2	5	12	-	19	1	-	-			-	n	0	n	0	n
goats	2	1	female	1	y	1	n	0	n	0	n	0	y	1	-		-		Positive	1	547.123	4.7	2	52	72	2	7	13	12	32	1	104	1	-	-	-	-			-	-			10	n	0	n	0	n
sheep	3	2	female	1	y	1	n	0	n	0	n	0	n	0	-		no	0	Negative	0	498.662	4.9	2	68	230	3	30	0	70	100	2	330	2	-	-	-	-			-	-			112	n	0	n	0	n
goats	2	1	female	1	y	1	n	0	n	0	n	0	n	0	-		no	0	Positive	1	498.662	4.9	2	68	230	3	30	0	70	100	2	330	2	-	-	-	-			-	-			112	n	0	n	0	n
goats	2	1	male	2	y	1	n	0	n	0	n		n		none	0	-		Negative	0	498.662	4.9	2	68	230	3	30	0	70	100	2	330	2	-	-	-	-			-	-			112	n	0	n	0	n
sheep	3	2	female	1	y	1	n	0	n	0	n	0	n	0	-		no	0	Negative	0	498.662	4.9	2	68	230	3	30	0	70	100	2	330	2	-	-	-	-			-	-			112	n	0	n	0	n
goats	2	1	female	1	y	1	n	0	n	0	y	1	y	1	-		-		Negative	0	737.677	4.66	3	130	235	3	43	50	77	170	3	413	3	-	-	-	3			1	4	8	1	70	n	0	y	1	n
sheep	3	2	female	1	y	1	n	0	n	0	n	0	n	0	-		no	0	Negative	0	562.963	4.227	2	82	100	2	7	8	25	40	1	140	1	-	-	-	-			-	-			8	y	1	y	1	n
cattle	1	3	female	1	y	1	n	0	n	0	n	0	n	0	-		no	0	Negative	0	737.677	4.66	3	130	235	3	43	50	77	170	3	413	3	-	-	-	3			1	4	8	1	70	n	0	y	1	n
camel	0	4	female	1	y	1	n	0	n	0	n	0	n	0	-		no	0	Negative	0	680.688	4.9	1	-			-	-	-			100	1	15	12	73	-	100	2	-	-			-	n	0	y	1	n
sheep	3	2	male	2	y	1	n	0	n	0	n		n		none	0	-		Negative	0	498.662	4.9	2	68	230	3	30	0	70	100	2	330	2	-	-	-	-			-	-			112	n	0	n	0	n
goats	2	1	female	1	y	1	n	0	n	0	n	0	n	0	-		no	0	Positive	1	498.662	4.9	2	68	230	3	30	0	70	100	2	330	2	-	-	-	-			-	-			112	n	0	n	0	n
goats	2	1	female	1	y	1	n	0	n	0	n	0	n	0	-		no	0	Positive	1	498.662	4.9	2	68	230	3	30	0	70	100	2	330	2	-	-	-	-			-	-			112	n	0	n	0	n
goats	2	1	male	2	y	1	n	0	n	0	n		n		none	0	-		Negative	0	498.662	4.9	2	68	230	3	30	0	70	100	2	330	2	-	-	-	-			-	-			112	n	0	n	0	n
sheep	3	2	female	1	n	0	y	1	n	0	n		n		-		-		Negative	0	498.662	4.9	2	68	230	3	30	0	70	100	2	330	2	-	-	-	-			-	-			112	n	0	n	0	n
sheep	3	2	female	1	y	1	n	0	n	0	n	0	n	0	-		no	0	Negative	0	648.528	5	2	16	27	1	6	4	18	28	1	55	1	-	-	-	-			-	-			4	n	0	y	1	n
camel	0	4	male	2	n	0	y	1	n	0	n		n		-		-		Negative	0	680.688	4.9	1	-			-	-	-			100	1	15	12	73	-	100	2	-	-			-	n	0	y	1	n
camel	0	4	female	1	y	1	n	0	n	0	n	0	n	0	-		no	0	Negative	0	680.688	4.9	1	-			-	-	-			100	1	15	12	73	-	100	2	-	-			-	n	0	y	1	n
sheep	3	2	male	2	y	1	n	0	n	0	n		n		none	0	-		Negative	0	626.597	4.966	3	55	100	2	30	25	45	100	2	278	2	-	-	-	6			15	57	78	2	25	y	1	y	1	n
sheep	3	2	female	1	y	1	n	0	n	0	n	0	n	0	-		no	0	Negative	0	648.528	5	2	16	27	1	6	4	18	28	1	55	1	-	-	-	-			-	-			4	n	0	y	1	n
camel	0	4	female	1	y	1	n	0	n	0	n	0	n	0	-		no	0	Positive	1	680.688	4.9	1	-			-	-	-			100	1	15	12	73	-	100	2	-	-			-	n	0	y	1	n
cattle	1	3	female	1	y	1	n	0	n	0	n	0	n	0	-		no	0	Positive	1	737.677	4.66	3	130	235	3	43	50	77	170	3	413	3	-	-	-	3			1	4	8	1	70	n	0	y	1	n
goats	2	1	female	1	y	1	n	0	n	0	y	1	y	1	-		-		Negative	0	648.528	5	2	16	27	1	6	4	18	28	1	55	1	-	-	-	-			-	-			4	n	0	y	1	n
goats	2	1	female	1	y	1	n	0	n	0	n	0	n	0	-		no	0	Negative	0	648.528	5	2	16	27	1	6	4	18	28	1	55	1	-	-	-	-			-	-			4	n	0	y	1	n
sheep	3	2	male	2	n	0	y	1	n	0	n		n		-		-		Negative	0	648.528	5	2	16	27	1	6	4	18	28	1	55	1	-	-	-	-			-	-			4	n	0	y	1	n
sheep	3	2	female	1	y	1	n	0	n	0	n	0	n	0	-		no	0	Negative	0	648.528	5	2	16	27	1	6	4	18	28	1	55	1	-	-	-	-			-	-			4	n	0	y	1	n
sheep	3	2	female	1	y	1	n	0	n	0	n	0	n	0	-		no	0	Positive	1	648.528	5	2	16	27	1	6	4	18	28	1	55	1	-	-	-	-			-	-			4	n	0	y	1	n
goats	2	1	female	1	y	1	n	0	n	0	n	0	n	0	-		no	0	Negative	0	648.528	5	2	16	27	1	6	4	18	28	1	55	1	-	-	-	-			-	-			4	n	0	y	1	n
cattle	1	3	female	1	n	0	y	1	n	0	n		n		-		-		Negative	0	634.077	4.36	3	13	28	1	7	3	15	25	1	75	1	-	-	-	0			19	3	22	1	5	n	0	y	1	n
cattle	1	3	male	2	n	0	y	1	n	0	n		n		-		-		Negative	0	634.077	4.36	3	13	28	1	7	3	15	25	1	75	1	-	-	-	0			19	3	22	1	5	n	0	y	1	n
cattle	1	3	female	1	n	0	y	1	n	0	n		n		-		-		Negative	0	626.597	4.966	3	55	100	2	30	25	45	100	2	278	2	-	-	-	6			15	57	78	2	25	y	1	y	1	n
goats	2	1	female	1	y	1	n	0	n	0	n	0	y	1	-		-		Negative	0	626.597	4.966	3	55	100	2	30	25	45	100	2	278	2	-	-	-	6			15	57	78	2	25	y	1	y	1	n
goats	2	1	male	2	y	1	n	0	n	0	n		n		none	0	-		Negative	0	626.597	4.966	3	55	100	2	30	25	45	100	2	278	2	-	-	-	6			15	57	78	2	25	y	1	y	1	n
goats	2	1	female	1	y	1	n	0	n	0	n	0	n	0	-		no	0	Negative	0	626.597	4.966	3	55	100	2	30	25	45	100	2	278	2	-	-	-	6			15	57	78	2	25	y	1	y	1	n
goats	2	1	male	2	y	1	n	0	n	0	n		n		none	0	-		Negative	0	626.597	4.966	3	55	100	2	30	25	45	100	2	278	2	-	-	-	6			15	57	78	2	25	y	1	y	1	n
cattle	1	3	male	2	n	0	y	1	n	0	n		n		-		-		Negative	0	626.597	4.966	3	55	100	2	30	25	45	100	2	278	2	-	-	-	6			15	57	78	2	25	y	1	y	1	n
cattle	1	3	female	1	n	0	y	1	n	0	n		n		-		-		Negative	0	634.077	4.36	3	13	28	1	7	3	15	25	1	75	1	-	-	-	0			19	3	22	1	5	n	0	y	1	n
sheep	3	2	female	1	y	1	n	0	n	0	n	0	n	0	-		no	0	Negative	0	722.006	5	2	250	300	3	80	80	70	230	3	530	3	-	-	-	-			-	-			30	n	0	y	1	n
goats	2	1	female	1	n	0	y	1	n	0	n		n		-		-		Negative	0	722.006	5	2	250	300	3	80	80	70	230	3	530	3	-	-	-	-			-	-			30	n	0	y	1	n
goats	2	1	female	1	y	1	n	0	n	0	n	0	y	1	-		-		Negative	0	562.963	4.227	2	82	100	2	7	8	25	40	1	140	1	-	-	-	-			-	-			8	y	1	y	1	n
goats	2	1	female	1	y	1	n	0	n	0	n	0	n	0	-		no	0	Negative	0	500.384	4.9	2	23	36	1	2	0	9	11	1	47	1	-	-	-	-			-	-			5	n	0	y	1	n
sheep	3	2	female	1	n	0	y	1	n	0	n		n		-		-		Negative	0	722.006	5	2	250	300	3	80	80	70	230	3	530	3	-	-	-	-			-	-			30	n	0	y	1	n
sheep	3	2	female	1	y	1	n	0	n	0	n	0	n	0	-		no	0	Negative	0	737.677	4.66	3	130	235	3	43	50	77	170	3	413	3	-	-	-	3			1	4	8	1	70	n	0	y	1	n
cattle	1	3	male	2	n	0	n	0	y	1	n		n		-		-		Negative	0	737.677	4.66	3	130	235	3	43	50	77	170	3	413	3	-	-	-	3			1	4	8	1	70	n	0	y	1	n
cattle	1	3	male	2	n	0	n	0	y	1	n		n		-		-		Negative	0	737.677	4.66	3	130	235	3	43	50	77	170	3	413	3	-	-	-	3			1	4	8	1	70	n	0	y	1	n
sheep	3	2	male	2	y	1	n	0	n	0	n		n		none	0	-		Negative	0	722.006	5	2	250	300	3	80	80	70	230	3	530	3	-	-	-	-			-	-			30	n	0	y	1	n
sheep	3	2	female	1	y	1	n	0	n	0	n	0	n	0	-		no	0	Negative	0	479.252	4.916	2	36	40	1	1	2	7	10	1	50	1	-	-	-	-			-	-			3	n	0	y	1	n
sheep	3	2	female	1	y	1	n	0	n	0	n	0	n	0	-		no	0	Negative	0	562.963	4.227	2	82	100	2	7	8	25	40	1	140	1	-	-	-	-			-	-			8	y	1	y	1	n
goats	2	1	female	1	n	0	n	0	y	1	n		n		-		-		Negative	0	722.006	5	2	250	300	3	80	80	70	230	3	530	3	-	-	-	-			-	-			30	n	0	y	1	n
sheep	3	2	female	1	y	1	n	0	n	0	n	0	n	0	-		no	0	Negative	0	722.006	5	2	250	300	3	80	80	70	230	3	530	3	-	-	-	-			-	-			30	n	0	y	1	n
goats	2	1	male	2	y	1	n	0	n	0	n		n		none	0	-		Positive	1	737.677	4.66	3	130	235	3	43	50	77	170	3	413	3	-	-	-	3			1	4	8	1	70	n	0	y	1	n
sheep	3	2	female	1	y	1	n	0	n	0	n	0	n	0	-		no	0	Negative	0	737.677	4.66	3	130	235	3	43	50	77	170	3	413	3	-	-	-	3			1	4	8	1	70	n	0	y	1	n
sheep	3	2	female	1	y	1	n	0	n	0	n	0	y	1	-		-		Positive	1	737.677	4.66	3	130	235	3	43	50	77	170	3	413	3	-	-	-	3			1	4	8	1	70	n	0	y	1	n
sheep	3	2	female	1	y	1	n	0	n	0	n	0	n	0	-		no	0	Positive	1	737.677	4.66	3	130	235	3	43	50	77	170	3	413	3	-	-	-	3			1	4	8	1	70	n	0	y	1	n
cattle	1	3	female	1	n	0	n	0	y	1	n		n		-		-		Negative	0	737.677	4.66	3	130	235	3	43	50	77	170	3	413	3	-	-	-	3			1	4	8	1	70	n	0	y	1	n
sheep	3	2	female	1	y	1	n	0	n	0	y	1	y	1	-		-		Negative	0	562.963	4.227	2	82	100	2	7	8	25	40	1	140	1	-	-	-	-			-	-			8	y	1	y	1	n
goats	2	1	male	2	n	0	n	0	y	1	n		n		-		-		Negative	0	722.006	5	2	250	300	3	80	80	70	230	3	530	3	-	-	-	-			-	-			30	n	0	y	1	n
goats	2	1	female	1	y	1	n	0	n	0	n	0	n	0	-		no	0	Negative	0	722.006	5	2	250	300	3	80	80	70	230	3	530	3	-	-	-	-			-	-			30	n	0	y	1	n
goats	2	1	male	2	y	1	n	0	n	0	n		n		swollen_testes	1	-		Positive	1	737.677	4.66	3	130	235	3	43	50	77	170	3	413	3	-	-	-	3			1	4	8	1	70	n	0	y	1	n
sheep	3	2	male	2	n	0	y	1	n	0	n		n		-		-		Borderline	0	737.677	4.66	3	130	235	3	43	50	77	170	3	413	3	-	-	-	3			1	4	8	1	70	n	0	y	1	n
goats	2	1	female	1	y	1	n	0	n	0	n	0	n	0	-		no	0	Negative	0	737.677	4.66	3	130	235	3	43	50	77	170	3	413	3	-	-	-	3			1	4	8	1	70	n	0	y	1	n
sheep	3	2	female	1	n	0	y	1	n	0	n		n		-		-		Negative	0	722.006	5	2	250	300	3	80	80	70	230	3	530	3	-	-	-	-			-	-			30	n	0	y	1	n
goats	2	1	female	1	y	1	n	0	n	0	n	0	n	0	-		no	0	Negative	0	737.677	4.66	3	130	235	3	43	50	77	170	3	413	3	-	-	-	3			1	4	8	1	70	n	0	y	1	n
goats	2	1	male	2	n	0	n	0	y	1	n		n		-		-		Negative	0	722.006	5	2	250	300	3	80	80	70	230	3	530	3	-	-	-	-			-	-			30	n	0	y	1	n
goats	2	1	female	1	y	1	n	0	n	0	y	1	y	1	-		-		Negative	0	562.963	4.227	2	82	100	2	7	8	25	40	1	140	1	-	-	-	-			-	-			8	y	1	y	1	n
sheep	3	2	female	1	y	1	n	0	n	0	n	0	n	0	-		no	0	Negative	0	500.384	4.9	2	23	36	1	2	0	9	11	1	47	1	-	-	-	-			-	-			5	n	0	y	1	n
sheep	3	2	male	2	y	1	n	0	n	0	n		n		none	0	-		Negative	0	562.963	4.227	2	82	100	2	7	8	25	40	1	140	1	-	-	-	-			-	-			8	y	1	y	1	n
goats	2	1	female	1	y	1	n	0	n	0	n	0	n	0	-		no	0	Negative	0	630.168	5	2	100	135	3	30	40	300	370	3	505	3	-	-	-	-			-	-			15	n	0	y	1	n
goats	2	1	male	2	y	1	n	0	n	0	n		n		none	0	-		Negative	0	630.168	5	2	100	135	3	30	40	300	370	3	505	3	-	-	-	-			-	-			15	n	0	y	1	n
sheep	3	2	female	1	y	1	n	0	n	0	n	0	n	0	-		no	0	Negative	0	630.168	5	2	100	135	3	30	40	300	370	3	505	3	-	-	-	-			-	-			15	n	0	y	1	n
sheep	3	2	female	1	y	1	n	0	n	0	n	0	n	0	-		no	0	Negative	0	630.168	5	2	100	135	3	30	40	300	370	3	505	3	-	-	-	-			-	-			15	n	0	y	1	n
sheep	3	2	female	1	y	1	n	0	n	0	n	0	n	0	-		no	0	Negative	0	630.168	5	2	100	135	3	30	40	300	370	3	505	3	-	-	-	-			-	-			15	n	0	y	1	n
sheep	3	2	male	2	y	1	n	0	n	0	n		n		none	0	-		Negative	0	630.168	5	2	100	135	3	30	40	300	370	3	505	3	-	-	-	-			-	-			15	n	0	y	1	n
sheep	3	2	female	1	y	1	n	0	n	0	n	0	n	0	-		no	0	Negative	0	630.168	5	2	100	135	3	30	40	300	370	3	505	3	-	-	-	-			-	-			15	n	0	y	1	n
goats	2	1	female	1	y	1	n	0	n	0	n	0	y	1	-		-		Negative	0	543.975	4.6	2	50	65	2	6	17	40	63	2	128	1	-	-	-	-			-	-			10	n	0	y	1	n
sheep	3	2	female	1	y	1	n	0	n	0	n	0	n	0	-		no	0	Negative	0	543.975	4.6	2	50	65	2	6	17	40	63	2	128	1	-	-	-	-			-	-			10	n	0	y	1	n
goats	2	1	female	1	y	1	n	0	n	0	n	0	n	0	-		no	0	Negative	0	543.975	4.6	2	50	65	2	6	17	40	63	2	128	1	-	-	-	-			-	-			10	n	0	y	1	n
goats	2	1	female	1	y	1	n	0	n	0	n	0	y	1	-		-		Positive	1	692.889	8.166	1	483	546	3	-	-	-			546	3	-	-	-	-			-	-			28	n	0	y	1	n
goats	2	1	female	1	y	1	n	0	n	0	n	0	n	0	-		no	0	Negative	0	692.889	8.166	1	483	546	3	-	-	-			546	3	-	-	-	-			-	-			28	n	0	y	1	n
goats	2	1	female	1	y	1	n	0	n	0	n	0	n	0	-		no	0	Positive	1	692.889	8.166	1	483	546	3	-	-	-			546	3	-	-	-	-			-	-			28	n	0	y	1	n
goats	2	1	male	2	y	1	n	0	n	0	n		n		none	0	-		Negative	0	692.889	8.166	1	483	546	3	-	-	-			546	3	-	-	-	-			-	-			28	n	0	y	1	n
goats	2	1	male	2	y	1	n	0	n	0	n		n		none	0	-		Negative	0	611.559	4.8	2	63	91	2	4	6	30	40	1	131	1	-	-	-	-			-	-			15	n	0	y	1	n
goats	2	1	female	1	y	1	n	0	n	0	n	0	n	0	-		no	0	Positive	1	611.559	4.8	2	63	91	2	4	6	30	40	1	131	1	-	-	-	-			-	-			15	n	0	y	1	n
goats	2	1	female	1	y	1	n	0	n	0	n	0	n	0	-		no	0	Positive	1	611.559	4.8	2	63	91	2	4	6	30	40	1	131	1	-	-	-	-			-	-			15	n	0	y	1	n
goats	2	1	female	1	y	1	n	0	n	0	n	0	n	0	-		no	0	Negative	0	611.559	4.8	2	63	91	2	4	6	30	40	1	131	1	-	-	-	-			-	-			15	n	0	y	1	n
goats	2	1	female	1	y	1	n	0	n	0	n	0	n	0	-		no	0	Negative	0	611.559	4.8	2	63	91	2	4	6	30	40	1	131	1	-	-	-	-			-	-			15	n	0	y	1	n
sheep	3	2	female	1	y	1	n	0	n	0	n	0	n	0	-		no	0	Negative	0	611.559	4.8	2	63	91	2	4	6	30	40	1	131	1	-	-	-	-			-	-			15	n	0	y	1	n
sheep	3	2	female	1	y	1	n	0	n	0	n	0	n	0	-		no	0	Negative	0	611.559	4.8	2	63	91	2	4	6	30	40	1	131	1	-	-	-	-			-	-			15	n	0	y	1	n
sheep	3	2	female	1	y	1	n	0	n	0	n	0	n	0	-		no	0	Negative	0	611.559	4.8	2	63	91	2	4	6	30	40	1	131	1	-	-	-	-			-	-			15	n	0	y	1	n
sheep	3	2	female	1	y	1	n	0	n	0	n	0	n	0	-		no	0	Negative	0	611.559	4.8	2	63	91	2	4	6	30	40	1	131	1	-	-	-	-			-	-			15	n	0	y	1	n
sheep	3	2	male	2	y	1	n	0	n	0	n		n		none	0	-		Negative	0	611.559	4.8	2	63	91	2	4	6	30	40	1	131	1	-	-	-	-			-	-			15	n	0	y	1	n
sheep	3	2	female	1	y	1	n	0	n	0	n	0	n	0	-		no	0	Negative	0	543.975	4.6	2	50	65	2	6	17	40	63	2	128	1	-	-	-	-			-	-			10	n	0	y	1	n
goats	2	1	female	1	y	1	n	0	n	0	n	0	n	0	-		no	0	Negative	0	583.99	4.833	2	120	157	3	8	10	17	35	1	192	1	-	-	-	-			-	-			25	n	0	y	1	n
goats	2	1	female	1	y	1	n	0	n	0	n	0	n	0	-		yes	1	Negative	0	583.99	4.833	2	120	157	3	8	10	17	35	1	192	1	-	-	-	-			-	-			25	n	0	y	1	n
goats	2	1	female	1	y	1	n	0	n	0	n	0	n	0	-		no	0	Negative	0	583.99	4.833	2	120	157	3	8	10	17	35	1	192	1	-	-	-	-			-	-			25	n	0	y	1	n
goats	2	1	female	1	y	1	n	0	n	0	n	0	y	1	-		-		Negative	0	583.99	4.833	2	120	157	3	8	10	17	35	1	192	1	-	-	-	-			-	-			25	n	0	y	1	n
goats	2	1	male	2	y	1	n	0	n	0	n		n		none	0	-		Negative	0	583.99	4.833	2	120	157	3	8	10	17	35	1	192	1	-	-	-	-			-	-			25	n	0	y	1	n
goats	2	1	female	1	y	1	n	0	n	0	n	0	n	0	-		no	0	Negative	0	543.975	4.6	2	50	65	2	6	17	40	63	2	128	1	-	-	-	-			-	-			10	n	0	y	1	n
sheep	3	2	female	1	y	1	n	0	n	0	n	0	n	0	-		no	0	Negative	0	583.99	4.833	2	120	157	3	8	10	17	35	1	192	1	-	-	-	-			-	-			25	n	0	y	1	n
sheep	3	2	female	1	y	1	n	0	n	0	n	0	n	0	-		no	0	Negative	0	583.99	4.833	2	120	157	3	8	10	17	35	1	192	1	-	-	-	-			-	-			25	n	0	y	1	n
sheep	3	2	female	1	y	1	n	0	n	0	n	0	n	0	-		no	0	Negative	0	583.99	4.833	2	120	157	3	8	10	17	35	1	192	1	-	-	-	-			-	-			25	n	0	y	1	n
sheep	3	2	female	1	y	1	n	0	n	0	n	0	n	0	-		no	0	Negative	0	583.99	4.833	2	120	157	3	8	10	17	35	1	192	1	-	-	-	-			-	-			25	n	0	y	1	n
sheep	3	2	male	2	y	1	n	0	n	0	n		n		none	0	-		Negative	0	583.99	4.833	2	120	157	3	8	10	17	35	1	192	1	-	-	-	-			-	-			25	n	0	y	1	n
goats	2	1	male	2	y	1	n	0	n	0	n		n		none	0	-		Negative	0	543.975	4.6	2	50	65	2	6	17	40	63	2	128	1	-	-	-	-			-	-			10	n	0	y	1	n
goats	2	1	female	1	n	0	y	1	n	0	n		n		-		-		Negative	0	543.975	4.6	2	50	65	2	6	17	40	63	2	128	1	-	-	-	-			-	-			10	n	0	y	1	n
goats	2	1	female	1	n	0	y	1	n	0	n		n		-		-		Negative	0	747.485	4.9	3	20	36	1	30	15	40	85	2	182	1	-	-	-	6			15	40	61	2	10	n	0	y	1	n
goats	2	1	female	1	y	1	n	0	n	0	n	0	y	1	-		-		Negative	0	747.485	4.9	3	20	36	1	30	15	40	85	2	182	1	-	-	-	6			15	40	61	2	10	n	0	y	1	n
goats	2	1	female	1	y	1	n	0	n	0	n	0	y	1	-		-		Negative	0	747.485	4.9	3	20	36	1	30	15	40	85	2	182	1	-	-	-	6			15	40	61	2	10	n	0	y	1	n
goats	2	1	female	1	y	1	n	0	n	0	n	0	n	0	-		no	0	Negative	0	747.485	4.9	3	20	36	1	30	15	40	85	2	182	1	-	-	-	6			15	40	61	2	10	n	0	y	1	n
goats	2	1	female	1	y	1	n	0	n	0	n	0	y	1	-		-		Negative	0	747.485	4.9	3	20	36	1	30	15	40	85	2	182	1	-	-	-	6			15	40	61	2	10	n	0	y	1	n
sheep	3	2	female	1	y	1	n	0	n	0	n	0	n	0	-		no	0	Negative	0	747.485	4.9	3	20	36	1	30	15	40	85	2	182	1	-	-	-	6			15	40	61	2	10	n	0	y	1	n
sheep	3	2	female	1	y	1	n	0	n	0	n	0	n	0	-		no	0	Negative	0	747.485	4.9	3	20	36	1	30	15	40	85	2	182	1	-	-	-	6			15	40	61	2	10	n	0	y	1	n
sheep	3	2	female	1	y	1	n	0	n	0	n	0	n	0	-		no	0	Negative	0	747.485	4.9	3	20	36	1	30	15	40	85	2	182	1	-	-	-	6			15	40	61	2	10	n	0	y	1	n
sheep	3	2	female	1	y	1	n	0	n	0	n	0	n	0	-		no	0	Positive	1	747.485	4.9	3	20	36	1	30	15	40	85	2	182	1	-	-	-	6			15	40	61	2	10	n	0	y	1	n
sheep	3	2	female	1	n	0	y	1	n	0	n		n		-		-		Negative	0	747.485	4.9	3	20	36	1	30	15	40	85	2	182	1	-	-	-	6			15	40	61	2	10	n	0	y	1	n
cattle	1	3	female	1	n	0	y	1	n	0	n		n		-		-		Negative	0	747.485	4.9	3	20	36	1	30	15	40	85	2	182	1	-	-	-	6			15	40	61	2	10	n	0	y	1	n
cattle	1	3	female	1	n	0	y	1	n	0	n		n		-		-		Negative	0	747.485	4.9	3	20	36	1	30	15	40	85	2	182	1	-	-	-	6			15	40	61	2	10	n	0	y	1	n
cattle	1	3	female	1	y	1	n	0	n	0	n	0	n	0	-		no	0	Negative	0	747.485	4.9	3	20	36	1	30	15	40	85	2	182	1	-	-	-	6			15	40	61	2	10	n	0	y	1	n
cattle	1	3	male	2	y	1	n	0	n	0	n		n		none	0	-		Negative	0	747.485	4.9	3	20	36	1	30	15	40	85	2	182	1	-	-	-	6			15	40	61	2	10	n	0	y	1	n
cattle	1	3	female	1	y	1	n	0	n	0	n	0	n	0	-		no	0	Negative	0	747.485	4.9	3	20	36	1	30	15	40	85	2	182	1	-	-	-	6			15	40	61	2	10	n	0	y	1	n
goats	2	1	female	1	y	1	n	0	n	0	n	0	n	0	-		no	0	Positive	1	739.991	4.8	2	40	60	2	10	30	50	90	2	150	1	-	-	-	-			-	-			10	n	0	y	1	n
goats	2	1	female	1	y	1	n	0	n	0	n	0	n	0	-		no	0	Negative	0	739.991	4.8	2	40	60	2	10	30	50	90	2	150	1	-	-	-	-			-	-			10	n	0	y	1	n
goats	2	1	male	2	n	0	y	1	n	0	n		n		-		-		Negative	0	739.991	4.8	2	40	60	2	10	30	50	90	2	150	1	-	-	-	-			-	-			10	n	0	y	1	n
goats	2	1	male	2	y	1	n	0	n	0	n		n		none	0	-		Negative	0	739.991	4.8	2	40	60	2	10	30	50	90	2	150	1	-	-	-	-			-	-			10	n	0	y	1	n
goats	2	1	female	1	y	1	n	0	n	0	n	0	n	0	-		no	0	Negative	0	739.991	4.8	2	40	60	2	10	30	50	90	2	150	1	-	-	-	-			-	-			10	n	0	y	1	n
sheep	3	2	female	1	y	1	n	0	n	0	n	0	n	0	-		no	0	Positive	1	739.991	4.8	2	40	60	2	10	30	50	90	2	150	1	-	-	-	-			-	-			10	n	0	y	1	n
sheep	3	2	female	1	y	1	n	0	n	0	n	0	n	0	-		no	0	Positive	1	739.991	4.8	2	40	60	2	10	30	50	90	2	150	1	-	-	-	-			-	-			10	n	0	y	1	n
sheep	3	2	female	1	y	1	n	0	n	0	n	0	n	0	-		no	0	Borderline	0	739.991	4.8	2	40	60	2	10	30	50	90	2	150	1	-	-	-	-			-	-			10	n	0	y	1	n
sheep	3	2	female	1	y	1	n	0	n	0	n	0	n	0	-		no	0	Negative	0	739.991	4.8	2	40	60	2	10	30	50	90	2	150	1	-	-	-	-			-	-			10	n	0	y	1	n
sheep	3	2	male	2	n	0	y	1	n	0	n		n		-		-		Negative	0	739.991	4.8	2	40	60	2	10	30	50	90	2	150	1	-	-	-	-			-	-			10	n	0	y	1	n
goats	2	1	female	1	n	0	y	1	n	0	n		n		-		-		Negative	0	741.349	5	2	110	160	3	4	6	30	40	1	200	1	-	-	-	-			-	-			32	y	1	y	1	n
goats	2	1	male	2	n	0	y	1	n	0	n		n		-		-		Negative	0	741.349	5	2	110	160	3	4	6	30	40	1	200	1	-	-	-	-			-	-			32	y	1	y	1	n
goats	2	1	female	1	y	1	n	0	n	0	n	0	n	0	-		no	0	Negative	0	741.349	5	2	110	160	3	4	6	30	40	1	200	1	-	-	-	-			-	-			32	y	1	y	1	n
goats	2	1	female	1	n	0	y	1	n	0	n		n		-		-		Negative	0	741.349	5	2	110	160	3	4	6	30	40	1	200	1	-	-	-	-			-	-			32	y	1	y	1	n
goats	2	1	female	1	y	1	n	0	n	0	n	0	n	0	-		no	0	Negative	0	741.349	5	2	110	160	3	4	6	30	40	1	200	1	-	-	-	-			-	-			32	y	1	y	1	n
sheep	3	2	female	1	y	1	n	0	n	0	n	0	n	0	-		no	0	Negative	0	741.349	5	2	110	160	3	4	6	30	40	1	200	1	-	-	-	-			-	-			32	y	1	y	1	n
sheep	3	2	female	1	y	1	n	0	n	0	n	0	n	0	-		no	0	Negative	0	741.349	5	2	110	160	3	4	6	30	40	1	200	1	-	-	-	-			-	-			32	y	1	y	1	n
sheep	3	2	male	2	y	1	n	0	n	0	n		n		none	0	-		Negative	0	741.349	5	2	110	160	3	4	6	30	40	1	200	1	-	-	-	-			-	-			32	y	1	y	1	n
sheep	3	2	female	1	y	1	n	0	n	0	n	0	n	0	-		no	0	Negative	0	741.349	5	2	110	160	3	4	6	30	40	1	200	1	-	-	-	-			-	-			32	y	1	y	1	n
sheep	3	2	female	1	y	1	n	0	n	0	n	0	n	0	-		no	0	Negative	0	741.349	5	2	110	160	3	4	6	30	40	1	200	1	-	-	-	-			-	-			32	y	1	y	1	n
goats	2	1	female	1	n	0	y	1	n	0	n		n		-		-		Negative	0	555.476	5	2	20	39	1	0	18	12	30	1	69	1	-	-	-	-			-	-			13	n	0	n	0	n
goats	2	1	female	1	y	1	n	0	n	0	n	0	n	0	-		no	0	Negative	0	555.476	5	2	20	39	1	0	18	12	30	1	69	1	-	-	-	-			-	-			13	n	0	n	0	n
goats	2	1	male	2	n	0	y	1	n	0	n		n		-		-		Negative	0	555.476	5	2	20	39	1	0	18	12	30	1	69	1	-	-	-	-			-	-			13	n	0	n	0	n
goats	2	1	male	2	y	1	n	0	n	0	n		n		none	0	-		Negative	0	555.476	5	2	20	39	1	0	18	12	30	1	69	1	-	-	-	-			-	-			13	n	0	n	0	n
goats	2	1	female	1	y	1	n	0	n	0	n	0	n	0	-		no	0	Negative	0	555.476	5	2	20	39	1	0	18	12	30	1	69	1	-	-	-	-			-	-			13	n	0	n	0	n
sheep	3	2	female	1	y	1	n	0	n	0	n	0	n	0	-		no	0	Negative	0	555.476	5	2	20	39	1	0	18	12	30	1	69	1	-	-	-	-			-	-			13	n	0	n	0	n
sheep	3	2	female	1	n	0	y	1	n	0	n		n		-		-		Negative	0	555.476	5	2	20	39	1	0	18	12	30	1	69	1	-	-	-	-			-	-			13	n	0	n	0	n
sheep	3	2	male	2	y	1	n	0	n	0	n		n		none	0	-		Negative	0	555.476	5	2	20	39	1	0	18	12	30	1	69	1	-	-	-	-			-	-			13	n	0	n	0	n
sheep	3	2	female	1	n	0	y	1	n	0	n		n		-		-		Negative	0	555.476	5	2	20	39	1	0	18	12	30	1	69	1	-	-	-	-			-	-			13	n	0	n	0	n
sheep	3	2	female	1	y	1	n	0	n	0	n	0	n	0	-		no	0	Negative	0	555.476	5	2	20	39	1	0	18	12	30	1	69	1	-	-	-	-			-	-			13	n	0	n	0	n
goats	2	1	male	2	n	0	y	1	n	0	n		n		-		-		Negative	0	548.153	5	2	50	80	2	10	20	40	70	2	150	1	-	-	-	-			-	-			20	n	0	y	1	n
goats	2	1	female	1	y	1	n	0	n	0	n	0	y	1	-		-		Negative	0	548.153	5	2	50	80	2	10	20	40	70	2	150	1	-	-	-	-			-	-			20	n	0	y	1	n
goats	2	1	female	1	y	1	n	0	n	0	n	0	y	1	-		-		Negative	0	548.153	5	2	50	80	2	10	20	40	70	2	150	1	-	-	-	-			-	-			20	n	0	y	1	n
goats	2	1	female	1	y	1	n	0	n	0	n	0	n	0	-		no	0	Positive	1	548.153	5	2	50	80	2	10	20	40	70	2	150	1	-	-	-	-			-	-			20	n	0	y	1	n
goats	2	1	male	2	y	1	n	0	n	0	n		n		none	0	-		Negative	0	548.153	5	2	50	80	2	10	20	40	70	2	150	1	-	-	-	-			-	-			20	n	0	y	1	n
sheep	3	2	female	1	y	1	n	0	n	0	n	0	y	1	-		-		Negative	0	548.153	5	2	50	80	2	10	20	40	70	2	150	1	-	-	-	-			-	-			20	n	0	y	1	n
sheep	3	2	female	1	y	1	n	0	n	0	n	0	n	0	-		no	0	Negative	0	548.153	5	2	50	80	2	10	20	40	70	2	150	1	-	-	-	-			-	-			20	n	0	y	1	n
sheep	3	2	male	2	y	1	n	0	n	0	n		n		none	0	-		Negative	0	548.153	5	2	50	80	2	10	20	40	70	2	150	1	-	-	-	-			-	-			20	n	0	y	1	n
sheep	3	2	female	1	n	0	y	1	n	0	n		n		-		-		Positive	1	548.153	5	2	50	80	2	10	20	40	70	2	150	1	-	-	-	-			-	-			20	n	0	y	1	n
sheep	3	2	female	1	n	0	y	1	n	0	n		n		-		-		Negative	0	548.153	5	2	50	80	2	10	20	40	70	2	150	1	-	-	-	-			-	-			20	n	0	y	1	n
goats	2	1	female	1	y	1	n	0	n	0	n	0	y	1	-		-		Negative	0	506.533	5.666	2	20	35	1	11	20	30	61	2	96	1	-	-	-	-			-	-			10	n	0	y	1	n
goats	2	1	female	1	n	0	y	1	n	0	n		n		-		-		Negative	0	506.533	5.666	2	20	35	1	11	20	30	61	2	96	1	-	-	-	-			-	-			10	n	0	y	1	n
goats	2	1	male	2	y	1	n	0	n	0	n		n		none	0	-		Negative	0	506.533	5.666	2	20	35	1	11	20	30	61	2	96	1	-	-	-	-			-	-			10	n	0	y	1	n
goats	2	1	female	1	y	1	n	0	n	0	n	0	n	0	-		no	0	Negative	0	506.533	5.666	2	20	35	1	11	20	30	61	2	96	1	-	-	-	-			-	-			10	n	0	y	1	n
goats	2	1	female	1	y	1	n	0	n	0	n	0	n	0	-		no	0	Negative	0	506.533	5.666	2	20	35	1	11	20	30	61	2	96	1	-	-	-	-			-	-			10	n	0	y	1	n
sheep	3	2	female	1	y	1	n	0	n	0	n	0	n	0	-		no	0	Negative	0	506.533	5.666	2	20	35	1	11	20	30	61	2	96	1	-	-	-	-			-	-			10	n	0	y	1	n
sheep	3	2	male	2	y	1	n	0	n	0	n		n		none	0	-		Negative	0	506.533	5.666	2	20	35	1	11	20	30	61	2	96	1	-	-	-	-			-	-			10	n	0	y	1	n
sheep	3	2	female	1	y	1	n	0	n	0	n	0	n	0	-		no	0	Negative	0	506.533	5.666	2	20	35	1	11	20	30	61	2	96	1	-	-	-	-			-	-			10	n	0	y	1	n
sheep	3	2	female	1	n	0	y	1	n	0	n		n		-		-		Negative	0	506.533	5.666	2	20	35	1	11	20	30	61	2	96	1	-	-	-	-			-	-			10	n	0	y	1	n
sheep	3	2	male	2	y	1	n	0	n	0	n		n		none	0	-		Negative	0	506.533	5.666	2	20	35	1	11	20	30	61	2	96	1	-	-	-	-			-	-			10	n	0	y	1	n
camel	0	4	female	1	y	1	n	0	n	0	n	0	y	1	-		-		Positive	1	468.601	4.916	1	-			-	-	-			88	1	23	15	50	-	88	2	-	-			-	n	0	y	1	n
camel	0	4	female	1	y	1	n	0	n	0	n	0	n	0	-		no	0	Negative	0	468.601	4.916	1	-			-	-	-			88	1	23	15	50	-	88	2	-	-			-	n	0	y	1	n
camel	0	4	female	1	y	1	n	0	n	0	n	0	y	1	-		-		Negative	0	468.601	4.916	1	-			-	-	-			88	1	23	15	50	-	88	2	-	-			-	n	0	y	1	n
camel	0	4	female	1	y	1	n	0	n	0	n	0	n	0	-		no	0	Positive	1	468.601	4.916	1	-			-	-	-			88	1	23	15	50	-	88	2	-	-			-	n	0	y	1	n
camel	0	4	female	1	n	0	y	1	n	0	n		n		-		-		Negative	0	468.601	4.916	1	-			-	-	-			88	1	23	15	50	-	88	2	-	-			-	n	0	y	1	n
goats	2	1	female	1	n	0	y	1	n	0	n		n		-		-		Negative	0	450.521	4.8	2	154	197	3	19	37	530	586	3	783	3	-	-	-	-			-	-			27	n	0	y	1	n
goats	2	1	male	2	y	1	n	0	n	0	n		n		none	0	-		Negative	0	450.521	4.8	2	154	197	3	19	37	530	586	3	783	3	-	-	-	-			-	-			27	n	0	y	1	n
goats	2	1	female	1	y	1	n	0	n	0	n	0	n	0	-		no	0	Positive	1	450.521	4.8	2	154	197	3	19	37	530	586	3	783	3	-	-	-	-			-	-			27	n	0	y	1	n
goats	2	1	male	2	n	0	y	1	n	0	n		n		-		-		Negative	0	450.521	4.8	2	154	197	3	19	37	530	586	3	783	3	-	-	-	-			-	-			27	n	0	y	1	n
goats	2	1	male	2	n	0	y	1	n	0	n		n		-		-		Negative	0	450.521	4.8	2	154	197	3	19	37	530	586	3	783	3	-	-	-	-			-	-			27	n	0	y	1	n
sheep	3	2	female	1	y	1	n	0	n	0	n	0	n	0	-		no	0	Negative	0	450.521	4.8	2	154	197	3	19	37	530	586	3	783	3	-	-	-	-			-	-			27	n	0	y	1	n
sheep	3	2	female	1	y	1	n	0	n	0	n	0	n	0	-		no	0	Negative	0	450.521	4.8	2	154	197	3	19	37	530	586	3	783	3	-	-	-	-			-	-			27	n	0	y	1	n
sheep	3	2	female	1	y	1	n	0	n	0	n	0	y	1	-		-		Negative	0	450.521	4.8	2	154	197	3	19	37	530	586	3	783	3	-	-	-	-			-	-			27	n	0	y	1	n
sheep	3	2	female	1	y	1	n	0	n	0	n	0	n	0	-		no	0	Negative	0	450.521	4.8	2	154	197	3	19	37	530	586	3	783	3	-	-	-	-			-	-			27	n	0	y	1	n
sheep	3	2	male	2	n	0	y	1	n	0	n		n		-		-		Negative	0	450.521	4.8	2	154	197	3	19	37	530	586	3	783	3	-	-	-	-			-	-			27	n	0	y	1	n
goats	2	1	female	1	y	1	n	0	n	0	n	0	n	0	-		no	0	Negative	0	401.563	4.9	2	37	57	2	6	18	42	66	2	123	1	-	-	-	-			-	-			12	y	1	y	1	n
goats	2	1	female	1	y	1	n	0	n	0	n	0	y	1	-		-		Negative	0	401.563	4.9	2	37	57	2	6	18	42	66	2	123	1	-	-	-	-			-	-			12	y	1	y	1	n
goats	2	1	female	1	y	1	n	0	n	0	n	0	n	0	-		no	0	Negative	0	401.563	4.9	2	37	57	2	6	18	42	66	2	123	1	-	-	-	-			-	-			12	y	1	y	1	n
goats	2	1	female	1	y	1	n	0	n	0	n	0	n	0	-		no	0	Negative	0	401.563	4.9	2	37	57	2	6	18	42	66	2	123	1	-	-	-	-			-	-			12	y	1	y	1	n
goats	2	1	male	2	y	1	n	0	n	0	n		n		none	0	-		Negative	0	401.563	4.9	2	37	57	2	6	18	42	66	2	123	1	-	-	-	-			-	-			12	y	1	y	1	n
sheep	3	2	female	1	y	1	n	0	n	0	n	0	n	0	-		no	0	Negative	0	401.563	4.9	2	37	57	2	6	18	42	66	2	123	1	-	-	-	-			-	-			12	y	1	y	1	n
sheep	3	2	female	1	y	1	n	0	n	0	n	0	n	0	-		no	0	Negative	0	401.563	4.9	2	37	57	2	6	18	42	66	2	123	1	-	-	-	-			-	-			12	y	1	y	1	n
sheep	3	2	female	1	n	0	y	1	n	0	n		n		-		-		Negative	0	401.563	4.9	2	37	57	2	6	18	42	66	2	123	1	-	-	-	-			-	-			12	y	1	y	1	n
sheep	3	2	female	1	y	1	n	0	n	0	n	0	n	0	-		no	0	Negative	0	401.563	4.9	2	37	57	2	6	18	42	66	2	123	1	-	-	-	-			-	-			12	y	1	y	1	n
sheep	3	2	male	2	y	1	n	0	n	0	n		n		none	0	-		Negative	0	401.563	4.9	2	37	57	2	6	18	42	66	2	123	1	-	-	-	-			-	-			12	y	1	y	1	n
camel	0	4	female	1	y	1	n	0	n	0	n	0	y	1	-		-		Negative	0	388.706	4.76	1	-			-	-	-			33	1	0	10	23	-	33	1	-	-			-	y	1	y	1	n
camel	0	4	female	1	y	1	n	0	n	0	n	0	n	0	-		no	0	Negative	0	388.706	4.76	1	-			-	-	-			33	1	0	10	23	-	33	1	-	-			-	y	1	y	1	n
camel	0	4	female	1	y	1	n	0	n	0	n	0	n	0	-		no	0	Negative	0	388.706	4.76	1	-			-	-	-			33	1	0	10	23	-	33	1	-	-			-	y	1	y	1	n
camel	0	4	female	1	y	1	n	0	n	0	n	0	y	1	-		-		Positive	1	388.706	4.76	1	-			-	-	-			33	1	0	10	23	-	33	1	-	-			-	y	1	y	1	n
camel	0	4	female	1	y	1	n	0	n	0	n	0	n	0	-		no	0	Negative	0	388.706	4.76	1	-			-	-	-			33	1	0	10	23	-	33	1	-	-			-	y	1	y	1	n
goats	2	1	female	1	y	1	n	0	n	0	n	0	y	1	-		-		Negative	0	336.357	4.733	2	137	167	3	8	13	38	59	2	226	2	-	-	-	-			-	-			17	n	0	y	1	n
goats	2	1	female	1	y	1	n	0	n	0	n	0	y	1	-		-		Negative	0	336.357	4.733	2	137	167	3	8	13	38	59	2	226	2	-	-	-	-			-	-			17	n	0	y	1	n
goats	2	1	female	1	y	1	n	0	n	0	n	0	n	0	-		no	0	Negative	0	336.357	4.733	2	137	167	3	8	13	38	59	2	226	2	-	-	-	-			-	-			17	n	0	y	1	n
goats	2	1	female	1	n	0	y	1	n	0	n		n		-		-		Negative	0	336.357	4.733	2	137	167	3	8	13	38	59	2	226	2	-	-	-	-			-	-			17	n	0	y	1	n
goats	2	1	male	2	y	1	n	0	n	0	n		n		none	0	-		Negative	0	336.357	4.733	2	137	167	3	8	13	38	59	2	226	2	-	-	-	-			-	-			17	n	0	y	1	n
sheep	3	2	female	1	y	1	n	0	n	0	n	0	n	0	-		no	0	Negative	0	336.357	4.733	2	137	167	3	8	13	38	59	2	226	2	-	-	-	-			-	-			17	n	0	y	1	n
sheep	3	2	female	1	y	1	n	0	n	0	n	0	n	0	-		no	0	Negative	0	336.357	4.733	2	137	167	3	8	13	38	59	2	226	2	-	-	-	-			-	-			17	n	0	y	1	n
sheep	3	2	female	1	y	1	n	0	n	0	n	0	n	0	-		no	0	Negative	0	336.357	4.733	2	137	167	3	8	13	38	59	2	226	2	-	-	-	-			-	-			17	n	0	y	1	n
sheep	3	2	female	1	y	1	n	0	n	0	n	0	n	0	-		no	0	Negative	0	336.357	4.733	2	137	167	3	8	13	38	59	2	226	2	-	-	-	-			-	-			17	n	0	y	1	n
sheep	3	2	male	2	y	1	n	0	n	0	n		n		none	0	-		Negative	0	336.357	4.733	2	137	167	3	8	13	38	59	2	226	2	-	-	-	-			-	-			17	n	0	y	1	n
sheep	3	2	female	1	y	1	n	0	n	0	n	0	n	0	-		no	0	Negative	0	488.184	7.416	2	35	55	2	7	9	25	41	1	96	1	-	-	-	-			-	-			9	n	0	y	1	n
sheep	3	2	female	1	y	1	n	0	n	0	n	0	n	0	-		no	0	Negative	0	488.184	7.416	2	35	55	2	7	9	25	41	1	96	1	-	-	-	-			-	-			9	n	0	y	1	n
sheep	3	2	female	1	y	1	n	0	n	0	n	0	n	0	-		no	0	Negative	0	488.184	7.416	2	35	55	2	7	9	25	41	1	96	1	-	-	-	-			-	-			9	n	0	y	1	n
goats	2	1	female	1	y	1	n	0	n	0	n	0	n	0	-		no	0	Negative	0	488.184	7.416	2	35	55	2	7	9	25	41	1	96	1	-	-	-	-			-	-			9	n	0	y	1	n
goats	2	1	female	1	y	1	n	0	n	0	n	0	n	0	-		no	0	Negative	0	488.184	7.416	2	35	55	2	7	9	25	41	1	96	1	-	-	-	-			-	-			9	n	0	y	1	n
sheep	3	2	female	1	y	1	n	0	n	0	n	0	y	1	-		-		Negative	0	488.184	7.416	2	35	55	2	7	9	25	41	1	96	1	-	-	-	-			-	-			9	n	0	y	1	n
sheep	3	2	male	2	y	1	n	0	n	0	n		n		none	0	-		Negative	0	488.184	7.416	2	35	55	2	7	9	25	41	1	96	1	-	-	-	-			-	-			9	n	0	y	1	n
goats	2	1	male	2	y	1	n	0	n	0	n		n		none	0	-		Negative	0	488.184	7.416	2	35	55	2	7	9	25	41	1	96	1	-	-	-	-			-	-			9	n	0	y	1	n
goats	2	1	female	1	y	1	n	0	n	0	n	0	y	1	-		-		Negative	0	488.184	7.416	2	35	55	2	7	9	25	41	1	96	1	-	-	-	-			-	-			9	n	0	y	1	n
goats	2	1	female	1	y	1	n	0	n	0	n	0	n	0	-		no	0	Negative	0	488.184	7.416	2	35	55	2	7	9	25	41	1	96	1	-	-	-	-			-	-			9	n	0	y	1	n
goats	2	1	female	1	y	1	n	0	n	0	n	0	n	0	-		no	0	Negative	0	408.059	6	1	30	42	1	-	-	-			42	1	-	-	-	-			-	-			6	n	0	y	1	n
goats	2	1	female	1	y	1	n	0	n	0	n	0	y	1	-		-		Negative	0	408.059	6	1	30	42	1	-	-	-			42	1	-	-	-	-			-	-			6	n	0	y	1	n
goats	2	1	male	2	y	1	n	0	n	0	n		n		none	0	-		Negative	0	408.059	6	1	30	42	1	-	-	-			42	1	-	-	-	-			-	-			6	n	0	y	1	n
goats	2	1	female	1	y	1	n	0	n	0	n	0	n	0	-		no	0	Negative	0	408.059	6	1	30	42	1	-	-	-			42	1	-	-	-	-			-	-			6	n	0	y	1	n
goats	2	1	female	1	y	1	n	0	n	0	n	0	n	0	-		no	0	Negative	0	408.059	6	1	30	42	1	-	-	-			42	1	-	-	-	-			-	-			6	n	0	y	1	n
sheep	3	2	female	1	y	1	n	0	n	0	n	0	n	0	-		no	0	Negative	0	343.513	9.5	2	34	53	2	8	8	19	35	1	88	1	-	-	-	-			-	-			9	n	0	y	1	n
sheep	3	2	female	1	y	1	n	0	n	0	n	0	n	0	-		no	0	Negative	0	343.513	9.5	2	34	53	2	8	8	19	35	1	88	1	-	-	-	-			-	-			9	n	0	y	1	n
sheep	3	2	female	1	y	1	n	0	n	0	n	0	n	0	-		no	0	Negative	0	343.513	9.5	2	34	53	2	8	8	19	35	1	88	1	-	-	-	-			-	-			9	n	0	y	1	n
sheep	3	2	male	2	y	1	n	0	n	0	n		n		none	0	-		Negative	0	343.513	9.5	2	34	53	2	8	8	19	35	1	88	1	-	-	-	-			-	-			9	n	0	y	1	n
goats	2	1	female	1	y	1	n	0	n	0	n	0	y	1	-		-		Negative	0	278.912	96	2	20	35	1	9	11	30	50	1	85	1	-	-	-	-			-	-			7	y	1	y	1	n
goats	2	1	male	2	y	1	n	0	n	0	n		n		none	0	-		Negative	0	278.912	96	2	20	35	1	9	11	30	50	1	85	1	-	-	-	-			-	-			7	y	1	y	1	n
goats	2	1	female	1	y	1	n	0	n	0	n	0	n	0	-		no	0	Negative	0	278.912	96	2	20	35	1	9	11	30	50	1	85	1	-	-	-	-			-	-			7	y	1	y	1	n
goats	2	1	female	1	y	1	n	0	n	0	n	0	n	0	-		no	0	Negative	0	278.912	96	2	20	35	1	9	11	30	50	1	85	1	-	-	-	-			-	-			7	y	1	y	1	n
goats	2	1	female	1	n	0	y	1	n	0	n		n		-		-		Negative	0	278.912	96	2	20	35	1	9	11	30	50	1	85	1	-	-	-	-			-	-			7	y	1	y	1	n
goats	2	1	female	1	y	1	n	0	n	0	n	0	y	1	-		-		Negative	0	323.564	4.916	2	31	49	1	1	12	50	63	2	112	1	-	-	-	-			-	-			13	n	0	y	1	n
goats	2	1	female	1	y	1	n	0	n	0	n	0	n	0	-		no	0	Positive	1	323.564	4.916	2	31	49	1	1	12	50	63	2	112	1	-	-	-	-			-	-			13	n	0	y	1	n
goats	2	1	female	1	y	1	n	0	n	0	n	0	n	0	-		no	0	Negative	0	323.564	4.916	2	31	49	1	1	12	50	63	2	112	1	-	-	-	-			-	-			13	n	0	y	1	n
goats	2	1	female	1	y	1	n	0	n	0	n	0	y	1	-		-		Negative	0	323.564	4.916	2	31	49	1	1	12	50	63	2	112	1	-	-	-	-			-	-			13	n	0	y	1	n
goats	2	1	male	2	y	1	n	0	n	0	n		n		none	0	-		Negative	0	323.564	4.916	2	31	49	1	1	12	50	63	2	112	1	-	-	-	-			-	-			13	n	0	y	1	n
sheep	3	2	female	1	y	1	n	0	n	0	n	0	y	1	-		-		Negative	0	323.564	4.916	2	31	49	1	1	12	50	63	2	112	1	-	-	-	-			-	-			13	n	0	y	1	n
sheep	3	2	female	1	y	1	n	0	n	0	n	0	n	0	-		no	0	Negative	0	323.564	4.916	2	31	49	1	1	12	50	63	2	112	1	-	-	-	-			-	-			13	n	0	y	1	n
sheep	3	2	female	1	y	1	n	0	n	0	n	0	n	0	-		no	0	Negative	0	323.564	4.916	2	31	49	1	1	12	50	63	2	112	1	-	-	-	-			-	-			13	n	0	y	1	n
sheep	3	2	male	2	y	1	n	0	n	0	n		n		none	0	-		Negative	0	323.564	4.916	2	31	49	1	1	12	50	63	2	112	1	-	-	-	-			-	-			13	n	0	y	1	n
sheep	3	2	male	2	y	1	n	0	n	0	n		n		none	0	-		Negative	0	323.564	4.916	2	31	49	1	1	12	50	63	2	112	1	-	-	-	-			-	-			13	n	0	y	1	n
goats	2	1	female	1	y	1	n	0	n	0	n	0	y	1	-		-		Negative	0	326.235	4.9	2	49	60	2	2	1	36	39	1	99	1	-	-	-	-			-	-			5	y	1	y	1	n
goats	2	1	female	1	y	1	n	0	n	0	n	0	y	1	-		-		Positive	1	326.235	4.9	2	49	60	2	2	1	36	39	1	99	1	-	-	-	-			-	-			5	y	1	y	1	n
goats	2	1	female	1	y	1	n	0	n	0	n	0	n	0	-		no	0	Negative	0	326.235	4.9	2	49	60	2	2	1	36	39	1	99	1	-	-	-	-			-	-			5	y	1	y	1	n
goats	2	1	female	1	y	1	n	0	n	0	n	0	n	0	-		no	0	Positive	1	326.235	4.9	2	49	60	2	2	1	36	39	1	99	1	-	-	-	-			-	-			5	y	1	y	1	n
goats	2	1	male	2	y	1	n	0	n	0	n		n		none	0	-		Negative	0	326.235	4.9	2	49	60	2	2	1	36	39	1	99	1	-	-	-	-			-	-			5	y	1	y	1	n
sheep	3	2	female	1	y	1	n	0	n	0	n	0	n	0	-		no	0	Negative	0	326.235	4.9	2	49	60	2	2	1	36	39	1	99	1	-	-	-	-			-	-			5	y	1	y	1	n
sheep	3	2	female	1	y	1	n	0	n	0	n	0	n	0	-		no	0	Positive	1	326.235	4.9	2	49	60	2	2	1	36	39	1	99	1	-	-	-	-			-	-			5	y	1	y	1	n
sheep	3	2	female	1	y	1	n	0	n	0	n	0	n	0	-		no	0	Borderline	0	326.235	4.9	2	49	60	2	2	1	36	39	1	99	1	-	-	-	-			-	-			5	y	1	y	1	n
sheep	3	2	male	2	y	1	n	0	n	0	n		n		none	0	-		Negative	0	326.235	4.9	2	49	60	2	2	1	36	39	1	99	1	-	-	-	-			-	-			5	y	1	y	1	n
sheep	3	2	male	2	y	1	n	0	n	0	n		n		none	0	-		Positive	1	326.235	4.9	2	49	60	2	2	1	36	39	1	99	1	-	-	-	-			-	-			5	y	1	y	1	n
goats	2	1	female	1	y	1	n	0	n	0	n	0	y	1	-		-		Negative	0	343.513	9.5	2	34	53	2	8	8	19	35	1	88	1	-	-	-	-			-	-			9	n	0	y	1	n
goats	2	1	female	1	y	1	n	0	n	0	n	0	n	0	-		no	0	Negative	0	343.513	9.5	2	34	53	2	8	8	19	35	1	88	1	-	-	-	-			-	-			9	n	0	y	1	n
goats	2	1	female	1	y	1	n	0	n	0	n	0	y	1	-		-		Positive	1	343.513	9.5	2	34	53	2	8	8	19	35	1	88	1	-	-	-	-			-	-			9	n	0	y	1	n
goats	2	1	female	1	y	1	n	0	n	0	n	0	n	0	-		no	0	Positive	1	343.513	9.5	2	34	53	2	8	8	19	35	1	88	1	-	-	-	-			-	-			9	n	0	y	1	n
goats	2	1	male	2	y	1	n	0	n	0	n		n		none	0	-		Positive	1	343.513	9.5	2	34	53	2	8	8	19	35	1	88	1	-	-	-	-			-	-			9	n	0	y	1	n
sheep	3	2	female	1	y	1	n	0	n	0	n	0	n	0	-		no	0	Negative	0	343.513	9.5	2	34	53	2	8	8	19	35	1	88	1	-	-	-	-			-	-			9	n	0	y	1	n
goats	2	1	female	1	y	1	n	0	n	0	n	0	y	1	-		-		Negative	0	350.737	5	2	43	48	1	4	3	9	16	1	64	1	-	-	-	-			-	-			2	y	1	y	1	n
goats	2	1	female	1	y	1	n	0	n	0	n	0	n	0	-		no	0	Negative	0	350.737	5	2	43	48	1	4	3	9	16	1	64	1	-	-	-	-			-	-			2	y	1	y	1	n
goats	2	1	female	1	y	1	n	0	n	0	n	0	y	1	-		-		Negative	0	350.737	5	2	43	48	1	4	3	9	16	1	64	1	-	-	-	-			-	-			2	y	1	y	1	n
goats	2	1	female	1	y	1	n	0	n	0	n	0	n	0	-		no	0	Negative	0	350.737	5	2	43	48	1	4	3	9	16	1	64	1	-	-	-	-			-	-			2	y	1	y	1	n
goats	2	1	male	2	y	1	n	0	n	0	n		n		none	0	-		Negative	0	350.737	5	2	43	48	1	4	3	9	16	1	64	1	-	-	-	-			-	-			2	y	1	y	1	n
sheep	3	2	female	1	n	0	y	1	n	0	n		n		-		-		Negative	0	350.737	5	2	43	48	1	4	3	9	16	1	64	1	-	-	-	-			-	-			2	y	1	y	1	n
sheep	3	2	female	1	y	1	n	0	n	0	n	0	n	0	-		no	0	Negative	0	350.737	5	2	43	48	1	4	3	9	16	1	64	1	-	-	-	-			-	-			2	y	1	y	1	n
sheep	3	2	female	1	y	1	n	0	n	0	n	0	n	0	-		no	0	Negative	0	350.737	5	2	43	48	1	4	3	9	16	1	64	1	-	-	-	-			-	-			2	y	1	y	1	n
sheep	3	2	female	1	y	1	n	0	n	0	n	0	n	0	-		no	0	Negative	0	350.737	5	2	43	48	1	4	3	9	16	1	64	1	-	-	-	-			-	-			2	y	1	y	1	n
sheep	3	2	male	2	y	1	n	0	n	0	n		n		none	0	-		Negative	0	350.737	5	2	43	48	1	4	3	9	16	1	64	1	-	-	-	-			-	-			2	y	1	y	1	n
goats	2	1	female	1	y	1	n	0	n	0	n	0	y	1	-		-		Negative	0	352.944	7.833	2	22	34	1	5	2	14	21	1	55	1	-	-	-	-			-	-			7	n	0	y	1	n
goats	2	1	female	1	y	1	n	0	n	0	n	0	n	0	-		no	0	Negative	0	352.944	7.833	2	22	34	1	5	2	14	21	1	55	1	-	-	-	-			-	-			7	n	0	y	1	n
goats	2	1	female	1	y	1	n	0	n	0	n	0	y	1	-		-		Negative	0	352.944	7.833	2	22	34	1	5	2	14	21	1	55	1	-	-	-	-			-	-			7	n	0	y	1	n
goats	2	1	female	1	y	1	n	0	n	0	n	0	n	0	-		no	0	Negative	0	352.944	7.833	2	22	34	1	5	2	14	21	1	55	1	-	-	-	-			-	-			7	n	0	y	1	n
goats	2	1	male	2	y	1	n	0	n	0	n		n		none	0	-		Negative	0	352.944	7.833	2	22	34	1	5	2	14	21	1	55	1	-	-	-	-			-	-			7	n	0	y	1	n
sheep	3	2	female	1	y	1	n	0	n	0	n	0	n	0	-		no	0	Negative	0	352.944	7.833	2	22	34	1	5	2	14	21	1	55	1	-	-	-	-			-	-			7	n	0	y	1	n
sheep	3	2	female	1	y	1	n	0	n	0	n	0	y	1	-		-		Positive	1	352.944	7.833	2	22	34	1	5	2	14	21	1	55	1	-	-	-	-			-	-			7	n	0	y	1	n
sheep	3	2	female	1	y	1	n	0	n	0	n	0	n	0	-		no	0	Negative	0	352.944	7.833	2	22	34	1	5	2	14	21	1	55	1	-	-	-	-			-	-			7	n	0	y	1	n
sheep	3	2	female	1	y	1	n	0	n	0	n	0	n	0	-		no	0	Negative	0	352.944	7.833	2	22	34	1	5	2	14	21	1	55	1	-	-	-	-			-	-			7	n	0	y	1	n
sheep	3	2	male	2	y	1	n	0	n	0	n		n		none	0	-		Negative	0	352.944	7.833	2	22	34	1	5	2	14	21	1	55	1	-	-	-	-			-	-			7	n	0	y	1	n
sheep	3	2	male	2	n	0	y	1	n	0	n		n		-		-		Negative	0	314.288	5	2	30	60	2	5	10	15	30	1	90	1	-	-	-	-			-	-			15	n	0	y	1	n
goats	2	1	female	1	y	1	n	0	n	0	n	0	n	0	-		no	0	Negative	0	342.609	4.8	2	60	85	2	22	50	100	172	3	257	2	-	-	-	-			-	-			20	n	0	y	1	n
goats	2	1	female	1	y	1	n	0	n	0	n	0	n	0	-		no	0	Negative	0	342.609	4.8	2	60	85	2	22	50	100	172	3	257	2	-	-	-	-			-	-			20	n	0	y	1	n
goats	2	1	female	1	y	1	n	0	n	0	n	0	y	1	-		-		Negative	0	342.609	4.8	2	60	85	2	22	50	100	172	3	257	2	-	-	-	-			-	-			20	n	0	y	1	n
goats	2	1	male	2	y	1	n	0	n	0	n		n		none	0	-		Negative	0	342.609	4.8	2	60	85	2	22	50	100	172	3	257	2	-	-	-	-			-	-			20	n	0	y	1	n
goats	2	1	male	2	n	0	y	1	n	0	n		n		-		-		Negative	0	342.609	4.8	2	60	85	2	22	50	100	172	3	257	2	-	-	-	-			-	-			20	n	0	y	1	n
sheep	3	2	female	1	y	1	n	0	n	0	n	0	n	0	-		no	0	Negative	0	342.609	4.8	2	60	85	2	22	50	100	172	3	257	2	-	-	-	-			-	-			20	n	0	y	1	n
sheep	3	2	male	2	y	1	n	0	n	0	n		n		none	0	-		Negative	0	342.609	4.8	2	60	85	2	22	50	100	172	3	257	2	-	-	-	-			-	-			20	n	0	y	1	n
sheep	3	2	female	1	n	0	y	1	n	0	n		n		-		-		Negative	0	342.609	4.8	2	60	85	2	22	50	100	172	3	257	2	-	-	-	-			-	-			20	n	0	y	1	n
sheep	3	2	female	1	n	0	y	1	n	0	n		n		-		-		Negative	0	342.609	4.8	2	60	85	2	22	50	100	172	3	257	2	-	-	-	-			-	-			20	n	0	y	1	n
sheep	3	2	female	1	y	1	n	0	n	0	n	0	n	0	-		no	0	Negative	0	342.609	4.8	2	60	85	2	22	50	100	172	3	257	2	-	-	-	-			-	-			20	n	0	y	1	n
goats	2	1	female	1	y	1	n	0	n	0	n	0	y	1	-		-		Negative	0	319.275	4.916	2	20	33	1	2	3	20	25	1	58	1	-	-	-	-			-	-			10	y	1	y	1	n
goats	2	1	male	2	y	1	n	0	n	0	n		n		swollen_testes	1	-		Negative	0	319.275	4.916	2	20	33	1	2	3	20	25	1	58	1	-	-	-	-			-	-			10	y	1	y	1	n
goats	2	1	male	2	n	0	y	1	n	0	n		n		-		-		Borderline	0	319.275	4.916	2	20	33	1	2	3	20	25	1	58	1	-	-	-	-			-	-			10	y	1	y	1	n
goats	2	1	male	2	y	1	n	0	n	0	n		n		swollen_testes	1	-		Negative	0	319.275	4.916	2	20	33	1	2	3	20	25	1	58	1	-	-	-	-			-	-			10	y	1	y	1	n
goats	2	1	female	1	y	1	n	0	n	0	n	0	n	0	-		no	0	Positive	1	319.275	4.916	2	20	33	1	2	3	20	25	1	58	1	-	-	-	-			-	-			10	y	1	y	1	n
sheep	3	2	female	1	y	1	n	0	n	0	n	0	n	0	-		no	0	Negative	0	319.275	4.916	2	20	33	1	2	3	20	25	1	58	1	-	-	-	-			-	-			10	y	1	y	1	n
sheep	3	2	male	2	y	1	n	0	n	0	n		n		swollen_testes	1	-		Negative	0	319.275	4.916	2	20	33	1	2	3	20	25	1	58	1	-	-	-	-			-	-			10	y	1	y	1	n
sheep	3	2	female	1	y	1	n	0	n	0	n	0	n	0	-		no	0	Negative	0	319.275	4.916	2	20	33	1	2	3	20	25	1	58	1	-	-	-	-			-	-			10	y	1	y	1	n
sheep	3	2	male	2	y	1	n	0	n	0	n		n		none	0	-		Negative	0	319.275	4.916	2	20	33	1	2	3	20	25	1	58	1	-	-	-	-			-	-			10	y	1	y	1	n
sheep	3	2	male	2	n	0	y	1	n	0	n		n		-		-		Negative	0	319.275	4.916	2	20	33	1	2	3	20	25	1	58	1	-	-	-	-			-	-			10	y	1	y	1	n
sheep	3	2	female	1	y	1	n	0	n	0	n	0	n	0	-		no	0	Negative	0	518.054	4.24	2	32	40	1	10	20	30	60	2	100	1	-	-	-	-			-	-			5	y	1	y	1	n
sheep	3	2	female	1	y	1	n	0	n	0	n	0	n	0	-		no	0	Negative	0	518.054	4.24	2	32	40	1	10	20	30	60	2	100	1	-	-	-	-			-	-			5	y	1	y	1	n
sheep	3	2	female	1	y	1	n	0	n	0	n	0	n	0	-		no	0	Negative	0	518.054	4.24	2	32	40	1	10	20	30	60	2	100	1	-	-	-	-			-	-			5	y	1	y	1	n
sheep	3	2	female	1	y	1	n	0	n	0	n	0	n	0	-		no	0	Negative	0	518.054	4.24	2	32	40	1	10	20	30	60	2	100	1	-	-	-	-			-	-			5	y	1	y	1	n
sheep	3	2	male	2	y	1	n	0	n	0	n		n		none	0	-		Negative	0	518.054	4.24	2	32	40	1	10	20	30	60	2	100	1	-	-	-	-			-	-			5	y	1	y	1	n
goats	2	1	male	2	y	1	n	0	n	0	n		n		none	0	-		Negative	0	500.767	4.616	2	15	20	1	0	5	13	18	1	38	1	-	-	-	-			-	-			5	y	1	n	0	n
goats	2	1	female	1	y	1	n	0	n	0	n	0	n	0	-		no	0	Positive	1	500.767	4.616	2	15	20	1	0	5	13	18	1	38	1	-	-	-	-			-	-			5	y	1	n	0	n
goats	2	1	female	1	y	1	n	0	n	0	n	0	y	1	-		-		Negative	0	500.767	4.616	2	15	20	1	0	5	13	18	1	38	1	-	-	-	-			-	-			5	y	1	n	0	n
goats	2	1	female	1	y	1	n	0	n	0	n	0	n	0	-		no	0	Negative	0	500.767	4.616	2	15	20	1	0	5	13	18	1	38	1	-	-	-	-			-	-			5	y	1	n	0	n
goats	2	1	female	1	y	1	n	0	n	0	y	1	n	0	-		-		Negative	0	500.767	4.616	2	15	20	1	0	5	13	18	1	38	1	-	-	-	-			-	-			5	y	1	n	0	n
sheep	3	2	female	1	y	1	n	0	n	0	n	0	n	0	-		no	0	Negative	0	500.767	4.616	2	15	20	1	0	5	13	18	1	38	1	-	-	-	-			-	-			5	y	1	n	0	n
sheep	3	2	female	1	y	1	n	0	n	0	n	0	y	1	-		-		Negative	0	500.767	4.616	2	15	20	1	0	5	13	18	1	38	1	-	-	-	-			-	-			5	y	1	n	0	n
sheep	3	2	female	1	n	0	y	1	n	0	n		n		-		-		Negative	0	500.767	4.616	2	15	20	1	0	5	13	18	1	38	1	-	-	-	-			-	-			5	y	1	n	0	n
sheep	3	2	female	1	n	0	y	1	n	0	n		n		-		-		Negative	0	500.767	4.616	2	15	20	1	0	5	13	18	1	38	1	-	-	-	-			-	-			5	y	1	n	0	n
sheep	3	2	female	1	y	1	n	0	n	0	n	0	n	0	-		no	0	Negative	0	500.767	4.616	2	15	20	1	0	5	13	18	1	38	1	-	-	-	-			-	-			5	y	1	n	0	n
camel	0	4	female	1	n	0	y	1	n	0	n		n		-		-		Negative	0	327.55	4.48	1	-			-	-	-			80	1	20	10	50	-	80	2	-	-			-	y	1	n	0	n
camel	0	4	female	1	y	1	n	0	n	0	n	0	n	0	-		no	0	Negative	0	327.55	4.48	1	-			-	-	-			80	1	20	10	50	-	80	2	-	-			-	y	1	n	0	n
camel	0	4	female	1	n	0	n	0	y	1	n		n		-		-		Negative	0	327.55	4.48	1	-			-	-	-			80	1	20	10	50	-	80	2	-	-			-	y	1	n	0	n
camel	0	4	male	2	n	0	n	0	y	1	n		n		-		-		Negative	0	327.55	4.48	1	-			-	-	-			80	1	20	10	50	-	80	2	-	-			-	y	1	n	0	n
camel	0	4	male	2	n	0	n	0	y	1	n		n		-		-		Negative	0	327.55	4.48	1	-			-	-	-			80	1	20	10	50	-	80	2	-	-			-	y	1	n	0	n
sheep	3	2	male	2	y	1	n	0	n	0	n		n		none	0	-		Negative	0	356.408	4.68	3	100	200	3	10	20	90	120	3	352	2	9	13	10	-	32	1	-	-			50	y	1	y	1	n
camel	0	1	female	1	y	1	n	0	n	0	n	0	n	0	-		no	0	Negative	0	356.408	4.68	3	100	200	3	10	20	90	120	3	352	2	9	13	10	-	32	1	-	-			50	y	1	y	1	n
camel	0	4	female	1	y	1	n	0	n	0	n	0	n	0	-		no	0	Negative	0	356.408	4.68	3	100	200	3	10	20	90	120	3	352	2	9	13	10	-	32	1	-	-			50	y	1	y	1	n
camel	0	4	female	1	y	1	n	0	n	0	n	0	n	0	-		no	0	Negative	0	356.408	4.68	3	100	200	3	10	20	90	120	3	352	2	9	13	10	-	32	1	-	-			50	y	1	y	1	n
camel	0	4	female	1	y	1	n	0	n	0	n	0	n	0	-		no	0	Negative	0	356.408	4.68	3	100	200	3	10	20	90	120	3	352	2	9	13	10	-	32	1	-	-			50	y	1	y	1	n
camel	0	4	male	2	n	0	n	0	y	1	n		n		-		-		Negative	0	356.408	4.68	3	100	200	3	10	20	90	120	3	352	2	9	13	10	-	32	1	-	-			50	y	1	y	1	n
goats	2	1	female	1	y	1	n	0	n	0	n	0	n	0	-		no	0	Negative	0	356.408	4.68	3	100	200	3	10	20	90	120	3	352	2	9	13	10	-	32	1	-	-			50	y	1	y	1	n
goats	2	1	female	1	y	1	n	0	n	0	n	0	y	1	-		-		Positive	1	356.408	4.68	3	100	200	3	10	20	90	120	3	352	2	9	13	10	-	32	1	-	-			50	y	1	y	1	n
goats	2	1	female	1	y	1	n	0	n	0	n	0	y	1	-		-		Negative	0	356.408	4.68	3	100	200	3	10	20	90	120	3	352	2	9	13	10	-	32	1	-	-			50	y	1	y	1	n
goats	2	1	female	1	y	1	n	0	n	0	n	0	y	1	-		-		Negative	0	356.408	4.68	3	100	200	3	10	20	90	120	3	352	2	9	13	10	-	32	1	-	-			50	y	1	y	1	n
goats	2	1	female	1	y	1	n	0	n	0	n	0	y	1	-		-		Negative	0	356.408	4.68	3	100	200	3	10	20	90	120	3	352	2	9	13	10	-	32	1	-	-			50	y	1	y	1	n
sheep	3	2	female	1	y	1	n	0	n	0	n	0	n	0	-		no	0	Negative	0	356.408	4.68	3	100	200	3	10	20	90	120	3	352	2	9	13	10	-	32	1	-	-			50	y	1	y	1	n
sheep	3	2	male	2	y	1	n	0	n	0	n		n		none	0	-		Negative	0	356.408	4.68	3	100	200	3	10	20	90	120	3	352	2	9	13	10	-	32	1	-	-			50	y	1	y	1	n
sheep	3	2	female	1	y	1	n	0	n	0	n	0	n	0	-		no	0	Negative	0	356.408	4.68	3	100	200	3	10	20	90	120	3	352	2	9	13	10	-	32	1	-	-			50	y	1	y	1	n
goats	2	1	male	2	n	0	y	1	n	0	n		n		-		-		Negative	0	345.562	4.9	2	100	200	3	10	90	100	200	3	400	2	-	-	-	-			-	-			85	y	1	n	0	n
goats	2	1	female	1	y	1	n	0	n	0	n	0	n	0	-		no	0	Borderline	0	345.562	4.9	2	100	200	3	10	90	100	200	3	400	2	-	-	-	-			-	-			85	y	1	n	0	n
goats	2	1	female	1	n	0	y	1	n	0	n		n		-		-		Negative	0	345.562	4.9	2	100	200	3	10	90	100	200	3	400	2	-	-	-	-			-	-			85	y	1	n	0	n
goats	2	1	male	2	y	1	n	0	n	0	n		n		none	0	-		Negative	0	345.562	4.9	2	100	200	3	10	90	100	200	3	400	2	-	-	-	-			-	-			85	y	1	n	0	n
goats	2	1	male	2	y	1	n	0	n	0	n		n		none	0	-		Negative	0	345.562	4.9	2	100	200	3	10	90	100	200	3	400	2	-	-	-	-			-	-			85	y	1	n	0	n
sheep	3	2	female	1	y	1	n	0	n	0	n	0	n	0	-		no	0	Positive	1	345.562	4.9	2	100	200	3	10	90	100	200	3	400	2	-	-	-	-			-	-			85	y	1	n	0	n
sheep	3	2	female	1	y	1	n	0	n	0	n	0	n	0	-		no	0	Negative	0	345.562	4.9	2	100	200	3	10	90	100	200	3	400	2	-	-	-	-			-	-			85	y	1	n	0	n
sheep	3	2	female	1	y	1	n	0	n	0	y	1	y	1	-		-		Negative	0	345.562	4.9	2	100	200	3	10	90	100	200	3	400	2	-	-	-	-			-	-			85	y	1	n	0	n
goats	2	1	male	2	y	1	n	0	n	0	n		n		none	0	-		Negative	0	259.04	4.9	2	150	230	3	20	30	80	130	3	360	2	-	-	-	-			-	-			50	y	1	y	1	n
sheep	3	2	male	2	y	1	n	0	n	0	n		n		none	0	-		Negative	0	345.562	4.9	2	100	200	3	10	90	100	200	3	400	2	-	-	-	-			-	-			85	y	1	n	0	n
sheep	3	2	male	2	y	1	n	0	n	0	n		n		none	0	-		Negative	0	345.562	4.9	2	100	200	3	10	90	100	200	3	400	2	-	-	-	-			-	-			85	y	1	n	0	n
goats	2	1	female	1	y	1	n	0	n	0	n	0	n	0	-		no	0	Negative	0	476.157	5	1	20	28	1	-	-	-			28	1	-	-	-	-			-	-			3	n	0	y	1	n
goats	2	1	female	1	y	1	n	0	n	0	n	0	n	0	-		no	0	Negative	0	476.157	5	1	20	28	1	-	-	-			28	1	-	-	-	-			-	-			3	n	0	y	1	n
goats	2	1	female	1	y	1	n	0	n	0	n	0	n	0	-		no	0	Negative	0	476.157	5	1	20	28	1	-	-	-			28	1	-	-	-	-			-	-			3	n	0	y	1	n
goats	2	1	male	2	n	0	y	1	n	0	n		n		-		-		Negative	0	476.157	5	1	20	28	1	-	-	-			28	1	-	-	-	-			-	-			3	n	0	y	1	n
goats	2	1	female	1	n	0	y	1	n	0	n		n		-		-		Negative	0	476.157	5	1	20	28	1	-	-	-			28	1	-	-	-	-			-	-			3	n	0	y	1	n
goats	2	1	female	1	y	1	n	0	n	0	n	0	n	0	-		no	0	Negative	0	505.062	5	1	9	14	1	-	-	-			14	1	-	-	-	-			-	-			1	y	1	n	0	n
goats	2	1	female	1	y	1	n	0	n	0	n	0	n	0	-		no	0	Negative	0	505.062	5	1	9	14	1	-	-	-			14	1	-	-	-	-			-	-			1	y	1	n	0	n
goats	2	1	female	1	y	1	n	0	n	0	n	0	n	0	-		no	0	Negative	0	505.062	5	1	9	14	1	-	-	-			14	1	-	-	-	-			-	-			1	y	1	n	0	n
goats	2	1	male	2	n	0	y	1	n	0	n		n		-		-		Negative	0	505.062	5	1	9	14	1	-	-	-			14	1	-	-	-	-			-	-			1	y	1	n	0	n
goats	2	1	female	1	y	1	n	0	n	0	n	0	n	0	-		no	0	Negative	0	505.062	5	1	9	14	1	-	-	-			14	1	-	-	-	-			-	-			1	y	1	n	0	n
goats	2	1	female	1	y	1	n	0	n	0	n	0	y	1	-		-		Negative	0	494.329	4.7	1	10	12	1	-	-	-			12	1	-	-	-	-			-	-			1	n	0	y	1	n
goats	2	1	male	2	y	1	n	0	n	0	n		n		none	0	-		Negative	0	494.329	4.7	1	10	12	1	-	-	-			12	1	-	-	-	-			-	-			1	n	0	y	1	n
goats	2	1	male	2	y	1	n	0	n	0	n		n		none	0	-		Negative	0	494.329	4.7	1	10	12	1	-	-	-			12	1	-	-	-	-			-	-			1	n	0	y	1	n
goats	2	1	female	1	y	1	n	0	n	0	n	0	n	0	-		no	0	Negative	0	494.329	4.7	1	10	12	1	-	-	-			12	1	-	-	-	-			-	-			1	n	0	y	1	n
goats	2	1	female	1	n	0	y	1	n	0	n		n		-		-		Negative	0	494.329	4.7	1	10	12	1	-	-	-			12	1	-	-	-	-			-	-			1	n	0	y	1	n
goats	2	1	female	1	y	1	n	0	n	0	n	0	y	1	-		-		Negative	0	494.683	4.7	2	50	71	2	1	5	8	14	1	85	1	-	-	-	-			-	-			8	y	1	y	1	n
goats	2	1	female	1	y	1	n	0	n	0	n	0	y	1	-		-		Negative	0	494.683	4.7	2	50	71	2	1	5	8	14	1	85	1	-	-	-	-			-	-			8	y	1	y	1	n
goats	2	1	female	1	y	1	n	0	n	0	n	0	n	0	-		no	0	Negative	0	494.683	4.7	2	50	71	2	1	5	8	14	1	85	1	-	-	-	-			-	-			8	y	1	y	1	n
goats	2	1	female	1	y	1	n	0	n	0	n	0	n	0	-		no	0	Negative	0	494.683	4.7	2	50	71	2	1	5	8	14	1	85	1	-	-	-	-			-	-			8	y	1	y	1	n
goats	2	1	male	2	y	1	n	0	n	0	n		n		none	0	-		Negative	0	494.683	4.7	2	50	71	2	1	5	8	14	1	85	1	-	-	-	-			-	-			8	y	1	y	1	n
sheep	3	2	female	1	y	1	n	0	n	0	n	0	n	0	-		no	0	Negative	0	494.683	4.7	2	50	71	2	1	5	8	14	1	85	1	-	-	-	-			-	-			8	y	1	y	1	n
sheep	3	2	female	1	y	1	n	0	n	0	n	0	n	0	-		no	0	Negative	0	494.683	4.7	2	50	71	2	1	5	8	14	1	85	1	-	-	-	-			-	-			8	y	1	y	1	n
sheep	3	2	female	1	y	1	n	0	n	0	n	0	n	0	-		no	0	Negative	0	494.683	4.7	2	50	71	2	1	5	8	14	1	85	1	-	-	-	-			-	-			8	y	1	y	1	n
sheep	3	2	female	1	n	0	y	1	n	0	n		n		-		-		Negative	0	494.683	4.7	2	50	71	2	1	5	8	14	1	85	1	-	-	-	-			-	-			8	y	1	y	1	n
sheep	3	2	male	2	y	1	n	0	n	0	n		n		none	0	-		Negative	0	494.683	4.7	2	50	71	2	1	5	8	14	1	85	1	-	-	-	-			-	-			8	y	1	y	1	n
goats	2	1	female	1	y	1	n	0	n	0	n	0	y	1	-		-		Negative	0	493.031	5	2	15	22	1	2	11	10	23	1	45	1	-	-	-	-			-	-			5	y	1	y	1	n
goats	2	1	male	2	y	1	n	0	n	0	n		n		none	0	-		Negative	0	493.031	5	2	15	22	1	2	11	10	23	1	45	1	-	-	-	-			-	-			5	y	1	y	1	n
goats	2	1	female	1	y	1	n	0	n	0	n	0	n	0	-		-		Negative	0	493.031	5	2	15	22	1	2	11	10	23	1	45	1	-	-	-	-			-	-			5	y	1	y	1	n
goats	2	1	female	1	y	1	n	0	n	0	n	0	n	0	-		no	0	Negative	0	493.031	5	2	15	22	1	2	11	10	23	1	45	1	-	-	-	-			-	-			5	y	1	y	1	n
goats	2	1	female	1	y	1	n	0	n	0	n	0	n	0	-		-		Positive	1	493.031	5	2	15	22	1	2	11	10	23	1	45	1	-	-	-	-			-	-			5	y	1	y	1	n
sheep	3	2	female	1	y	1	n	0	n	0	n	0	n	0	-		-		Negative	0	493.031	5	2	15	22	1	2	11	10	23	1	45	1	-	-	-	-			-	-			5	y	1	y	1	n
sheep	3	2	male	2	y	1	n	0	n	0	n		n		swollen_testes	1	-		Negative	0	493.031	5	2	15	22	1	2	11	10	23	1	45	1	-	-	-	-			-	-			5	y	1	y	1	n
sheep	3	2	female	1	n	0	y	1	n	0	n		n		-		-		Negative	0	493.031	5	2	15	22	1	2	11	10	23	1	45	1	-	-	-	-			-	-			5	y	1	y	1	n
sheep	3	2	female	1	n	0	y	1	n	0	n		n		-		-		Negative	0	493.031	5	2	15	22	1	2	11	10	23	1	45	1	-	-	-	-			-	-			5	y	1	y	1	n
sheep	3	2	female	1	y	1	n	0	n	0	n	0	n	0	-		no	0	Negative	0	493.031	5	2	15	22	1	2	11	10	23	1	45	1	-	-	-	-			-	-			5	y	1	y	1	n
goats	2	1	female	1	y	1	n	0	n	0	n	0	n	0	-		no	0	Negative	0	518.054	4.24	2	32	40	1	10	20	30	60	2	100	1	-	-	-	-			-	-			5	y	1	y	1	n
goats	2	1	male	2	y	1	n	0	n	0	n		n		none	0	-		Negative	0	518.054	4.24	2	32	40	1	10	20	30	60	2	100	1	-	-	-	-			-	-			5	y	1	y	1	n
goats	2	1	female	1	y	1	n	0	n	0	n	0	n	0	-		no	0	Negative	0	518.054	4.24	2	32	40	1	10	20	30	60	2	100	1	-	-	-	-			-	-			5	y	1	y	1	n
goats	2	1	female	1	y	1	n	0	n	0	n	0	n	0	-		no	0	Negative	0	518.054	4.24	2	32	40	1	10	20	30	60	2	100	1	-	-	-	-			-	-			5	y	1	y	1	n
goats	2	1	female	1	y	1	n	0	n	0	n	0	n	0	-		no	0	Negative	0	518.054	4.24	2	32	40	1	10	20	30	60	2	100	1	-	-	-	-			-	-			5	y	1	y	1	n
goats	2	1	female	1	y	1	n	0	n	0	n	0	n	0	-		no	0	Positive	1	278.912	96	2	20	35	1	9	11	30	50	1	85	1	-	-	-	-			-	-			7	y	1	y	1	n
goats	2	1	female	1	y	1	n	0	n	0	n	0	y	1	-		-		Negative	0	278.912	96	2	20	35	1	9	11	30	50	1	85	1	-	-	-	-			-	-			7	y	1	y	1	n
goats	2	1	female	1	y	1	n	0	n	0	n	0	n	0	-		no	0	Positive	1	278.912	96	2	20	35	1	9	11	30	50	1	85	1	-	-	-	-			-	-			7	y	1	y	1	n
goats	2	1	female	1	y	1	n	0	n	0	n	0	n	0	-		no	0	Negative	0	278.912	96	2	20	35	1	9	11	30	50	1	85	1	-	-	-	-			-	-			7	y	1	y	1	n
goats	2	1	male	2	y	1	n	0	n	0	n		n		swollen_testes	1	-		Negative	0	278.912	96	2	20	35	1	9	11	30	50	1	85	1	-	-	-	-			-	-			7	y	1	y	1	n
sheep	3	2	female	1	y	1	n	0	n	0	n	0	n	0	-		no	0	Negative	0	278.912	96	2	20	35	1	9	11	30	50	1	85	1	-	-	-	-			-	-			7	y	1	y	1	n
sheep	3	2	female	1	y	1	n	0	n	0	n	0	n	0	-		no	0	Negative	0	278.912	96	2	20	35	1	9	11	30	50	1	85	1	-	-	-	-			-	-			7	y	1	y	1	n
sheep	3	2	female	1	y	1	n	0	n	0	n	0	n	0	-		no	0	Negative	0	278.912	96	2	20	35	1	9	11	30	50	1	85	1	-	-	-	-			-	-			7	y	1	y	1	n
sheep	3	2	female	1	y	1	n	0	n	0	n	0	n	0	-		no	0	Negative	0	278.912	96	2	20	35	1	9	11	30	50	1	85	1	-	-	-	-			-	-			7	y	1	y	1	n
sheep	3	2	male	2	y	1	n	0	n	0	n		n		none	0	-		Negative	0	278.912	96	2	20	35	1	9	11	30	50	1	85	1	-	-	-	-			-	-			7	y	1	y	1	n
goats	2	1	female	1	y	1	n	0	n	0	n	0	y	1	-		-		Negative	0	591.017	6.2	2	40	58	2	20	20	120	160	3	218	2	-	-	-	-			-	-			13	n	0	y	1	n
goats	2	1	female	1	y	1	n	0	n	0	n	0	n	0	-		no	0	Negative	0	591.017	6.2	2	40	58	2	20	20	120	160	3	218	2	-	-	-	-			-	-			13	n	0	y	1	n
goats	2	1	female	1	y	1	n	0	n	0	n	0	n	0	-		no	0	Positive	1	591.017	6.2	2	40	58	2	20	20	120	160	3	218	2	-	-	-	-			-	-			13	n	0	y	1	n
goats	2	1	male	2	y	1	n	0	n	0	n		n		none	0	-		Positive	1	591.017	6.2	2	40	58	2	20	20	120	160	3	218	2	-	-	-	-			-	-			13	n	0	y	1	n
sheep	3	2	female	1	y	1	n	0	n	0	n	0	n	0	-		no	0	Negative	0	591.017	6.2	2	40	58	2	20	20	120	160	3	218	2	-	-	-	-			-	-			13	n	0	y	1	n
sheep	3	2	female	1	y	1	n	0	n	0	n	0	n	0	-		no	0	Positive	1	591.017	6.2	2	40	58	2	20	20	120	160	3	218	2	-	-	-	-			-	-			13	n	0	y	1	n
sheep	3	2	female	1	y	1	n	0	n	0	n	0	n	0	-		no	0	Negative	0	591.017	6.2	2	40	58	2	20	20	120	160	3	218	2	-	-	-	-			-	-			13	n	0	y	1	n
sheep	3	2	female	1	y	1	n	0	n	0	n	0	n	0	-		no	0	Negative	0	591.017	6.2	2	40	58	2	20	20	120	160	3	218	2	-	-	-	-			-	-			13	n	0	y	1	n
goats	2	1	female	1	y	1	n	0	n	0	n	0	y	1	-		-		Negative	0	591.017	6.2	2	40	58	2	20	20	120	160	3	218	2	-	-	-	-			-	-			13	n	0	y	1	n
sheep	3	2	male	2	y	1	n	0	n	0	n		n		none	0	-		Negative	0	591.017	6.2	2	40	58	2	20	20	120	160	3	218	2	-	-	-	-			-	-			13	n	0	y	1	n
goats	2	1	female	1	y	1	n	0	n	0	n	0	n	0	-		yes	1	Negative	0	581.104	5	2	50	65	2	5	3	43	51	2	116	1	-	-	-	-			-	-			10	n	0	y	1	n
goats	2	1	female	1	y	1	n	0	n	0	n	0	n	0	-		no	0	Negative	0	581.104	5	2	50	65	2	5	3	43	51	2	116	1	-	-	-	-			-	-			10	n	0	y	1	n
goats	2	1	male	2	y	1	n	0	n	0	n		n		swollen_testes	1	-		Negative	0	581.104	5	2	50	65	2	5	3	43	51	2	116	1	-	-	-	-			-	-			10	n	0	y	1	n
goats	2	1	female	1	n	0	y	1	n	0	n		n		-		-		Negative	0	581.104	5	2	50	65	2	5	3	43	51	2	116	1	-	-	-	-			-	-			10	n	0	y	1	n
goats	2	1	female	1	y	1	n	0	n	0	n	0	n	0	-		no	0	Negative	0	581.104	5	2	50	65	2	5	3	43	51	2	116	1	-	-	-	-			-	-			10	n	0	y	1	n
sheep	3	2	female	1	y	1	n	0	n	0	n	0	n	0	-		no	0	Negative	0	581.104	5	2	50	65	2	5	3	43	51	2	116	1	-	-	-	-			-	-			10	n	0	y	1	n
sheep	3	2	female	1	y	1	n	0	n	0	n	0	n	0	-		no	0	Negative	0	581.104	5	2	50	65	2	5	3	43	51	2	116	1	-	-	-	-			-	-			10	n	0	y	1	n
sheep	3	2	male	2	y	1	n	0	n	0	n		n		none	0	-		Negative	0	581.104	5	2	50	65	2	5	3	43	51	2	116	1	-	-	-	-			-	-			10	n	0	y	1	n
sheep	3	2	female	1	y	1	n	0	n	0	n	0	n	0	-		no	0	Negative	0	581.104	5	2	50	65	2	5	3	43	51	2	116	1	-	-	-	-			-	-			10	n	0	y	1	n
sheep	3	2	female	1	y	1	n	0	n	0	n	0	n	0	-		no	0	Negative	0	581.104	5	2	50	65	2	5	3	43	51	2	116	1	-	-	-	-			-	-			10	n	0	y	1	n
goats	2	1	female	1	y	1	n	0	n	0	n	0	y	1	-		-		Negative	0	590.644	4.8	3	40	63	2	20	30	200	250	3	326	2	-	-	-	5			3	5	13	1	10	n	0	y	1	n
goats	2	1	female	1	y	1	n	0	n	0	n	0	y	1	-		-		Negative	0	590.644	4.8	3	40	63	2	20	30	200	250	3	326	2	-	-	-	5			3	5	13	1	10	n	0	y	1	n
goats	2	1	female	1	y	1	n	0	n	0	n	0	n	0	-		no	0	Positive	1	590.644	4.8	3	40	63	2	20	30	200	250	3	326	2	-	-	-	5			3	5	13	1	10	n	0	y	1	n
goats	2	1	female	1	y	1	n	0	n	0	n	0	n	0	-		no	0	Borderline	0	590.644	4.8	3	40	63	2	20	30	200	250	3	326	2	-	-	-	5			3	5	13	1	10	n	0	y	1	n
goats	2	1	male	2	y	1	n	0	n	0	n		n		none	0	-		Positive	1	590.644	4.8	3	40	63	2	20	30	200	250	3	326	2	-	-	-	5			3	5	13	1	10	n	0	y	1	n
sheep	3	2	female	1	y	1	n	0	n	0	n	0	n	0	-		no	0	Negative	0	590.644	4.8	3	40	63	2	20	30	200	250	3	326	2	-	-	-	5			3	5	13	1	10	n	0	y	1	n
goats	2	1	female	1	y	1	n	0	n	0	n	0	y	1	-		-		Negative	0	393.675	4.9	2	30	65	2	20	25	50	95	2	160	1	-	-	-	-			-	-			25	n	0	y	1	y
goats	2	1	female	1	y	1	n	0	n	0	n	0	n	0	-		no	0	Negative	0	393.675	4.9	2	30	65	2	20	25	50	95	2	160	1	-	-	-	-			-	-			25	n	0	y	1	y
goats	2	1	male	2	n	0	y	1	n	0	n		n		-		-		Negative	0	393.675	4.9	2	30	65	2	20	25	50	95	2	160	1	-	-	-	-			-	-			25	n	0	y	1	y
goats	2	1	female	1	y	1	n	0	n	0	n	0	n	0	-		no	0	Negative	0	393.675	4.9	2	30	65	2	20	25	50	95	2	160	1	-	-	-	-			-	-			25	n	0	y	1	y
goats	2	1	male	2	n	0	y	1	n	0	n		n		-		-		Negative	0	393.675	4.9	2	30	65	2	20	25	50	95	2	160	1	-	-	-	-			-	-			25	n	0	y	1	y
sheep	3	2	male	2	y	1	n	0	n	0	n		n		none	0	-		Negative	0	393.675	4.9	2	30	65	2	20	25	50	95	2	160	1	-	-	-	-			-	-			25	n	0	y	1	y
sheep	3	2	female	1	y	1	n	0	n	0	n	0	y	1	-		-		Negative	0	393.675	4.9	2	30	65	2	20	25	50	95	2	160	1	-	-	-	-			-	-			25	n	0	y	1	y
sheep	3	2	male	2	y	1	n	0	n	0	n		n		swollen_testes	1	-		Negative	0	393.675	4.9	2	30	65	2	20	25	50	95	2	160	1	-	-	-	-			-	-			25	n	0	y	1	y
sheep	3	2	male	2	y	1	n	0	n	0	n		n		none	0	-		Negative	0	393.675	4.9	2	30	65	2	20	25	50	95	2	160	1	-	-	-	-			-	-			25	n	0	y	1	y
sheep	3	2	female	1	y	1	n	0	n	0	n	0	n	0	-		no	0	Negative	0	393.675	4.9	2	30	65	2	20	25	50	95	2	160	1	-	-	-	-			-	-			25	n	0	y	1	y
goats	2	1	male	2	y	1	n	0	n	0	n		n		swollen_testes	1	-		Negative	0	365.827	4.88	2	100	157	3	20	40	60	120	3	277	2	-	-	-	-			-	-			40	n	0	n	0	n
goats	2	1	female	1	y	1	n	0	n	0	n	0	n	0	-		no	0	Negative	0	365.827	4.88	2	100	157	3	20	40	60	120	3	277	2	-	-	-	-			-	-			40	n	0	n	0	n
goats	2	1	female	1	y	1	n	0	n	0	n	0	n	0	-		no	0	Negative	0	365.827	4.88	2	100	157	3	20	40	60	120	3	277	2	-	-	-	-			-	-			40	n	0	n	0	n
goats	2	1	male	2	n	0	y	1	n	0	n		n		-		-		Negative	0	365.827	4.88	2	100	157	3	20	40	60	120	3	277	2	-	-	-	-			-	-			40	n	0	n	0	n
goats	2	1	female	1	y	1	n	0	n	0	n	0	n	0	-		no	0	Negative	0	365.827	4.88	2	100	157	3	20	40	60	120	3	277	2	-	-	-	-			-	-			40	n	0	n	0	n
sheep	3	2	male	2	y	1	n	0	n	0	n		n		none	0	-		Negative	0	365.827	4.88	2	100	157	3	20	40	60	120	3	277	2	-	-	-	-			-	-			40	n	0	n	0	n
sheep	3	2	female	1	y	1	n	0	n	0	n	0	n	0	-		no	0	Negative	0	365.827	4.88	2	100	157	3	20	40	60	120	3	277	2	-	-	-	-			-	-			40	n	0	n	0	n
sheep	3	2	female	1	y	1	n	0	n	0	n	0	y	1	-		-		Negative	0	365.827	4.88	2	100	157	3	20	40	60	120	3	277	2	-	-	-	-			-	-			40	n	0	n	0	n
sheep	3	2	male	2	n	0	y	1	n	0	n		n		-		-		Negative	0	365.827	4.88	2	100	157	3	20	40	60	120	3	277	2	-	-	-	-			-	-			40	n	0	n	0	n
sheep	3	2	female	1	y	1	n	0	n	0	n	0	n	0	-		no	0	Negative	0	365.827	4.88	2	100	157	3	20	40	60	120	3	277	2	-	-	-	-			-	-			40	n	0	n	0	n
goats	2	1	male	2	y	1	n	0	n	0	n		n		none	0	-		Borderline	0	488.085	5	2	50	140	3	20	30	40	90	2	230	2	-	-	-	-			-	-			50	n	0	y	1	y
goats	2	1	female	1	y	1	n	0	n	0	n	0	y	1	-		-		Negative	0	488.085	5	2	50	140	3	20	30	40	90	2	230	2	-	-	-	-			-	-			50	n	0	y	1	y
goats	2	1	female	1	y	1	n	0	n	0	n	0	n	0	-		no	0	Negative	0	488.085	5	2	50	140	3	20	30	40	90	2	230	2	-	-	-	-			-	-			50	n	0	y	1	y
goats	2	1	female	1	y	1	n	0	n	0	n	0	y	1	-		-		Positive	1	488.085	5	2	50	140	3	20	30	40	90	2	230	2	-	-	-	-			-	-			50	n	0	y	1	y
goats	2	1	female	1	y	1	n	0	n	0	n	0	n	0	-		no	0	Negative	0	488.085	5	2	50	140	3	20	30	40	90	2	230	2	-	-	-	-			-	-			50	n	0	y	1	y
sheep	3	2	female	1	y	1	n	0	n	0	n	0	n	0	-		no	0	Negative	0	488.085	5	2	50	140	3	20	30	40	90	2	230	2	-	-	-	-			-	-			50	n	0	y	1	y
sheep	3	2	female	1	y	1	n	0	n	0	n	0	n	0	-		no	0	Negative	0	488.085	5	2	50	140	3	20	30	40	90	2	230	2	-	-	-	-			-	-			50	n	0	y	1	y
sheep	3	2	female	1	y	1	n	0	n	0	n	0	n	0	-		no	0	Negative	0	488.085	5	2	50	140	3	20	30	40	90	2	230	2	-	-	-	-			-	-			50	n	0	y	1	y
sheep	3	2	female	1	y	1	n	0	n	0	n	0	n	0	-		no	0	Negative	0	488.085	5	2	50	140	3	20	30	40	90	2	230	2	-	-	-	-			-	-			50	n	0	y	1	y
sheep	3	2	male	2	y	1	n	0	n	0	n		n		none	0	-		Negative	0	488.085	5	2	50	140	3	20	30	40	90	2	230	2	-	-	-	-			-	-			50	n	0	y	1	y
goats	2	1	female	1	y	1	n	0	n	0	n	0	n	0	-		no	0	Negative	0	489.722	4.816	1	23	39	1	-	-	-			39	1	-	-	-	-			-	-			10	n	0	y	1	n
goats	2	1	female	1	y	1	n	0	n	0	n	0	n	0	-		no	0	Negative	0	489.722	4.816	1	23	39	1	-	-	-			39	1	-	-	-	-			-	-			10	n	0	y	1	n
goats	2	1	female	1	y	1	n	0	n	0	n	0	n	0	-		no	0	Negative	0	489.722	4.816	1	23	39	1	-	-	-			39	1	-	-	-	-			-	-			10	n	0	y	1	n
goats	2	1	male	2	n	0	y	1	n	0	n		n		-		-		Negative	0	489.722	4.816	1	23	39	1	-	-	-			39	1	-	-	-	-			-	-			10	n	0	y	1	n
goats	2	1	female	1	n	0	y	1	n	0	n		n		-		-		Negative	0	489.722	4.816	1	23	39	1	-	-	-			39	1	-	-	-	-			-	-			10	n	0	y	1	n
goats	2	1	female	1	y	1	n	0	n	0	n	0	n	0	-		no	0	Negative	0	493.538	4.833	2	25	31	1	3	1	4	8	1	39	1	-	-	-	-			-	-			3	n	0	n	0	n
goats	2	1	female	1	n	0	y	1	n	0	n		n		-		-		Negative	0	493.538	4.833	2	25	31	1	3	1	4	8	1	39	1	-	-	-	-			-	-			3	n	0	n	0	n
goats	2	1	male	2	n	0	y	1	n	0	n		n		-		-		Negative	0	493.538	4.833	2	25	31	1	3	1	4	8	1	39	1	-	-	-	-			-	-			3	n	0	n	0	n
goats	2	1	male	2	y	1	n	0	n	0	n		n		none	0	-		Negative	0	493.538	4.833	2	25	31	1	3	1	4	8	1	39	1	-	-	-	-			-	-			3	n	0	n	0	n
goats	2	1	female	1	n	0	y	1	n	0	n		n		-		-		Positive	1	493.538	4.833	2	25	31	1	3	1	4	8	1	39	1	-	-	-	-			-	-			3	n	0	n	0	n
sheep	3	2	female	1	y	1	n	0	n	0	n	0	n	0	-		-		Negative	0	493.538	4.833	2	25	31	1	3	1	4	8	1	39	1	-	-	-	-			-	-			3	n	0	n	0	n
sheep	3	2	female	1	y	1	n	0	n	0	n	0	n	0	-		no	0	Negative	0	493.538	4.833	2	25	31	1	3	1	4	8	1	39	1	-	-	-	-			-	-			3	n	0	n	0	n
sheep	3	2	female	1	y	1	n	0	n	0	n	0	n	0	-		no	0	Negative	0	493.538	4.833	2	25	31	1	3	1	4	8	1	39	1	-	-	-	-			-	-			3	n	0	n	0	n
sheep	3	2	male	2	n	0	y	1	n	0	n		n		-		-		Negative	0	493.538	4.833	2	25	31	1	3	1	4	8	1	39	1	-	-	-	-			-	-			3	n	0	n	0	n
sheep	3	2	female	1	y	1	n	0	n	0	n	0	n	0	-		no	0	Positive	1	493.538	4.833	2	25	31	1	3	1	4	8	1	39	1	-	-	-	-			-	-			3	n	0	n	0	n
goats	2	1	female	1	n	0	y	1	n	0	n		n		-		-		Negative	0	516.865	5	2	37	56	2	8	18	130	156	3	212	2	-	-	-	-			-	-			16	n	0	y	1	n
goats	2	1	female	1	y	1	n	0	n	0	n	0	n	0	-		no	0	Negative	0	516.865	5	2	37	56	2	8	18	130	156	3	212	2	-	-	-	-			-	-			16	n	0	y	1	n
goats	2	1	female	1	y	1	n	0	n	0	n	0	n	0	-		no	0	Negative	0	516.865	5	2	37	56	2	8	18	130	156	3	212	2	-	-	-	-			-	-			16	n	0	y	1	n
goats	2	1	female	1	y	1	n	0	n	0	n	0	n	0	-		no	0	Positive	1	516.865	5	2	37	56	2	8	18	130	156	3	212	2	-	-	-	-			-	-			16	n	0	y	1	n
goats	2	1	female	1	y	1	n	0	n	0	n	0	y	1	-		-		Negative	0	516.865	5	2	37	56	2	8	18	130	156	3	212	2	-	-	-	-			-	-			16	n	0	y	1	n
goats	2	1	female	1	y	1	n	0	n	0	n	0	y	1	-		-		Negative	0	498.105	4.916	1	12	14	1	-	-	-			14	1	-	-	-	-			-	-			1	n	0	y	1	n
goats	2	1	male	2	n	0	y	1	n	0	n		n		-		-		Negative	0	498.105	4.916	1	12	14	1	-	-	-			14	1	-	-	-	-			-	-			1	n	0	y	1	n
goats	2	1	female	1	y	1	n	0	n	0	n	0	n	0	-		no	0	Negative	0	498.105	4.916	1	12	14	1	-	-	-			14	1	-	-	-	-			-	-			1	n	0	y	1	n
goats	2	1	female	1	y	1	n	0	n	0	n	0	n	0	-		no	0	Negative	0	498.105	4.916	1	12	14	1	-	-	-			14	1	-	-	-	-			-	-			1	n	0	y	1	n
goats	2	1	female	1	y	1	n	0	n	0	n	0	n	0	-		no	0	Negative	0	498.105	4.916	1	12	14	1	-	-	-			14	1	-	-	-	-			-	-			1	n	0	y	1	n
goats	2	1	female	1	y	1	n	0	n	0	n	0	n	0	-		no	0	Negative	0	555.303	5	3	70	90	2	10	15	15	40	1	230	2	-	-	-	15			10	75	100	2	15	n	0	y	1	y
goats	2	1	female	1	y	1	n	0	n	0	n	0	n	0	-		no	0	Negative	0	555.303	5	3	70	90	2	10	15	15	40	1	230	2	-	-	-	15			10	75	100	2	15	n	0	y	1	y
goats	2	1	female	1	y	1	n	0	n	0	n	0	y	1	-		-		Negative	0	555.303	5	3	70	90	2	10	15	15	40	1	230	2	-	-	-	15			10	75	100	2	15	n	0	y	1	y
goats	2	1	male	2	n	0	y	1	n	0	n		n		-		-		Negative	0	555.303	5	3	70	90	2	10	15	15	40	1	230	2	-	-	-	15			10	75	100	2	15	n	0	y	1	y
goats	2	1	male	2	y	1	n	0	n	0	n		n		none	0	-		Negative	0	555.303	5	3	70	90	2	10	15	15	40	1	230	2	-	-	-	15			10	75	100	2	15	n	0	y	1	y
sheep	3	2	female	1	y	1	n	0	n	0	n	0	n	0	-		no	0	Negative	0	555.303	5	3	70	90	2	10	15	15	40	1	230	2	-	-	-	15			10	75	100	2	15	n	0	y	1	y
sheep	3	2	male	2	y	1	n	0	n	0	n		n		none	0	-		Negative	0	555.303	5	3	70	90	2	10	15	15	40	1	230	2	-	-	-	15			10	75	100	2	15	n	0	y	1	y
sheep	3	2	female	1	y	1	n	0	n	0	n	0	n	0	-		no	0	Negative	0	555.303	5	3	70	90	2	10	15	15	40	1	230	2	-	-	-	15			10	75	100	2	15	n	0	y	1	y
sheep	3	2	female	1	y	1	n	0	n	0	n	0	n	0	-		no	0	Negative	0	555.303	5	3	70	90	2	10	15	15	40	1	230	2	-	-	-	15			10	75	100	2	15	n	0	y	1	y
sheep	3	2	male	2	y	1	n	0	n	0	n		n		none	0	-		Negative	0	555.303	5	3	70	90	2	10	15	15	40	1	230	2	-	-	-	15			10	75	100	2	15	n	0	y	1	y
cattle	1	3	female	1	n	0	y	1	n	0	n		n		-		-		Negative	0	555.303	5	3	70	90	2	10	15	15	40	1	230	2	-	-	-	15			10	75	100	2	15	n	0	y	1	y
cattle	1	3	female	1	y	1	n	0	n	0	n	0	y	1	-		-		Negative	0	555.303	5	3	70	90	2	10	15	15	40	1	230	2	-	-	-	15			10	75	100	2	15	n	0	y	1	y
cattle	1	3	female	1	y	1	n	0	n	0	n	0	n	0	-		no	0	Negative	0	555.303	5	3	70	90	2	10	15	15	40	1	230	2	-	-	-	15			10	75	100	2	15	n	0	y	1	y
cattle	1	3	female	1	n	0	y	1	n	0	n		n		-		-		Negative	0	555.303	5	3	70	90	2	10	15	15	40	1	230	2	-	-	-	15			10	75	100	2	15	n	0	y	1	y
cattle	1	3	female	1	n	0	y	1	n	0	n		n		-		-		Negative	0	555.303	5	3	70	90	2	10	15	15	40	1	230	2	-	-	-	15			10	75	100	2	15	n	0	y	1	y
goats	2	1	female	1	y	1	n	0	n	0	n	0	y	1	-		-		Negative	0	530.199	5	2	100	200	3	25	25	50	100	2	300	2	-	-	-	-			-	-			50	y	1	y	1	n
goats	2	1	male	2	n	0	y	1	n	0	n		n		-		-		Negative	0	530.199	5	2	100	200	3	25	25	50	100	2	300	2	-	-	-	-			-	-			50	y	1	y	1	n
goats	2	1	male	2	y	1	n	0	n	0	n		n		none	0	-		Negative	0	530.199	5	2	100	200	3	25	25	50	100	2	300	2	-	-	-	-			-	-			50	y	1	y	1	n
goats	2	1	female	1	y	1	n	0	n	0	n	0	n	0	-		no	0	Negative	0	530.199	5	2	100	200	3	25	25	50	100	2	300	2	-	-	-	-			-	-			50	y	1	y	1	n
goats	2	1	female	1	y	1	n	0	n	0	n	0	n	0	-		no	0	Negative	0	530.199	5	2	100	200	3	25	25	50	100	2	300	2	-	-	-	-			-	-			50	y	1	y	1	n
goats	2	1	female	1	y	1	n	0	n	0	n	0	n	0	-		no	0	Negative	0	526.475	5	2	50	62	2	2	3	20	25	1	87	1	-	-	-	-			-	-			8	y	1	y	1	n
goats	2	1	female	1	y	1	n	0	n	0	n	0	y	1	-		-		Negative	0	526.475	5	2	50	62	2	2	3	20	25	1	87	1	-	-	-	-			-	-			8	y	1	y	1	n
goats	2	1	female	1	y	1	n	0	n	0	n	0	n	0	-		no	0	Negative	0	526.475	5	2	50	62	2	2	3	20	25	1	87	1	-	-	-	-			-	-			8	y	1	y	1	n
goats	2	1	female	1	y	1	n	0	n	0	n	0	n	0	-		no	0	Negative	0	526.475	5	2	50	62	2	2	3	20	25	1	87	1	-	-	-	-			-	-			8	y	1	y	1	n
goats	2	1	male	2	y	1	n	0	n	0	n		n		none	0	-		Negative	0	526.475	5	2	50	62	2	2	3	20	25	1	87	1	-	-	-	-			-	-			8	y	1	y	1	n
sheep	3	2	female	1	y	1	n	0	n	0	n	0	n	0	-		no	0	Negative	0	526.475	5	2	50	62	2	2	3	20	25	1	87	1	-	-	-	-			-	-			8	y	1	y	1	n
sheep	3	2	female	1	y	1	n	0	n	0	n	0	n	0	-		no	0	Negative	0	526.475	5	2	50	62	2	2	3	20	25	1	87	1	-	-	-	-			-	-			8	y	1	y	1	n
sheep	3	2	female	1	y	1	n	0	n	0	n	0	n	0	-		no	0	Negative	0	526.475	5	2	50	62	2	2	3	20	25	1	87	1	-	-	-	-			-	-			8	y	1	y	1	n
sheep	3	2	female	1	y	1	n	0	n	0	n	0	n	0	-		no	0	Negative	0	526.475	5	2	50	62	2	2	3	20	25	1	87	1	-	-	-	-			-	-			8	y	1	y	1	n
sheep	3	2	male	2	y	1	n	0	n	0	n		n		none	0	-		Negative	0	526.475	5	2	50	62	2	2	3	20	25	1	87	1	-	-	-	-			-	-			8	y	1	y	1	n
sheep	3	2	female	1	y	1	n	0	n	0	n	0	n	0	-		no	0	Negative	0	530.199	5	2	100	200	3	25	25	50	100	2	300	2	-	-	-	-			-	-			50	y	1	y	1	n
sheep	3	2	female	1	y	1	n	0	n	0	n	0	n	0	-		no	0	Negative	0	530.199	5	2	100	200	3	25	25	50	100	2	300	2	-	-	-	-			-	-			50	y	1	y	1	n
sheep	3	2	female	1	y	1	n	0	n	0	n	0	n	0	-		no	0	Negative	0	530.199	5	2	100	200	3	25	25	50	100	2	300	2	-	-	-	-			-	-			50	y	1	y	1	n
sheep	3	2	female	1	y	1	n	0	n	0	n	0	n	0	-		no	0	Negative	0	530.199	5	2	100	200	3	25	25	50	100	2	300	2	-	-	-	-			-	-			50	y	1	y	1	n
sheep	3	2	male	2	y	1	n	0	n	0	n		n		none	0	-		Negative	0	530.199	5	2	100	200	3	25	25	50	100	2	300	2	-	-	-	-			-	-			50	y	1	y	1	n
goats	2	1	female	1	y	1	n	0	n	0	n	0	n	0	-		no	0	Negative	0	314.288	5	2	30	60	2	5	10	15	30	1	90	1	-	-	-	-			-	-			15	n	0	y	1	n
goats	2	1	female	1	y	1	n	0	n	0	n	0	n	0	-		no	0	Negative	0	314.288	5	2	30	60	2	5	10	15	30	1	90	1	-	-	-	-			-	-			15	n	0	y	1	n
goats	2	1	male	2	y	1	n	0	n	0	n		n		none	0	-		Negative	0	314.288	5	2	30	60	2	5	10	15	30	1	90	1	-	-	-	-			-	-			15	n	0	y	1	n
goats	2	1	female	1	y	1	n	0	n	0	n	0	n	0	-		no	0	Negative	0	314.288	5	2	30	60	2	5	10	15	30	1	90	1	-	-	-	-			-	-			15	n	0	y	1	n
goats	2	1	female	1	n	0	y	1	n	0	n		n		-		-		Negative	0	314.288	5	2	30	60	2	5	10	15	30	1	90	1	-	-	-	-			-	-			15	n	0	y	1	n
sheep	3	2	female	1	y	1	n	0	n	0	n	0	n	0	-		no	0	Borderline	0	314.288	5	2	30	60	2	5	10	15	30	1	90	1	-	-	-	-			-	-			15	n	0	y	1	n
sheep	3	2	male	2	n	0	y	1	n	0	n		n		-		-		Negative	0	314.288	5	2	30	60	2	5	10	15	30	1	90	1	-	-	-	-			-	-			15	n	0	y	1	n
sheep	3	2	female	1	y	1	n	0	n	0	n	0	n	0	-		no	0	Negative	0	314.288	5	2	30	60	2	5	10	15	30	1	90	1	-	-	-	-			-	-			15	n	0	y	1	n
sheep	3	2	male	2	n	0	y	1	n	0	n		n		-		-		Negative	0	314.288	5	2	30	60	2	5	10	15	30	1	90	1	-	-	-	-			-	-			15	n	0	y	1	n
goats	2	1	female	1	y	1	n	0	n	0	n	0	y	1	-		-		Negative	0	302.673	5	2	50	56	2	20	30	40	90	2	146	1	-	-	-	-			-	-			3	y	1	y	1	n
goats	2	1	female	1	n	0	y	1	n	0	n		n		-		-		Negative	0	302.673	5	2	50	56	2	20	30	40	90	2	146	1	-	-	-	-			-	-			3	y	1	y	1	n
goats	2	1	female	1	y	1	n	0	n	0	n	0	y	1	-		-		Negative	0	302.673	5	2	50	56	2	20	30	40	90	2	146	1	-	-	-	-			-	-			3	y	1	y	1	n
goats	2	1	female	1	y	1	n	0	n	0	n	0	n	0	-		no	0	Negative	0	302.673	5	2	50	56	2	20	30	40	90	2	146	1	-	-	-	-			-	-			3	y	1	y	1	n
goats	2	1	female	1	y	1	n	0	n	0	n	0	n	0	-		no	0	Negative	0	302.673	5	2	50	56	2	20	30	40	90	2	146	1	-	-	-	-			-	-			3	y	1	y	1	n
sheep	3	2	female	1	y	1	n	0	n	0	n	0	y	1	-		-		Negative	0	302.673	5	2	50	56	2	20	30	40	90	2	146	1	-	-	-	-			-	-			3	y	1	y	1	n
sheep	3	2	female	1	y	1	n	0	n	0	n	0	y	1	-		-		Negative	0	302.673	5	2	50	56	2	20	30	40	90	2	146	1	-	-	-	-			-	-			3	y	1	y	1	n
sheep	3	2	female	1	y	1	n	0	n	0	n	0	n	0	-		no	0	Negative	0	302.673	5	2	50	56	2	20	30	40	90	2	146	1	-	-	-	-			-	-			3	y	1	y	1	n
sheep	3	2	male	2	y	1	n	0	n	0	n		n		none	0	-		Negative	0	302.673	5	2	50	56	2	20	30	40	90	2	146	1	-	-	-	-			-	-			3	y	1	y	1	n
sheep	3	2	female	1	y	1	n	0	n	0	n	0	n	0	-		no	0	Negative	0	302.673	5	2	50	56	2	20	30	40	90	2	146	1	-	-	-	-			-	-			3	y	1	y	1	n
goats	2	1	female	1	y	1	n	0	n	0	n	0	n	0	-		no	0	Negative	0	286.501	5	2	70	110	3	20	40	110	170	3	280	2	-	-	-	-			-	-			30	n	0	y	1	y
goats	2	1	female	1	y	1	n	0	n	0	n	0	y	1	-		-		Negative	0	286.501	5	2	70	110	3	20	40	110	170	3	280	2	-	-	-	-			-	-			30	n	0	y	1	y
goats	2	1	female	1	y	1	n	0	n	0	n	0	y	1	-		-		Negative	0	286.501	5	2	70	110	3	20	40	110	170	3	280	2	-	-	-	-			-	-			30	n	0	y	1	y
goats	2	1	female	1	y	1	n	0	n	0	n	0	y	1	-		-		Negative	0	286.501	5	2	70	110	3	20	40	110	170	3	280	2	-	-	-	-			-	-			30	n	0	y	1	y
goats	2	1	female	1	y	1	n	0	n	0	n	0	n	0	-		no	0	Negative	0	286.501	5	2	70	110	3	20	40	110	170	3	280	2	-	-	-	-			-	-			30	n	0	y	1	y
sheep	3	2	female	1	y	1	n	0	n	0	n	0	n	0	-		no	0	Negative	0	286.501	5	2	70	110	3	20	40	110	170	3	280	2	-	-	-	-			-	-			30	n	0	y	1	y
sheep	3	2	female	1	y	1	n	0	n	0	n	0	n	0	-		yes	1	Negative	0	286.501	5	2	70	110	3	20	40	110	170	3	280	2	-	-	-	-			-	-			30	n	0	y	1	y
sheep	3	2	male	2	n	0	y	1	n	0	n		n		-		-		Negative	0	286.501	5	2	70	110	3	20	40	110	170	3	280	2	-	-	-	-			-	-			30	n	0	y	1	y
sheep	3	2	female	1	y	1	n	0	n	0	n	0	n	0	-		yes	1	Negative	0	286.501	5	2	70	110	3	20	40	110	170	3	280	2	-	-	-	-			-	-			30	n	0	y	1	y
sheep	3	2	female	1	y	1	n	0	n	0	n	0	n	0	-		no	0	Negative	0	286.501	5	2	70	110	3	20	40	110	170	3	280	2	-	-	-	-			-	-			30	n	0	y	1	y
goats	2	1	female	1	y	1	n	0	n	0	n	0	y	1	-		-		Negative	0	287.297	5	2	100	140	3	8	10	80	98	2	238	2	-	-	-	-			-	-			40	n	0	y	1	n
goats	2	1	female	1	y	1	n	0	n	0	n	0	n	0	-		no	0	Negative	0	287.297	5	2	100	140	3	8	10	80	98	2	238	2	-	-	-	-			-	-			40	n	0	y	1	n
goats	2	1	female	1	y	1	n	0	n	0	n	0	y	1	-		-		Negative	0	287.297	5	2	100	140	3	8	10	80	98	2	238	2	-	-	-	-			-	-			40	n	0	y	1	n
goats	2	1	female	1	y	1	n	0	n	0	n	0	y	1	-		-		Negative	0	287.297	5	2	100	140	3	8	10	80	98	2	238	2	-	-	-	-			-	-			40	n	0	y	1	n
goats	2	1	female	1	y	1	n	0	n	0	n	0	n	0	-		no	0	Negative	0	287.297	5	2	100	140	3	8	10	80	98	2	238	2	-	-	-	-			-	-			40	n	0	y	1	n
sheep	3	2	female	1	y	1	n	0	n	0	n	0	n	0	-		no	0	Negative	0	287.297	5	2	100	140	3	8	10	80	98	2	238	2	-	-	-	-			-	-			40	n	0	y	1	n
sheep	3	2	female	1	y	1	n	0	n	0	n	0	n	0	-		yes	1	Negative	0	287.297	5	2	100	140	3	8	10	80	98	2	238	2	-	-	-	-			-	-			40	n	0	y	1	n
sheep	3	2	male	2	n	0	y	1	n	0	n		n		-		-		Negative	0	287.297	5	2	100	140	3	8	10	80	98	2	238	2	-	-	-	-			-	-			40	n	0	y	1	n
sheep	3	2	female	1	y	1	n	0	n	0	n	0	n	0	-		no	0	Negative	0	287.297	5	2	100	140	3	8	10	80	98	2	238	2	-	-	-	-			-	-			40	n	0	y	1	n
sheep	3	2	female	1	y	1	n	0	n	0	n	0	n	0	-		no	0	Positive	1	287.297	5	2	100	140	3	8	10	80	98	2	238	2	-	-	-	-			-	-			40	n	0	y	1	n
goats	2	1	female	1	y	1	n	0	n	0	n	0	y	1	-		-		Negative	0	203	4.9	2	100	155	3	10	50	80	140	3	295	2	-	-	-	-			-	-			30	n	0	y	1	n
goats	2	1	female	1	y	1	n	0	n	0	n	0	y	1	-		-		Negative	0	203	4.9	2	100	155	3	10	50	80	140	3	295	2	-	-	-	-			-	-			30	n	0	y	1	n
goats	2	1	female	1	y	1	n	0	n	0	n	0	y	1	-		-		Negative	0	203	4.9	2	100	155	3	10	50	80	140	3	295	2	-	-	-	-			-	-			30	n	0	y	1	n
goats	2	1	male	2	y	1	n	0	n	0	n		n		swollen_testes	1	-		Negative	0	203	4.9	2	100	155	3	10	50	80	140	3	295	2	-	-	-	-			-	-			30	n	0	y	1	n
goats	2	1	female	1	y	1	n	0	n	0	n	0	y	1	-		-		Positive	1	203	4.9	2	100	155	3	10	50	80	140	3	295	2	-	-	-	-			-	-			30	n	0	y	1	n
sheep	3	2	female	1	y	1	n	0	n	0	n	0	n	0	-		no	0	Negative	0	203	4.9	2	100	155	3	10	50	80	140	3	295	2	-	-	-	-			-	-			30	n	0	y	1	n
sheep	3	2	female	1	y	1	n	0	n	0	n	0	n	0	-		no	0	Negative	0	203	4.9	2	100	155	3	10	50	80	140	3	295	2	-	-	-	-			-	-			30	n	0	y	1	n
sheep	3	2	female	1	y	1	n	0	n	0	n	0	n	0	-		no	0	Negative	0	203	4.9	2	100	155	3	10	50	80	140	3	295	2	-	-	-	-			-	-			30	n	0	y	1	n
sheep	3	2	female	1	y	1	n	0	n	0	n	0	n	0	-		no	0	Negative	0	203	4.9	2	100	155	3	10	50	80	140	3	295	2	-	-	-	-			-	-			30	n	0	y	1	n
sheep	3	2	male	2	n	0	y	1	n	0	n		n		-		-		Negative	0	203	4.9	2	100	155	3	10	50	80	140	3	295	2	-	-	-	-			-	-			30	n	0	y	1	n
goats	2	1	female	1	y	1	n	0	n	0	n	0	y	1	-		-		Negative	0	224.845	4.9	2	100	113	3	10	50	200	260	3	373	2	-	-	-	-			-	-			10	n	0	y	1	n
goats	2	1	female	1	y	1	n	0	n	0	n	0	y	1	-		-		Negative	0	224.845	4.9	2	100	113	3	10	50	200	260	3	373	2	-	-	-	-			-	-			10	n	0	y	1	n
goats	2	1	female	1	y	1	n	0	n	0	n	0	n	0	-		no	0	Negative	0	224.845	4.9	2	100	113	3	10	50	200	260	3	373	2	-	-	-	-			-	-			10	n	0	y	1	n
goats	2	1	female	1	y	1	n	0	n	0	n	0	y	1	-		-		Negative	0	224.845	4.9	2	100	113	3	10	50	200	260	3	373	2	-	-	-	-			-	-			10	n	0	y	1	n
goats	2	1	male	2	y	1	n	0	n	0	n		n		none	0	-		Negative	0	224.845	4.9	2	100	113	3	10	50	200	260	3	373	2	-	-	-	-			-	-			10	n	0	y	1	n
sheep	3	2	female	1	y	1	n	0	n	0	n	0	n	0	-		no	0	Negative	0	224.845	4.9	2	100	113	3	10	50	200	260	3	373	2	-	-	-	-			-	-			10	n	0	y	1	n
sheep	3	2	female	1	y	1	n	0	n	0	n	0	n	0	-		no	0	Negative	0	224.845	4.9	2	100	113	3	10	50	200	260	3	373	2	-	-	-	-			-	-			10	n	0	y	1	n
sheep	3	2	female	1	y	1	n	0	n	0	n	0	n	0	-		no	0	Negative	0	224.845	4.9	2	100	113	3	10	50	200	260	3	373	2	-	-	-	-			-	-			10	n	0	y	1	n
sheep	3	2	male	2	y	1	n	0	n	0	n		n		none	0	-		Negative	0	224.845	4.9	2	100	113	3	10	50	200	260	3	373	2	-	-	-	-			-	-			10	n	0	y	1	n
sheep	3	2	female	1	y	1	n	0	n	0	n	0	n	0	-		no	0	Negative	0	224.845	4.9	2	100	113	3	10	50	200	260	3	373	2	-	-	-	-			-	-			10	n	0	y	1	n
goats	2	1	male	2	y	1	n	0	n	0	n		n		none	0	-		Negative	0	315.619	4.866	3	90	173	3	1	3	10	14	1	197	1	-	-	-	3			4	3	10	1	80	y	1	y	1	n
goats	2	1	female	1	y	1	n	0	n	0	n	0	n	0	-		no	0	Negative	0	315.619	4.866	3	90	173	3	1	3	10	14	1	197	1	-	-	-	3			4	3	10	1	80	y	1	y	1	n
goats	2	1	female	1	y	1	n	0	n	0	n	0	y	1	-		-		Negative	0	315.619	4.866	3	90	173	3	1	3	10	14	1	197	1	-	-	-	3			4	3	10	1	80	y	1	y	1	n
goats	2	1	female	1	y	1	n	0	n	0	n	0	n	0	-		no	0	Negative	0	315.619	4.866	3	90	173	3	1	3	10	14	1	197	1	-	-	-	3			4	3	10	1	80	y	1	y	1	n
goats	2	1	male	2	n	0	n	0	y	1	n		n		-		-		Negative	0	315.619	4.866	3	90	173	3	1	3	10	14	1	197	1	-	-	-	3			4	3	10	1	80	y	1	y	1	n
sheep	3	2	female	1	y	1	n	0	n	0	n	0	n	0	-		no	0	Negative	0	315.619	4.866	3	90	173	3	1	3	10	14	1	197	1	-	-	-	3			4	3	10	1	80	y	1	y	1	n
sheep	3	2	female	1	y	1	n	0	n	0	n	0	n	0	-		no	0	Negative	0	315.619	4.866	3	90	173	3	1	3	10	14	1	197	1	-	-	-	3			4	3	10	1	80	y	1	y	1	n
sheep	3	2	male	2	y	1	n	0	n	0	n		n		none	0	-		Negative	0	315.619	4.866	3	90	173	3	1	3	10	14	1	197	1	-	-	-	3			4	3	10	1	80	y	1	y	1	n
sheep	3	2	male	2	y	1	n	0	n	0	n		n		none	0	-		Negative	0	315.619	4.866	3	90	173	3	1	3	10	14	1	197	1	-	-	-	3			4	3	10	1	80	y	1	y	1	n
sheep	3	2	female	1	y	1	n	0	n	0	n	0	n	0	-		no	0	Negative	0	315.619	4.866	3	90	173	3	1	3	10	14	1	197	1	-	-	-	3			4	3	10	1	80	y	1	y	1	n
cattle	1	3	female	1	y	1	n	0	n	0	n	0	n	0	-		no	0	Negative	0	315.619	4.866	3	90	173	3	1	3	10	14	1	197	1	-	-	-	3			4	3	10	1	80	y	1	y	1	n
cattle	1	3	female	1	y	1	n	0	n	0	n	0	n	0	-		no	0	Negative	0	315.619	4.866	3	90	173	3	1	3	10	14	1	197	1	-	-	-	3			4	3	10	1	80	y	1	y	1	n
cattle	1	3	female	1	n	0	n	0	y	1	n		n		-		-		Negative	0	315.619	4.866	3	90	173	3	1	3	10	14	1	197	1	-	-	-	3			4	3	10	1	80	y	1	y	1	n
cattle	1	3	female	1	y	1	n	0	n	0	n	0	n	0	-		no	0	Positive	1	315.619	4.866	3	90	173	3	1	3	10	14	1	197	1	-	-	-	3			4	3	10	1	80	y	1	y	1	n
cattle	1	3	female	1	y	1	n	0	n	0	n	0	n	0	-		no	0	Positive	1	315.619	4.866	3	90	173	3	1	3	10	14	1	197	1	-	-	-	3			4	3	10	1	80	y	1	y	1	n
goats	2	1	male	2	y	1	n	0	n	0	n		n		none	0	-		Negative	0	314.64	4.58	2	120	145	3	13	10	200	223	3	368	2	-	-	-	-			-	-			14	y	1	y	1	n
goats	2	1	female	1	y	1	n	0	n	0	n	0	y	1	-		-		Negative	0	314.64	4.58	2	120	145	3	13	10	200	223	3	368	2	-	-	-	-			-	-			14	y	1	y	1	n
goats	2	1	male	2	y	1	n	0	n	0	n		n		swollen_testes	1	-		Negative	0	314.64	4.58	2	120	145	3	13	10	200	223	3	368	2	-	-	-	-			-	-			14	y	1	y	1	n
goats	2	1	female	1	y	1	n	0	n	0	n	0	n	0	-		yes	1	Negative	0	314.64	4.58	2	120	145	3	13	10	200	223	3	368	2	-	-	-	-			-	-			14	y	1	y	1	n
goats	2	1	male	2	n	0	n	0	y	1	n		n		-		-		Negative	0	314.64	4.58	2	120	145	3	13	10	200	223	3	368	2	-	-	-	-			-	-			14	y	1	y	1	n
sheep	3	2	male	2	y	1	n	0	n	0	n		n		none	0	-		Negative	0	314.64	4.58	2	120	145	3	13	10	200	223	3	368	2	-	-	-	-			-	-			14	y	1	y	1	n
sheep	3	2	female	1	y	1	n	0	n	0	y	1	y	1	-		-		Positive	1	314.64	4.58	2	120	145	3	13	10	200	223	3	368	2	-	-	-	-			-	-			14	y	1	y	1	n
sheep	3	2	female	1	y	1	n	0	n	0	n	0	n	0	-		no	0	Negative	0	314.64	4.58	2	120	145	3	13	10	200	223	3	368	2	-	-	-	-			-	-			14	y	1	y	1	n
sheep	3	2	male	2	y	1	n	0	n	0	n		n		none	0	-		Negative	0	314.64	4.58	2	120	145	3	13	10	200	223	3	368	2	-	-	-	-			-	-			14	y	1	y	1	n
sheep	3	2	female	1	y	1	n	0	n	0	n	0	n	0	-		no	0	Negative	0	314.64	4.58	2	120	145	3	13	10	200	223	3	368	2	-	-	-	-			-	-			14	y	1	y	1	n
goats	2	1	female	1	y	1	n	0	n	0	n	0	y	1	-		-		Negative	0	327.434	4.6	2	110	184	3	10	30	100	140	3	324	2	-	-	-	-			-	-			70	y	1	y	1	n
goats	2	1	female	1	y	1	n	0	n	0	n	0	n	0	-		no	0	Negative	0	327.434	4.6	2	110	184	3	10	30	100	140	3	324	2	-	-	-	-			-	-			70	y	1	y	1	n
goats	2	1	female	1	y	1	n	0	n	0	n	0	y	1	-		-		Negative	0	327.434	4.6	2	110	184	3	10	30	100	140	3	324	2	-	-	-	-			-	-			70	y	1	y	1	n
goats	2	1	female	1	y	1	n	0	n	0	n	0	n	0	-		no	0	Negative	0	327.434	4.6	2	110	184	3	10	30	100	140	3	324	2	-	-	-	-			-	-			70	y	1	y	1	n
goats	2	1	male	2	y	1	n	0	n	0	n		n		none	0	-		Negative	0	327.434	4.6	2	110	184	3	10	30	100	140	3	324	2	-	-	-	-			-	-			70	y	1	y	1	n
sheep	3	2	female	1	y	1	n	0	n	0	n	0	n	0	-		no	0	Positive	1	327.434	4.6	2	110	184	3	10	30	100	140	3	324	2	-	-	-	-			-	-			70	y	1	y	1	n
sheep	3	2	female	1	y	1	n	0	n	0	n	0	n	0	-		no	0	Negative	0	327.434	4.6	2	110	184	3	10	30	100	140	3	324	2	-	-	-	-			-	-			70	y	1	y	1	n
sheep	3	2	female	1	y	1	n	0	n	0	n	0	n	0	-		no	0	Negative	0	327.434	4.6	2	110	184	3	10	30	100	140	3	324	2	-	-	-	-			-	-			70	y	1	y	1	n
sheep	3	2	male	2	n	0	y	1	n	0	n		n		-		-		Negative	0	327.434	4.6	2	110	184	3	10	30	100	140	3	324	2	-	-	-	-			-	-			70	y	1	y	1	n
sheep	3	2	male	2	y	1	n	0	n	0	n		n		none	0	-		Negative	0	327.434	4.6	2	110	184	3	10	30	100	140	3	324	2	-	-	-	-			-	-			70	y	1	y	1	n
goats	2	1	female	1	y	1	n	0	n	0	n	0	n	0	-		no	0	Negative	0	326.71	5	2	100	120	3	10	10	70	90	2	210	2	-	-	-	-			-	-			10	y	1	y	1	n
goats	2	1	female	1	y	1	n	0	n	0	n	0	n	0	-		no	0	Negative	0	326.71	5	2	100	120	3	10	10	70	90	2	210	2	-	-	-	-			-	-			10	y	1	y	1	n
goats	2	1	male	2	y	1	n	0	n	0	n		n		none	0	-		Negative	0	326.71	5	2	100	120	3	10	10	70	90	2	210	2	-	-	-	-			-	-			10	y	1	y	1	n
goats	2	1	male	2	y	1	n	0	n	0	n		n		none	0	-		Negative	0	326.71	5	2	100	120	3	10	10	70	90	2	210	2	-	-	-	-			-	-			10	y	1	y	1	n
goats	2	1	female	1	y	1	n	0	n	0	n	0	y	1	-		-		Negative	0	326.71	5	2	100	120	3	10	10	70	90	2	210	2	-	-	-	-			-	-			10	y	1	y	1	n
sheep	3	2	male	2	n	0	y	1	n	0	n		n		-		-		Negative	0	326.71	5	2	100	120	3	10	10	70	90	2	210	2	-	-	-	-			-	-			10	y	1	y	1	n
sheep	3	2	male	2	y	1	n	0	n	0	n		n		none	0	-		Negative	0	326.71	5	2	100	120	3	10	10	70	90	2	210	2	-	-	-	-			-	-			10	y	1	y	1	n
sheep	3	2	female	1	y	1	n	0	n	0	n	0	n	0	-		no	0	Positive	1	326.71	5	2	100	120	3	10	10	70	90	2	210	2	-	-	-	-			-	-			10	y	1	y	1	n
sheep	3	2	female	1	y	1	n	0	n	0	n	0	n	0	-		no	0	Negative	0	326.71	5	2	100	120	3	10	10	70	90	2	210	2	-	-	-	-			-	-			10	y	1	y	1	n
goats	2	1	female	1	y	1	n	0	n	0	n	0	n	0	-		no	0	Negative	0	273.298	4.8	2	50	63	2	7	10	20	37	1	100	1	-	-	-	-			-	-			10	y	1	y	1	n
goats	2	1	male	2	y	1	n	0	n	0	n		n		none	0	-		Positive	1	273.298	4.8	2	50	63	2	7	10	20	37	1	100	1	-	-	-	-			-	-			10	y	1	y	1	n
goats	2	1	female	1	y	1	n	0	n	0	n	0	y	1	-		-		Negative	0	273.298	4.8	2	50	63	2	7	10	20	37	1	100	1	-	-	-	-			-	-			10	y	1	y	1	n
goats	2	1	male	2	y	1	n	0	n	0	n		n		swollen_testes	1	-		Negative	0	273.298	4.8	2	50	63	2	7	10	20	37	1	100	1	-	-	-	-			-	-			10	y	1	y	1	n
goats	2	1	male	2	y	1	n	0	n	0	n		n		none	0	-		Negative	0	273.298	4.8	2	50	63	2	7	10	20	37	1	100	1	-	-	-	-			-	-			10	y	1	y	1	n
sheep	3	2	female	1	y	1	n	0	n	0	n	0	n	0	-		no	0	Borderline	0	273.298	4.8	2	50	63	2	7	10	20	37	1	100	1	-	-	-	-			-	-			10	y	1	y	1	n
sheep	3	2	female	1	y	1	n	0	n	0	n	0	n	0	-		no	0	Negative	0	273.298	4.8	2	50	63	2	7	10	20	37	1	100	1	-	-	-	-			-	-			10	y	1	y	1	n
sheep	3	2	female	1	y	1	n	0	n	0	n	0	n	0	-		-		Positive	1	273.298	4.8	2	50	63	2	7	10	20	37	1	100	1	-	-	-	-			-	-			10	y	1	y	1	n
sheep	3	2	female	1	n	0	y	1	n	0	n		n		-		-		Negative	0	273.298	4.8	2	50	63	2	7	10	20	37	1	100	1	-	-	-	-			-	-			10	y	1	y	1	n
sheep	3	2	male	2	y	1	n	0	n	0	n		n		none	0	-		Negative	0	273.298	4.8	2	50	63	2	7	10	20	37	1	100	1	-	-	-	-			-	-			10	y	1	y	1	n
goats	2	1	male	2	y	1	n	0	n	0	n		n		none	0	-		Negative	0	275.776	5	2	30	58	2	10	12	29	51	2	109	1	-	-	-	-			-	-			25	n	0	y	1	n
goats	2	1	female	1	y	1	n	0	n	0	n	0	n	0	-		no	0	Negative	0	275.776	5	2	30	58	2	10	12	29	51	2	109	1	-	-	-	-			-	-			25	n	0	y	1	n
goats	2	1	male	2	n	0	y	1	n	0	n		n		-		-		Negative	0	275.776	5	2	30	58	2	10	12	29	51	2	109	1	-	-	-	-			-	-			25	n	0	y	1	n
goats	2	1	female	1	y	1	n	0	n	0	n	0	n	0	-		no	0	Positive	1	275.776	5	2	30	58	2	10	12	29	51	2	109	1	-	-	-	-			-	-			25	n	0	y	1	n
goats	2	1	female	1	y	1	n	0	n	0	n	0	y	1	-		-		Negative	0	275.776	5	2	30	58	2	10	12	29	51	2	109	1	-	-	-	-			-	-			25	n	0	y	1	n
sheep	3	2	female	1	y	1	n	0	n	0	n	0	n	0	-		no	0	Negative	0	275.776	5	2	30	58	2	10	12	29	51	2	109	1	-	-	-	-			-	-			25	n	0	y	1	n
sheep	3	2	female	1	y	1	n	0	n	0	n	0	n	0	-		no	0	Negative	0	275.776	5	2	30	58	2	10	12	29	51	2	109	1	-	-	-	-			-	-			25	n	0	y	1	n
sheep	3	2	male	2	y	1	n	0	n	0	n		n		none	0	-		Negative	0	275.776	5	2	30	58	2	10	12	29	51	2	109	1	-	-	-	-			-	-			25	n	0	y	1	n
sheep	3	2	male	2	y	1	n	0	n	0	n		n		none	0	-		Negative	0	275.776	5	2	30	58	2	10	12	29	51	2	109	1	-	-	-	-			-	-			25	n	0	y	1	n
sheep	3	2	female	1	y	1	n	0	n	0	n	0	n	0	-		no	0	Negative	0	275.776	5	2	30	58	2	10	12	29	51	2	109	1	-	-	-	-			-	-			25	n	0	y	1	n
cattle	1	3	female	1	n	0	n	0	y	1	n		n		-		-		Negative	0	283.963	4.56	3	30	60	2	14	25	40	79	2	176	1	-	-	-	10			7	20	37	1	20	n	0	y	1	n
cattle	1	3	female	1	n	0	y	1	n	0	n		n		-		-		Negative	0	283.963	4.56	3	30	60	2	14	25	40	79	2	176	1	-	-	-	10			7	20	37	1	20	n	0	y	1	n
cattle	1	3	female	1	n	0	n	0	y	1	n		n		-		-		Negative	0	283.963	4.56	3	30	60	2	14	25	40	79	2	176	1	-	-	-	10			7	20	37	1	20	n	0	y	1	n
cattle	1	3	male	2	n	0	n	0	y	1	n		n		-		-		Negative	0	283.963	4.56	3	30	60	2	14	25	40	79	2	176	1	-	-	-	10			7	20	37	1	20	n	0	y	1	n
cattle	1	3	female	1	n	0	y	1	n	0	n		n		-		-		Negative	0	283.963	4.56	3	30	60	2	14	25	40	79	2	176	1	-	-	-	10			7	20	37	1	20	n	0	y	1	n
goats	2	1	female	1	y	1	n	0	n	0	n	0	n	0	-		no	0	Negative	0	283.963	4.56	3	30	60	2	14	25	40	79	2	176	1	-	-	-	10			7	20	37	1	20	n	0	y	1	n
goats	2	1	female	1	y	1	n	0	n	0	n	0	y	1	-		-		Negative	0	283.963	4.56	3	30	60	2	14	25	40	79	2	176	1	-	-	-	10			7	20	37	1	20	n	0	y	1	n
goats	2	1	female	1	y	1	n	0	n	0	n	0	y	1	-		-		Negative	0	283.963	4.56	3	30	60	2	14	25	40	79	2	176	1	-	-	-	10			7	20	37	1	20	n	0	y	1	n
goats	2	1	male	2	y	1	n	0	n	0	n		n		none	0	-		Negative	0	283.963	4.56	3	30	60	2	14	25	40	79	2	176	1	-	-	-	10			7	20	37	1	20	n	0	y	1	n
goats	2	1	female	1	n	0	y	1	n	0	n		n		-		-		Negative	0	283.963	4.56	3	30	60	2	14	25	40	79	2	176	1	-	-	-	10			7	20	37	1	20	n	0	y	1	n
sheep	3	2	male	2	y	1	n	0	n	0	n		n		none	0	-		Positive	1	283.963	4.56	3	30	60	2	14	25	40	79	2	176	1	-	-	-	10			7	20	37	1	20	n	0	y	1	n
sheep	3	2	female	1	y	1	n	0	n	0	n	0	n	0	-		no	0	Negative	0	283.963	4.56	3	30	60	2	14	25	40	79	2	176	1	-	-	-	10			7	20	37	1	20	n	0	y	1	n
sheep	3	2	female	1	y	1	n	0	n	0	n	0	n	0	-		no	0	Negative	0	283.963	4.56	3	30	60	2	14	25	40	79	2	176	1	-	-	-	10			7	20	37	1	20	n	0	y	1	n
sheep	3	2	female	1	n	0	y	1	n	0	n		n		-		-		Negative	0	283.963	4.56	3	30	60	2	14	25	40	79	2	176	1	-	-	-	10			7	20	37	1	20	n	0	y	1	n
sheep	3	2	female	1	y	1	n	0	n	0	n	0	n	0	-		no	0	Negative	0	283.963	4.56	3	30	60	2	14	25	40	79	2	176	1	-	-	-	10			7	20	37	1	20	n	0	y	1	n
sheep	3	2	female	1	y	1	n	0	n	0	n	0	n	0	-		no	0	Negative	0	277.012	4.8	2	30	39	1	8	6	10	24	1	63	1	-	-	-	-			-	-			5	y	1	y	1	n
sheep	3	2	female	1	y	1	n	0	n	0	n	0	n	0	-		no	0	Negative	0	277.012	4.8	2	30	39	1	8	6	10	24	1	63	1	-	-	-	-			-	-			5	y	1	y	1	n
sheep	3	2	male	2	n	0	y	1	n	0	n		n		-		-		Negative	0	277.012	4.8	2	30	39	1	8	6	10	24	1	63	1	-	-	-	-			-	-			5	y	1	y	1	n
sheep	3	2	male	2	y	1	n	0	n	0	n		n		none	0	-		Negative	0	277.012	4.8	2	30	39	1	8	6	10	24	1	63	1	-	-	-	-			-	-			5	y	1	y	1	n
sheep	3	2	female	1	y	1	n	0	n	0	n	0	n	0	-		no	0	Negative	0	277.012	4.8	2	30	39	1	8	6	10	24	1	63	1	-	-	-	-			-	-			5	y	1	y	1	n
goats	2	1	female	1	y	1	n	0	n	0	n	0	n	0	-		no	0	Positive	1	277.012	4.8	2	30	39	1	8	6	10	24	1	63	1	-	-	-	-			-	-			5	y	1	y	1	n
goats	2	1	female	1	y	1	n	0	n	0	n	0	n	0	-		no	0	Negative	0	186.727	11.625	2	200	270	3	7	35	190	232	3	502	3	-	-	-	-			-	-			50	n	0	y	1	n
sheep	3	2	female	1	y	1	n	0	n	0	n	0	n	0	-		no	0	Negative	0	186.727	11.625	2	200	270	3	7	35	190	232	3	502	3	-	-	-	-			-	-			50	n	0	y	1	n
goats	2	1	female	1	y	1	n	0	n	0	n	0	y	1	-		-		Negative	0	186.727	11.625	2	200	270	3	7	35	190	232	3	502	3	-	-	-	-			-	-			50	n	0	y	1	n
goats	2	1	male	2	y	1	n	0	n	0	n		n		none	0	-		Negative	0	217.023	13.5	2	250	287	3	25	72	145	242	3	529	3	-	-	-	-			-	-			30	n	0	y	1	n
goats	2	1	male	2	y	1	n	0	n	0	n		n		none	0	-		Negative	0	217.023	13.5	2	250	287	3	25	72	145	242	3	529	3	-	-	-	-			-	-			30	n	0	y	1	n
goats	2	1	female	1	y	1	n	0	n	0	n	0	y	1	-		-		Positive	1	217.023	13.5	2	250	287	3	25	72	145	242	3	529	3	-	-	-	-			-	-			30	n	0	y	1	n
goats	2	1	male	2	y	1	n	0	n	0	n		n		none	0	-		Negative	0	217.023	13.5	2	250	287	3	25	72	145	242	3	529	3	-	-	-	-			-	-			30	n	0	y	1	n
goats	2	1	female	1	y	1	n	0	n	0	n	0	y	1	-		-		Positive	1	186.727	11.625	2	200	270	3	7	35	190	232	3	502	3	-	-	-	-			-	-			50	n	0	y	1	n
goats	2	1	female	1	y	1	n	0	n	0	n	0	n	0	-		no	0	Borderline	0	186.727	11.625	2	200	270	3	7	35	190	232	3	502	3	-	-	-	-			-	-			50	n	0	y	1	n
sheep	3	2	female	1	y	1	n	0	n	0	n	0	n	0	-		no	0	Negative	0	217.023	13.5	2	250	287	3	25	72	145	242	3	529	3	-	-	-	-			-	-			30	n	0	y	1	n
sheep	3	2	female	1	y	1	n	0	n	0	n	0	y	1	-		-		Negative	0	186.727	11.625	2	200	270	3	7	35	190	232	3	502	3	-	-	-	-			-	-			50	n	0	y	1	n
sheep	3	2	male	2	y	1	n	0	n	0	n		n		swollen_testes	1	-		Negative	0	186.727	11.625	2	200	270	3	7	35	190	232	3	502	3	-	-	-	-			-	-			50	n	0	y	1	n
goats	2	1	male	2	y	1	n	0	n	0	n		n		none	0	-		Negative	0	254.379	4.75	2	75	96	2	85	50	250	385	3	481	3	-	-	-	-			-	-			9	n	0	y	1	n
goats	2	1	female	1	y	1	n	0	n	0	n	0	n	0	-		-		Negative	0	254.379	4.75	2	75	96	2	85	50	250	385	3	481	3	-	-	-	-			-	-			9	n	0	y	1	n
goats	2	1	female	1	y	1	n	0	n	0	n	0	n	0	-		no	0	Negative	0	254.379	4.75	2	75	96	2	85	50	250	385	3	481	3	-	-	-	-			-	-			9	n	0	y	1	n
goats	2	1	female	1	y	1	n	0	n	0	n	0	n	0	-		no	0	Negative	0	254.379	4.75	2	75	96	2	85	50	250	385	3	481	3	-	-	-	-			-	-			9	n	0	y	1	n
goats	2	1	female	1	y	1	n	0	n	0	n	0	n	0	-		no	0	Positive	1	254.379	4.75	2	75	96	2	85	50	250	385	3	481	3	-	-	-	-			-	-			9	n	0	y	1	n
sheep	3	2	female	1	y	1	n	0	n	0	n	0	n	0	-		no	0	Negative	0	254.379	4.75	2	75	96	2	85	50	250	385	3	481	3	-	-	-	-			-	-			9	n	0	y	1	n
sheep	3	2	female	1	y	1	n	0	n	0	n	0	n	0	-		no	0	Positive	1	254.379	4.75	2	75	96	2	85	50	250	385	3	481	3	-	-	-	-			-	-			9	n	0	y	1	n
sheep	3	2	female	1	y	1	n	0	n	0	n	0	n	0	-		no	0	Negative	0	254.379	4.75	2	75	96	2	85	50	250	385	3	481	3	-	-	-	-			-	-			9	n	0	y	1	n
sheep	3	2	female	1	y	1	n	0	n	0	n	0	n	0	-		no	0	Negative	0	254.379	4.75	2	75	96	2	85	50	250	385	3	481	3	-	-	-	-			-	-			9	n	0	y	1	n
sheep	3	2	male	2	y	1	n	0	n	0	n		n		none	0	-		Negative	0	254.379	4.75	2	75	96	2	85	50	250	385	3	481	3	-	-	-	-			-	-			9	n	0	y	1	n
goats	2	1	female	1	y	1	n	0	n	0	n	0	n	0	-		no	0	Positive	1	226.872	10.5	2	120	181	3	19	40	190	249	3	430	3	-	-	-	-			-	-			26	n	0	y	1	n
goats	2	1	female	1	y	1	n	0	n	0	n	0	n	0	-		no	0	Positive	1	226.872	10.5	2	120	181	3	19	40	190	249	3	430	3	-	-	-	-			-	-			26	n	0	y	1	n
goats	2	1	female	1	y	1	n	0	n	0	n	0	n	0	-		no	0	Negative	0	226.872	10.5	2	120	181	3	19	40	190	249	3	430	3	-	-	-	-			-	-			26	n	0	y	1	n
goats	2	1	male	2	y	1	n	0	n	0	n		n		none	0	-		Positive	1	226.872	10.5	2	120	181	3	19	40	190	249	3	430	3	-	-	-	-			-	-			26	n	0	y	1	n
goats	2	1	female	1	y	1	n	0	n	0	n	0	n	0	-		no	0	Positive	1	226.872	10.5	2	120	181	3	19	40	190	249	3	430	3	-	-	-	-			-	-			26	n	0	y	1	n
sheep	3	2	female	1	y	1	n	0	n	0	n	0	n	0	-		no	0	Positive	1	226.872	10.5	2	120	181	3	19	40	190	249	3	430	3	-	-	-	-			-	-			26	n	0	y	1	n
sheep	3	2	female	1	y	1	n	0	n	0	n	0	n	0	-		no	0	Negative	0	226.872	10.5	2	120	181	3	19	40	190	249	3	430	3	-	-	-	-			-	-			26	n	0	y	1	n
sheep	3	2	female	1	y	1	n	0	n	0	n	0	n	0	-		no	0	Positive	1	226.872	10.5	2	120	181	3	19	40	190	249	3	430	3	-	-	-	-			-	-			26	n	0	y	1	n
sheep	3	2	female	1	y	1	n	0	n	0	n	0	n	0	-		no	0	Positive	1	226.872	10.5	2	120	181	3	19	40	190	249	3	430	3	-	-	-	-			-	-			26	n	0	y	1	n
sheep	3	2	male	2	y	1	n	0	n	0	n		n		none	0	-		Negative	0	226.872	10.5	2	120	181	3	19	40	190	249	3	430	3	-	-	-	-			-	-			26	n	0	y	1	n
goats	2	1	female	1	y	1	n	0	n	0	n	0	y	1	-		-		Positive	1	226.872	10.5	2	120	181	3	19	40	190	249	3	430	3	-	-	-	-			-	-			26	n	0	y	1	n
goats	2	1	male	2	y	1	n	0	n	0	n		n		none	0	-		Negative	0	226.872	10.5	2	120	181	3	19	40	190	249	3	430	3	-	-	-	-			-	-			26	n	0	y	1	n
sheep	3	2	female	1	y	1	n	0	n	0	n	0	n	0	-		no	0	Negative	0	226.872	10.5	2	120	181	3	19	40	190	249	3	430	3	-	-	-	-			-	-			26	n	0	y	1	n
sheep	3	2	male	2	y	1	n	0	n	0	n		n		swollen_testes	1	-		Negative	0	226.872	10.5	2	120	181	3	19	40	190	249	3	430	3	-	-	-	-			-	-			26	n	0	y	1	n
cattle	1	3	female	1	y	1	n	0	n	0	n	0	n	0	-		no	0	Negative	0	235.689	9	1	-			-	-	-			152	1	-	-	-	12			20	120	152	3	-	n	0	y	1	n
cattle	1	3	female	1	y	1	n	0	n	0	n	0	n	0	-		no	0	Negative	0	235.689	9	1	-			-	-	-			152	1	-	-	-	12			20	120	152	3	-	n	0	y	1	n
cattle	1	3	female	1	y	1	n	0	n	0	n	0	n	0	-		no	0	Positive	1	235.689	9	1	-			-	-	-			152	1	-	-	-	12			20	120	152	3	-	n	0	y	1	n
cattle	1	3	female	1	y	1	n	0	n	0	n	0	n	0	-		no	0	Negative	0	235.689	9	1	-			-	-	-			152	1	-	-	-	12			20	120	152	3	-	n	0	y	1	n
cattle	1	3	female	1	y	1	n	0	n	0	n	0	n	0	-		no	0	Negative	0	235.689	9	1	-			-	-	-			152	1	-	-	-	12			20	120	152	3	-	n	0	y	1	n
cattle	1	3	female	1	y	1	n	0	n	0	n	0	n	0	-		no	0	Negative	0	246.649	5	1	-			-	-	-			110	1	-	-	-	40			20	50	110	3	-	n	0	y	1	n
cattle	1	3	female	1	y	1	n	0	n	0	n	0	n	0	-		no	0	Negative	0	212.738	4.916	1	-			-	-	-			47	1	-	-	-	5			10	32	47	1	-	n	0	y	1	n
cattle	1	3	female	1	y	1	n	0	n	0	n	0	n	0	-		no	0	Positive	1	232.071	10.75	1	-			-	-	-			290	2	-	-	-	40			50	200	290	3	-	n	0	y	1	n
cattle	1	3	female	1	y	1	n	0	n	0	n	0	y	1	-		-		Positive	1	212.738	4.916	1	-			-	-	-			47	1	-	-	-	5			10	32	47	1	-	n	0	y	1	n
cattle	1	3	female	1	y	1	n	0	n	0	n	0	n	0	-		no	0	Negative	0	246.649	5	1	-			-	-	-			110	1	-	-	-	40			20	50	110	3	-	n	0	y	1	n
cattle	1	3	male	2	y	1	n	0	n	0	n		n		none	0	-		Positive	1	246.649	5	1	-			-	-	-			110	1	-	-	-	40			20	50	110	3	-	n	0	y	1	n
sheep	3	2	female	1	y	1	n	0	n	0	n	0	n	0	-		no	0	Negative	0	233.892	5.28	2	40	63	2	13	30	50	93	2	156	1	-	-	-	-			-	-			20	n	0	y	1	n
cattle	1	3	female	1	y	1	n	0	n	0	n	0	n	0	-		no	0	Positive	1	232.071	10.75	1	-			-	-	-			290	2	-	-	-	40			50	200	290	3	-	n	0	y	1	n
goats	2	1	female	1	y	1	n	0	n	0	n	0	n	0	-		no	0	Negative	0	233.892	5.28	2	40	63	2	13	30	50	93	2	156	1	-	-	-	-			-	-			20	n	0	y	1	n
cattle	1	3	female	1	y	1	n	0	n	0	n	0	n	0	-		no	0	Negative	0	212.738	4.916	1	-			-	-	-			47	1	-	-	-	5			10	32	47	1	-	n	0	y	1	n
cattle	1	3	male	2	y	1	n	0	n	0	n		n		none	0	-		Negative	0	232.071	10.75	1	-			-	-	-			290	2	-	-	-	40			50	200	290	3	-	n	0	y	1	n
cattle	1	3	male	2	y	1	n	0	n	0	n		n		none	0	-		Negative	0	212.738	4.916	1	-			-	-	-			47	1	-	-	-	5			10	32	47	1	-	n	0	y	1	n
cattle	1	3	female	1	y	1	n	0	n	0	n	0	n	0	-		no	0	Negative	0	246.649	5	1	-			-	-	-			110	1	-	-	-	40			20	50	110	3	-	n	0	y	1	n
cattle	1	3	male	2	y	1	n	0	n	0	n		n		none	0	-		Negative	0	232.071	10.75	1	-			-	-	-			290	2	-	-	-	40			50	200	290	3	-	n	0	y	1	n
sheep	3	2	female	1	y	1	n	0	n	0	n	0	n	0	-		no	0	Negative	0	233.892	5.28	2	40	63	2	13	30	50	93	2	156	1	-	-	-	-			-	-			20	n	0	y	1	n
cattle	1	3	female	1	y	1	n	0	n	0	n	0	n	0	-		no	0	Negative	0	232.071	10.75	1	-			-	-	-			290	2	-	-	-	40			50	200	290	3	-	n	0	y	1	n
cattle	1	3	female	1	y	1	n	0	n	0	n	0	n	0	-		no	0	Negative	0	246.649	5	1	-			-	-	-			110	1	-	-	-	40			20	50	110	3	-	n	0	y	1	n
cattle	1	3	female	1	y	1	n	0	n	0	y	1	y	1	-		-		Positive	1	212.738	4.916	1	-			-	-	-			47	1	-	-	-	5			10	32	47	1	-	n	0	y	1	n
sheep	3	2	female	1	y	1	n	0	n	0	n	0	n	0	-		no	0	Negative	0	231.346	5	2	116	160	3	30	5	55	90	2	250	2	-	-	-	-			-	-			16	n	0	y	1	n
sheep	3	2	female	1	y	1	n	0	n	0	n	0	n	0	-		no	0	Negative	0	243.649	4.966	3	8	20	1	4	5	21	30	1	135	1	-	-	-	20			25	40	85	2	2	n	0	y	1	n
sheep	3	2	male	2	y	1	n	0	n	0	n		n		swollen_testes	1	-		Negative	0	243.649	4.966	3	8	20	1	4	5	21	30	1	135	1	-	-	-	20			25	40	85	2	2	n	0	y	1	n
sheep	3	2	female	1	y	1	n	0	n	0	n	0	n	0	-		no	0	Negative	0	243.649	4.966	3	8	20	1	4	5	21	30	1	135	1	-	-	-	20			25	40	85	2	2	n	0	y	1	n
sheep	3	2	female	1	y	1	n	0	n	0	n	0	n	0	-		no	0	Negative	0	243.649	4.966	3	8	20	1	4	5	21	30	1	135	1	-	-	-	20			25	40	85	2	2	n	0	y	1	n
sheep	3	2	female	1	y	1	n	0	n	0	n	0	n	0	-		no	0	Negative	0	243.649	4.966	3	8	20	1	4	5	21	30	1	135	1	-	-	-	20			25	40	85	2	2	n	0	y	1	n
goats	2	1	female	1	y	1	n	0	n	0	y	1	y	1	-		-		Negative	0	218.211	5	2	15	20	1	36	45	79	160	3	180	1	-	-	-	-			-	-			3	n	0	y	1	n
goats	2	1	female	1	y	1	n	0	n	0	n	0	n	0	-		no	0	Negative	0	218.211	5	2	15	20	1	36	45	79	160	3	180	1	-	-	-	-			-	-			3	n	0	y	1	n
goats	2	1	female	1	y	1	n	0	n	0	n	0	n	0	-		no	0	Negative	0	218.211	5	2	15	20	1	36	45	79	160	3	180	1	-	-	-	-			-	-			3	n	0	y	1	n
goats	2	1	female	1	y	1	n	0	n	0	y	1	y	1	-		-		Negative	0	218.211	5	2	15	20	1	36	45	79	160	3	180	1	-	-	-	-			-	-			3	n	0	y	1	n
goats	2	1	female	1	y	1	n	0	n	0	n	0	n	0	-		no	0	Negative	0	218.211	5	2	15	20	1	36	45	79	160	3	180	1	-	-	-	-			-	-			3	n	0	y	1	n
goats	2	1	female	1	y	1	n	0	n	0	y	1	y	1	-		-		Positive	1	216.943	4.98	3	420	500	3	80	50	170	300	3	1113	3	-	-	-	46			60	207	313	3	50	y	1	y	1	n
goats	2	1	female	1	y	1	n	0	n	0	y	1	y	1	-		-		Negative	0	216.943	4.98	3	420	500	3	80	50	170	300	3	1113	3	-	-	-	46			60	207	313	3	50	y	1	y	1	n
goats	2	1	male	2	y	1	n	0	n	0	n		n		none	0	-		Negative	0	216.943	4.98	3	420	500	3	80	50	170	300	3	1113	3	-	-	-	46			60	207	313	3	50	y	1	y	1	n
goats	2	1	female	1	y	1	n	0	n	0	n	0	n	0	-		yes	1	Positive	1	216.943	4.98	3	420	500	3	80	50	170	300	3	1113	3	-	-	-	46			60	207	313	3	50	y	1	y	1	n
cattle	1	3	female	1	n	0	y	1	n	0	n		n		-		-		Negative	0	216.943	4.98	3	420	500	3	80	50	170	300	3	1113	3	-	-	-	46			60	207	313	3	50	y	1	y	1	n
cattle	1	3	female	1	y	1	n	0	n	0	n	0	n	0	-		no	0	Negative	0	216.943	4.98	3	420	500	3	80	50	170	300	3	1113	3	-	-	-	46			60	207	313	3	50	y	1	y	1	n
goats	2	1	male	2	y	1	n	0	n	0	n		n		swollen_testes	1	-		Negative	0	216.943	4.98	3	420	500	3	80	50	170	300	3	1113	3	-	-	-	46			60	207	313	3	50	y	1	y	1	n
cattle	1	3	male	2	n	0	n	0	y	1	n		n		-		-		Negative	0	216.943	4.98	3	420	500	3	80	50	170	300	3	1113	3	-	-	-	46			60	207	313	3	50	y	1	y	1	n
cattle	1	3	female	1	y	1	n	0	n	0	n	0	n	0	-		no	0	Negative	0	216.943	4.98	3	420	500	3	80	50	170	300	3	1113	3	-	-	-	46			60	207	313	3	50	y	1	y	1	n
cattle	1	3	female	1	y	1	n	0	n	0	n	0	n	0	-		no	0	Negative	0	216.743	4.6	1	-			-	-	-			150	1	-	-	-	21			15	114	150	3	-	n	0	n	0	n
cattle	1	3	male	2	y	1	n	0	n	0	n		n		none	0	-		Negative	0	216.743	4.6	1	-			-	-	-			150	1	-	-	-	21			15	114	150	3	-	n	0	n	0	n
cattle	1	3	female	1	y	1	n	0	n	0	n	0	n	0	-		no	0	Negative	0	216.743	4.6	1	-			-	-	-			150	1	-	-	-	21			15	114	150	3	-	n	0	n	0	n
cattle	1	3	female	1	n	0	n	0	y	1	n		n		-		-		Negative	0	212.448	5	1	-			-	-	-			200	1	-	-	-	24			40	136	200	3	-	n	0	n	0	n
cattle	1	3	female	1	y	1	n	0	n	0	y	1	y	1	-		-		Positive	1	212.448	5	1	-			-	-	-			200	1	-	-	-	24			40	136	200	3	-	n	0	n	0	n
sheep	3	2	male	2	y	1	n	0	n	0	n		n		none	0	-		Positive	1	249.065	4.38	3	33	58	2	12	20	68	100	2	358	2	-	-	-	70			30	100	200	3	13	n	0	y	1	n
sheep	3	2	male	2	y	1	n	0	n	0	n		n		swollen_testes	1	-		Negative	0	249.065	4.38	3	33	58	2	12	20	68	100	2	358	2	-	-	-	70			30	100	200	3	13	n	0	y	1	n
sheep	3	2	female	1	y	1	n	0	n	0	n	0	n	0	-		no	0	Negative	0	249.065	4.38	3	33	58	2	12	20	68	100	2	358	2	-	-	-	70			30	100	200	3	13	n	0	y	1	n
sheep	3	2	female	1	y	1	n	0	n	0	n	0	n	0	-		no	0	Negative	0	249.065	4.38	3	33	58	2	12	20	68	100	2	358	2	-	-	-	70			30	100	200	3	13	n	0	y	1	n
cattle	1	3	male	2	n	0	y	1	n	0	n		n		-		-		Negative	0	216.943	4.98	3	420	500	3	80	50	170	300	3	1113	3	-	-	-	46			60	207	313	3	50	y	1	y	1	n
cattle	1	3	female	1	y	1	n	0	n	0	n	0	n	0	-		no	0	Negative	0	216.743	4.6	1	-			-	-	-			150	1	-	-	-	21			15	114	150	3	-	n	0	n	0	n
cattle	1	3	female	1	y	1	n	0	n	0	n	0	n	0	-		no	0	Negative	0	216.743	4.6	1	-			-	-	-			150	1	-	-	-	21			15	114	150	3	-	n	0	n	0	n
cattle	1	3	male	2	y	1	n	0	n	0	n		n		none	0	-		Negative	0	212.448	5	1	-			-	-	-			200	1	-	-	-	24			40	136	200	3	-	n	0	n	0	n
cattle	1	3	female	1	y	1	n	0	n	0	n	0	n	0	-		no	0	Negative	0	212.448	5	1	-			-	-	-			200	1	-	-	-	24			40	136	200	3	-	n	0	n	0	n
goats	2	1	female	1	y	1	n	0	n	0	n	0	n	0	-		no	0	Negative	0	249.065	4.38	3	33	58	2	12	20	68	100	2	358	2	-	-	-	70			30	100	200	3	13	n	0	y	1	n
cattle	1	3	female	1	y	1	n	0	n	0	n	0	n	0	-		no	0	Negative	0	249.065	4.38	3	33	58	2	12	20	68	100	2	358	2	-	-	-	70			30	100	200	3	13	n	0	y	1	n
cattle	1	3	female	1	y	1	n	0	n	0	n	0	n	0	-		no	0	Negative	0	249.065	4.38	3	33	58	2	12	20	68	100	2	358	2	-	-	-	70			30	100	200	3	13	n	0	y	1	n
goats	2	1	male	2	y	1	n	0	n	0	n		n		swollen_testes	1	-		Negative	0	249.065	4.38	3	33	58	2	12	20	68	100	2	358	2	-	-	-	70			30	100	200	3	13	n	0	y	1	n
cattle	1	3	male	2	y	1	n	0	n	0	n		n		none	0	-		Negative	0	249.065	4.38	3	33	58	2	12	20	68	100	2	358	2	-	-	-	70			30	100	200	3	13	n	0	y	1	n
cattle	1	3	male	2	y	1	n	0	n	0	n		n		none	0	-		Negative	0	249.065	4.38	3	33	58	2	12	20	68	100	2	358	2	-	-	-	70			30	100	200	3	13	n	0	y	1	n
sheep	3	2	female	1	y	1	n	0	n	0	n	0	n	0	-		no	0	Positive	1	249.065	4.38	3	33	58	2	12	20	68	100	2	358	2	-	-	-	70			30	100	200	3	13	n	0	y	1	n
cattle	1	3	female	1	y	1	n	0	n	0	n	0	n	0	-		no	0	Negative	0	249.065	4.38	3	33	58	2	12	20	68	100	2	358	2	-	-	-	70			30	100	200	3	13	n	0	y	1	n
goats	2	1	female	1	y	1	n	0	n	0	n	0	y	1	-		-		Borderline	0	249.065	4.38	3	33	58	2	12	20	68	100	2	358	2	-	-	-	70			30	100	200	3	13	n	0	y	1	n
goats	2	1	female	1	y	1	n	0	n	0	y	1	y	1	-		-		Positive	1	249.065	4.38	3	33	58	2	12	20	68	100	2	358	2	-	-	-	70			30	100	200	3	13	n	0	y	1	n
cattle	1	3	female	1	y	1	n	0	n	0	n	0	n	0	-		no	0	Negative	0	212.448	5	1	-			-	-	-			200	1	-	-	-	24			40	136	200	3	-	n	0	n	0	n
goats	2	1	female	1	y	1	n	0	n	0	n	0	n	0	-		no	0	Negative	0	249.065	4.38	3	33	58	2	12	20	68	100	2	358	2	-	-	-	70			30	100	200	3	13	n	0	y	1	n
goats	2	1	female	1	y	1	n	0	n	0	n	0	n	0	-		no	0	Positive	1	222.115	4.466	2	48	70	2	12	8	130	150	3	220	2	-	-	-	-			-	-			12	n	0	y	1	n
goats	2	1	female	1	y	1	n	0	n	0	y	1	y	1	-		-		Negative	0	222.115	4.466	2	48	70	2	12	8	130	150	3	220	2	-	-	-	-			-	-			12	n	0	y	1	n
sheep	3	2	female	1	y	1	n	0	n	0	n	0	n	0	-		no	0	Negative	0	222.115	4.466	2	48	70	2	12	8	130	150	3	220	2	-	-	-	-			-	-			12	n	0	y	1	n
sheep	3	2	female	1	y	1	n	0	n	0	n	0	n	0	-		no	0	Negative	0	222.115	4.466	2	48	70	2	12	8	130	150	3	220	2	-	-	-	-			-	-			12	n	0	y	1	n
sheep	3	2	female	1	y	1	n	0	n	0	n	0	n	0	-		no	0	Negative	0	222.115	4.466	2	48	70	2	12	8	130	150	3	220	2	-	-	-	-			-	-			12	n	0	y	1	n
sheep	3	2	female	1	y	1	n	0	n	0	n	0	n	0	-		no	0	Negative	0	222.115	4.466	2	48	70	2	12	8	130	150	3	220	2	-	-	-	-			-	-			12	n	0	y	1	n
camel	0	4	female	1	n	0	n	0	y	1	n		n		-		-		Negative	0	226.743	4.8	3	250	400	3	40	100	280	420	3	870	3	17	25	8	-	50	1	-	-			100	n	0	y	1	n
sheep	3	2	female	1	y	1	n	0	n	0	n	0	n	0	-		no	0	Negative	0	222.115	4.466	2	48	70	2	12	8	130	150	3	220	2	-	-	-	-			-	-			12	n	0	y	1	n
goats	2	1	male	2	y	1	n	0	n	0	n		n		none	0	-		Negative	0	231.346	5	2	116	160	3	30	5	55	90	2	250	2	-	-	-	-			-	-			16	n	0	y	1	n
cattle	1	3	female	1	n	0	y	1	n	0	n		n		-		-		Negative	0	232.667	5	3	40	90	2	70	25	205	300	3	510	3	-	-	-	20			15	85	120	3	25	n	0	y	1	n
goats	2	1	female	1	y	1	n	0	n	0	y	1	y	1	-		-		Negative	0	222.115	4.466	2	48	70	2	12	8	130	150	3	220	2	-	-	-	-			-	-			12	n	0	y	1	n
cattle	1	3	male	2	n	0	y	1	n	0	n		n		-		-		Negative	0	232.667	5	3	40	90	2	70	25	205	300	3	510	3	-	-	-	20			15	85	120	3	25	n	0	y	1	n
cattle	1	3	female	1	n	0	y	1	n	0	n		n		-		-		Negative	0	232.667	5	3	40	90	2	70	25	205	300	3	510	3	-	-	-	20			15	85	120	3	25	n	0	y	1	n
cattle	1	3	male	2	n	0	y	1	n	0	n		n		-		-		Negative	0	232.667	5	3	40	90	2	70	25	205	300	3	510	3	-	-	-	20			15	85	120	3	25	n	0	y	1	n
cattle	1	3	female	1	n	0	n	0	y	1	n		n		-		-		Negative	0	232.667	5	3	40	90	2	70	25	205	300	3	510	3	-	-	-	20			15	85	120	3	25	n	0	y	1	n
goats	2	1	female	1	y	1	n	0	n	0	n	0	n	0	-		no	0	Negative	0	228.794	4.733	3	8	20	1	3	2	5	10	1	60	1	4	5	21	-	30	1	-	-			7	n	0	y	1	n
sheep	3	2	female	1	y	1	n	0	n	0	n	0	n	0	-		no	0	Negative	0	231.346	5	2	116	160	3	30	5	55	90	2	250	2	-	-	-	-			-	-			16	n	0	y	1	n
goats	2	1	female	1	y	1	n	0	n	0	n	0	n	0	-		-		Negative	0	231.346	5	2	116	160	3	30	5	55	90	2	250	2	-	-	-	-			-	-			16	n	0	y	1	n
sheep	3	2	female	1	y	1	n	0	n	0	n	0	n	0	-		no	0	Negative	0	231.346	5	2	116	160	3	30	5	55	90	2	250	2	-	-	-	-			-	-			16	n	0	y	1	n
goats	2	1	female	1	y	1	n	0	n	0	n	0	n	0	-		-		Negative	0	231.346	5	2	116	160	3	30	5	55	90	2	250	2	-	-	-	-			-	-			16	n	0	y	1	n
sheep	3	2	female	1	y	1	n	0	n	0	n	0	y	1	-		-		Negative	0	231.346	5	2	116	160	3	30	5	55	90	2	250	2	-	-	-	-			-	-			16	n	0	y	1	n
goats	2	1	female	1	y	1	n	0	n	0	n	0	n	0	-		no	0	Negative	0	231.346	5	2	116	160	3	30	5	55	90	2	250	2	-	-	-	-			-	-			16	n	0	y	1	n
sheep	3	2	male	2	y	1	n	0	n	0	n		n		none	0	-		Negative	0	231.346	5	2	116	160	3	30	5	55	90	2	250	2	-	-	-	-			-	-			16	n	0	y	1	n
goats	2	1	female	1	y	1	n	0	n	0	n	0	y	1	-		-		Negative	0	231.346	5	2	116	160	3	30	5	55	90	2	250	2	-	-	-	-			-	-			16	n	0	y	1	n
camel	0	4	male	2	n	0	y	1	n	0	n		n		-		-		Negative	0	228.794	4.733	3	8	20	1	3	2	5	10	1	60	1	4	5	21	-	30	1	-	-			7	n	0	y	1	n
goats	2	1	female	1	y	1	n	0	n	0	n	0	y	1	-		-		Negative	0	228.794	4.733	3	8	20	1	3	2	5	10	1	60	1	4	5	21	-	30	1	-	-			7	n	0	y	1	n
goats	2	1	female	1	y	1	n	0	n	0	n	0	y	1	-		-		Negative	0	228.794	4.733	3	8	20	1	3	2	5	10	1	60	1	4	5	21	-	30	1	-	-			7	n	0	y	1	n
camel	0	4	male	2	n	0	y	1	n	0	n		n		-		-		Positive	1	228.794	4.733	3	8	20	1	3	2	5	10	1	60	1	4	5	21	-	30	1	-	-			7	n	0	y	1	n
camel	0	4	female	1	n	0	y	1	n	0	n		n		-		-		Negative	0	228.794	4.733	3	8	20	1	3	2	5	10	1	60	1	4	5	21	-	30	1	-	-			7	n	0	y	1	n
goats	2	1	female	1	y	1	n	0	n	0	n	0	n	0	-		no	0	Negative	0	228.794	4.733	3	8	20	1	3	2	5	10	1	60	1	4	5	21	-	30	1	-	-			7	n	0	y	1	n
goats	2	1	female	1	y	1	n	0	n	0	y	1	y	1	-		-		Negative	0	228.794	4.733	3	8	20	1	3	2	5	10	1	60	1	4	5	21	-	30	1	-	-			7	n	0	y	1	n
sheep	3	2	male	2	y	1	n	0	n	0	n		n		none	0	-		Negative	0	233.892	5.28	2	40	63	2	13	30	50	93	2	156	1	-	-	-	-			-	-			20	n	0	y	1	n
sheep	3	2	female	1	y	1	n	0	n	0	n	0	n	0	-		no	0	Negative	0	233.892	5.28	2	40	63	2	13	30	50	93	2	156	1	-	-	-	-			-	-			20	n	0	y	1	n
goats	2	1	female	1	y	1	n	0	n	0	n	0	n	0	-		no	0	Positive	1	233.892	5.28	2	40	63	2	13	30	50	93	2	156	1	-	-	-	-			-	-			20	n	0	y	1	n
goats	2	1	female	1	y	1	n	0	n	0	n	0	n	0	-		no	0	Negative	0	230.74	6.2	1	210	265	3	-	-	-			265	2	-	-	-	-			-	-			35	n	0	n	0	n
goats	2	1	male	2	y	1	n	0	n	0	n		n		none	0	-		Positive	1	233.892	5.28	2	40	63	2	13	30	50	93	2	156	1	-	-	-	-			-	-			20	n	0	y	1	n
goats	2	1	male	2	y	1	n	0	n	0	n		n		none	0	-		Negative	0	230.74	6.2	1	210	265	3	-	-	-			265	2	-	-	-	-			-	-			35	n	0	n	0	n
goats	2	1	female	1	y	1	n	0	n	0	n	0	y	1	-		-		Negative	0	233.892	5.28	2	40	63	2	13	30	50	93	2	156	1	-	-	-	-			-	-			20	n	0	y	1	n
goats	2	1	female	1	y	1	n	0	n	0	n	0	n	0	-		no	0	Negative	0	230.74	6.2	1	210	265	3	-	-	-			265	2	-	-	-	-			-	-			35	n	0	n	0	n
goats	2	1	female	1	y	1	n	0	n	0	n	0	n	0	-		no	0	Positive	1	233.892	5.28	2	40	63	2	13	30	50	93	2	156	1	-	-	-	-			-	-			20	n	0	y	1	n
goats	2	1	female	1	y	1	n	0	n	0	n	0	n	0	-		no	0	Negative	0	230.74	6.2	1	210	265	3	-	-	-			265	2	-	-	-	-			-	-			35	n	0	n	0	n
sheep	3	2	female	1	y	1	n	0	n	0	n	0	n	0	-		no	0	Negative	0	233.892	5.28	2	40	63	2	13	30	50	93	2	156	1	-	-	-	-			-	-			20	n	0	y	1	n
goats	2	1	female	1	y	1	n	0	n	0	n	0	y	1	-		-		Negative	0	230.74	6.2	1	210	265	3	-	-	-			265	2	-	-	-	-			-	-			35	n	0	n	0	n
goats	2	1	male	2	y	1	n	0	n	0	n		n		none	0	-		Positive	1	232.667	5	3	40	90	2	70	25	205	300	3	510	3	-	-	-	20			15	85	120	3	25	n	0	y	1	n
goats	2	1	female	1	y	1	n	0	n	0	n	0	n	0	-		no	0	Positive	1	232.667	5	3	40	90	2	70	25	205	300	3	510	3	-	-	-	20			15	85	120	3	25	n	0	y	1	n
goats	2	1	female	1	y	1	n	0	n	0	n	0	n	0	-		no	0	Positive	1	232.667	5	3	40	90	2	70	25	205	300	3	510	3	-	-	-	20			15	85	120	3	25	n	0	y	1	n
sheep	3	2	male	2	y	1	n	0	n	0	n		n		none	0	-		Positive	1	232.667	5	3	40	90	2	70	25	205	300	3	510	3	-	-	-	20			15	85	120	3	25	n	0	y	1	n
goats	2	1	female	1	y	1	n	0	n	0	n	0	n	0	-		no	0	Positive	1	232.667	5	3	40	90	2	70	25	205	300	3	510	3	-	-	-	20			15	85	120	3	25	n	0	y	1	n
sheep	3	2	female	1	y	1	n	0	n	0	n	0	n	0	-		no	0	Negative	0	232.667	5	3	40	90	2	70	25	205	300	3	510	3	-	-	-	20			15	85	120	3	25	n	0	y	1	n
sheep	3	2	female	1	y	1	n	0	n	0	n	0	n	0	-		no	0	Positive	1	232.667	5	3	40	90	2	70	25	205	300	3	510	3	-	-	-	20			15	85	120	3	25	n	0	y	1	n
sheep	3	2	female	1	y	1	n	0	n	0	n	0	n	0	-		no	0	Negative	0	232.667	5	3	40	90	2	70	25	205	300	3	510	3	-	-	-	20			15	85	120	3	25	n	0	y	1	n
sheep	3	2	female	1	y	1	n	0	n	0	n	0	n	0	-		no	0	Negative	0	232.667	5	3	40	90	2	70	25	205	300	3	510	3	-	-	-	20			15	85	120	3	25	n	0	y	1	n
goats	2	1	female	1	y	1	n	0	n	0	n	0	n	0	-		no	0	Negative	0	232.667	5	3	40	90	2	70	25	205	300	3	510	3	-	-	-	20			15	85	120	3	25	n	0	y	1	n
goats	2	1	female	1	y	1	n	0	n	0	n	0	n	0	-		no	0	Negative	0	229.597	4.68	2	180	220	3	11	14	45	70	2	290	2	-	-	-	-			-	-			25	n	0	y	1	n
camel	0	4	female	1	y	1	n	0	n	0	n	0	n	0	-		no	0	Negative	0	226.743	4.8	3	250	400	3	40	100	280	420	3	870	3	17	25	8	-	50	1	-	-			100	n	0	y	1	n
goats	2	1	male	2	y	1	n	0	n	0	n		n		none	0	-		Negative	0	229.597	4.68	2	180	220	3	11	14	45	70	2	290	2	-	-	-	-			-	-			25	n	0	y	1	n
camel	0	4	female	1	y	1	n	0	n	0	n	0	n	0	-		no	0	Negative	0	226.743	4.8	3	250	400	3	40	100	280	420	3	870	3	17	25	8	-	50	1	-	-			100	n	0	y	1	n
goats	2	1	female	1	y	1	n	0	n	0	n	0	n	0	-		no	0	Negative	0	226.743	4.8	3	250	400	3	40	100	280	420	3	870	3	17	25	8	-	50	1	-	-			100	n	0	y	1	n
camel	0	4	female	1	y	1	n	0	n	0	n	0	n	0	-		no	0	Negative	0	226.743	4.8	3	250	400	3	40	100	280	420	3	870	3	17	25	8	-	50	1	-	-			100	n	0	y	1	n
goats	2	1	female	1	y	1	n	0	n	0	y	1	y	1	-		-		Negative	0	226.743	4.8	3	250	400	3	40	100	280	420	3	870	3	17	25	8	-	50	1	-	-			100	n	0	y	1	n
goats	2	1	female	1	y	1	n	0	n	0	n	0	n	0	-		no	0	Negative	0	226.743	4.8	3	250	400	3	40	100	280	420	3	870	3	17	25	8	-	50	1	-	-			100	n	0	y	1	n
goats	2	1	female	1	y	1	n	0	n	0	n	0	y	1	-		-		Negative	0	226.743	4.8	3	250	400	3	40	100	280	420	3	870	3	17	25	8	-	50	1	-	-			100	n	0	y	1	n
goats	2	1	female	1	y	1	n	0	n	0	n	0	n	0	-		no	0	Negative	0	226.743	4.8	3	250	400	3	40	100	280	420	3	870	3	17	25	8	-	50	1	-	-			100	n	0	y	1	n
goats	2	1	female	1	y	1	n	0	n	0	n	0	n	0	-		no	0	Negative	0	229.597	4.68	2	180	220	3	11	14	45	70	2	290	2	-	-	-	-			-	-			25	n	0	y	1	n
goats	2	1	female	1	y	1	n	0	n	0	n	0	n	0	-		no	0	Positive	1	229.597	4.68	2	180	220	3	11	14	45	70	2	290	2	-	-	-	-			-	-			25	n	0	y	1	n
goats	2	1	female	1	y	1	n	0	n	0	y	1	y	1	-		-		Negative	0	229.597	4.68	2	180	220	3	11	14	45	70	2	290	2	-	-	-	-			-	-			25	n	0	y	1	n
sheep	3	2	female	1	y	1	n	0	n	0	n	0	n	0	-		yes	1	Negative	0	214.669	4.66	2	45	65	2	30	20	150	200	3	265	2	-	-	-	-			-	-			10	n	0	y	1	n
cattle	1	3	female	1	y	1	n	0	n	0	n	0	n	0	-		no	0	Negative	0	198.861	4.833	1	-			-	-	-			220	2	-	-	-	20			40	160	220	3	-	n	0	y	1	n
cattle	1	3	female	1	y	1	n	0	n	0	n	0	n	0	-		no	0	Positive	1	198.861	4.833	1	-			-	-	-			220	2	-	-	-	20			40	160	220	3	-	n	0	y	1	n
sheep	3	2	female	1	y	1	n	0	n	0	y	1	y	1	-		-		Negative	0	197.839	4.916	2	6	10	1	70	50	130	250	3	260	2	-	-	-	-			-	-			2	n	0	y	1	n
goats	2	1	male	2	y	1	n	0	n	0	n		n		swollen_testes	1	-		Negative	0	197.348	4.96	3	20	33	1	22	40	88	150	3	261	2	-	-	-	28			21	29	78	2	10	y	1	y	1	n
cattle	1	3	female	1	y	1	n	0	n	0	n	0	y	1	-		-		Negative	0	198.861	4.833	1	-			-	-	-			220	2	-	-	-	20			40	160	220	3	-	n	0	y	1	n
goats	2	1	male	2	n	0	n	0	y	1	n		n		-		-		Negative	0	197.839	4.916	2	6	10	1	70	50	130	250	3	260	2	-	-	-	-			-	-			2	n	0	y	1	n
sheep	3	2	male	2	y	1	n	0	n	0	n		n		swollen_testes	1	-		Negative	0	197.839	4.916	2	6	10	1	70	50	130	250	3	260	2	-	-	-	-			-	-			2	n	0	y	1	n
sheep	3	2	female	1	y	1	n	0	n	0	y	1	y	1	-		-		Negative	0	197.348	4.96	3	20	33	1	22	40	88	150	3	261	2	-	-	-	28			21	29	78	2	10	y	1	y	1	n
sheep	3	2	female	1	y	1	n	0	n	0	n	0	n	0	-		yes	1	Negative	0	197.348	4.96	3	20	33	1	22	40	88	150	3	261	2	-	-	-	28			21	29	78	2	10	y	1	y	1	n
goats	2	1	female	1	y	1	n	0	n	0	y	1	y	1	-		-		Negative	0	197.348	4.96	3	20	33	1	22	40	88	150	3	261	2	-	-	-	28			21	29	78	2	10	y	1	y	1	n
goats	2	1	female	1	y	1	n	0	n	0	y	1	y	1	-		-		Negative	0	197.348	4.96	3	20	33	1	22	40	88	150	3	261	2	-	-	-	28			21	29	78	2	10	y	1	y	1	n
sheep	3	2	female	1	y	1	n	0	n	0	n	0	y	1	-		-		Negative	0	197.348	4.96	3	20	33	1	22	40	88	150	3	261	2	-	-	-	28			21	29	78	2	10	y	1	y	1	n
goats	2	1	female	1	y	1	n	0	n	0	y	1	y	1	-		-		Negative	0	197.839	4.916	2	6	10	1	70	50	130	250	3	260	2	-	-	-	-			-	-			2	n	0	y	1	n
sheep	3	2	female	1	y	1	n	0	n	0	n	0	n	0	-		-		Negative	0	197.839	4.916	2	6	10	1	70	50	130	250	3	260	2	-	-	-	-			-	-			2	n	0	y	1	n
goats	2	1	female	1	n	0	y	1	n	0	n		n		-		-		Negative	0	190.883	4.66	2	150	210	3	40	20	180	240	3	450	3	-	-	-	-			-	-			22	n	0	y	1	n
goats	2	1	female	1	y	1	n	0	n	0	n	0	n	0	-		yes	1	Negative	0	190.883	4.66	2	150	210	3	40	20	180	240	3	450	3	-	-	-	-			-	-			22	n	0	y	1	n
cattle	1	3	female	1	n	0	n	0	y	1	n		n		-		-		Negative	0	200.201	4.24	3	70	100	2	20	5	35	60	2	440	3	-	-	-	60			70	150	280	3	10	y	1	y	1	n
cattle	1	3	female	1	n	0	n	0	y	1	n		n		-		-		Negative	0	200.201	4.24	3	70	100	2	20	5	35	60	2	440	3	-	-	-	60			70	150	280	3	10	y	1	y	1	n
goats	2	1	female	1	y	1	n	0	n	0	y	1	y	1	-		-		Negative	0	190.883	4.66	2	150	210	3	40	20	180	240	3	450	3	-	-	-	-			-	-			22	n	0	y	1	n
sheep	3	2	female	1	y	1	n	0	n	0	n	0	n	0	-		yes	1	Negative	0	214.669	4.66	2	45	65	2	30	20	150	200	3	265	2	-	-	-	-			-	-			10	n	0	y	1	n
goats	2	1	female	1	y	1	n	0	n	0	y	1	y	1	-		-		Negative	0	197.549	4.98	2	52	80	2	30	20	120	170	3	250	2	-	-	-	-			-	-			13	y	1	y	1	n
goats	2	1	female	1	y	1	n	0	n	0	n	0	y	1	-		-		Negative	0	197.549	4.98	2	52	80	2	30	20	120	170	3	250	2	-	-	-	-			-	-			13	y	1	y	1	n
goats	2	1	male	2	y	1	n	0	n	0	n		n		none	0	-		Negative	0	197.549	4.98	2	52	80	2	30	20	120	170	3	250	2	-	-	-	-			-	-			13	y	1	y	1	n
cattle	1	3	female	1	y	1	n	0	n	0	n	0	n	0	-		yes	1	Negative	0	197.825	4.36	3	10	25	1	15	35	30	80	2	315	2	-	-	-	56			40	114	210	3	5	n	0	y	1	n
sheep	3	2	female	1	y	1	n	0	n	0	n	0	n	0	-		no	0	Negative	0	197.825	4.36	3	10	25	1	15	35	30	80	2	315	2	-	-	-	56			40	114	210	3	5	n	0	y	1	n
cattle	1	3	female	1	y	1	n	0	n	0	n	0	n	0	-		yes	1	Negative	0	197.825	4.36	3	10	25	1	15	35	30	80	2	315	2	-	-	-	56			40	114	210	3	5	n	0	y	1	n
cattle	1	3	female	1	y	1	n	0	n	0	y	1	n	0	-		-		Negative	0	197.825	4.36	3	10	25	1	15	35	30	80	2	315	2	-	-	-	56			40	114	210	3	5	n	0	y	1	n
goats	2	1	female	1	y	1	n	0	n	0	y	1	y	1	-		-		Positive	1	197.825	4.36	3	10	25	1	15	35	30	80	2	315	2	-	-	-	56			40	114	210	3	5	n	0	y	1	n
cattle	1	3	female	1	y	1	n	0	n	0	n	0	n	0	-		yes	1	Negative	0	197.825	4.36	3	10	25	1	15	35	30	80	2	315	2	-	-	-	56			40	114	210	3	5	n	0	y	1	n
cattle	1	3	female	1	y	1	n	0	n	0	y	1	y	1	-		-		Positive	1	197.825	4.36	3	10	25	1	15	35	30	80	2	315	2	-	-	-	56			40	114	210	3	5	n	0	y	1	n
sheep	3	2	female	1	y	1	n	0	n	0	n	0	n	0	-		no	0	Negative	0	197.825	4.36	3	10	25	1	15	35	30	80	2	315	2	-	-	-	56			40	114	210	3	5	n	0	y	1	n
goats	2	1	male	2	y	1	n	0	n	0	n		n		swollen_testes	1	-		Positive	1	197.825	4.36	3	10	25	1	15	35	30	80	2	315	2	-	-	-	56			40	114	210	3	5	n	0	y	1	n
sheep	3	2	female	1	y	1	n	0	n	0	n	0	n	0	-		no	0	Negative	0	197.825	4.36	3	10	25	1	15	35	30	80	2	315	2	-	-	-	56			40	114	210	3	5	n	0	y	1	n
goats	2	1	female	1	y	1	n	0	n	0	y	1	y	1	-		-		Negative	0	197.825	4.36	3	10	25	1	15	35	30	80	2	315	2	-	-	-	56			40	114	210	3	5	n	0	y	1	n
sheep	3	2	female	1	y	1	n	0	n	0	n	0	n	0	-		no	0	Negative	0	197.825	4.36	3	10	25	1	15	35	30	80	2	315	2	-	-	-	56			40	114	210	3	5	n	0	y	1	n
goats	2	1	female	1	y	1	n	0	n	0	y	1	y	1	-		-		Negative	0	197.825	4.36	3	10	25	1	15	35	30	80	2	315	2	-	-	-	56			40	114	210	3	5	n	0	y	1	n
sheep	3	2	male	2	y	1	n	0	n	0	n		n		none	0	-		Negative	0	197.825	4.36	3	10	25	1	15	35	30	80	2	315	2	-	-	-	56			40	114	210	3	5	n	0	y	1	n
goats	2	1	female	1	y	1	n	0	n	0	n	0	n	0	-		no	0	Negative	0	197.825	4.36	3	10	25	1	15	35	30	80	2	315	2	-	-	-	56			40	114	210	3	5	n	0	y	1	n
cattle	1	3	female	1	n	0	n	0	y	1	n		n		-		-		Negative	0	200.201	4.24	3	70	100	2	20	5	35	60	2	440	3	-	-	-	60			70	150	280	3	10	y	1	y	1	n
cattle	1	3	female	1	y	1	n	0	n	0	y	1	n	0	-		-		Negative	0	197.348	4.96	3	20	33	1	22	40	88	150	3	261	2	-	-	-	28			21	29	78	2	10	y	1	y	1	n
cattle	1	3	female	1	y	1	n	0	n	0	n	0	n	0	-		yes	1	Negative	0	197.348	4.96	3	20	33	1	22	40	88	150	3	261	2	-	-	-	28			21	29	78	2	10	y	1	y	1	n
cattle	1	3	female	1	n	0	n	0	y	1	n		n		-		-		Negative	0	200.201	4.24	3	70	100	2	20	5	35	60	2	440	3	-	-	-	60			70	150	280	3	10	y	1	y	1	n
goats	2	1	female	1	y	1	n	0	n	0	y	1	y	1	-		-		Negative	0	197.348	4.96	3	20	33	1	22	40	88	150	3	261	2	-	-	-	28			21	29	78	2	10	y	1	y	1	n
sheep	3	2	female	1	y	1	n	0	n	0	n	0	n	0	-		no	0	Negative	0	197.348	4.96	3	20	33	1	22	40	88	150	3	261	2	-	-	-	28			21	29	78	2	10	y	1	y	1	n
sheep	3	2	female	1	y	1	n	0	n	0	n	0	n	0	-		yes	1	Negative	0	197.348	4.96	3	20	33	1	22	40	88	150	3	261	2	-	-	-	28			21	29	78	2	10	y	1	y	1	n
cattle	1	3	female	1	y	1	n	0	n	0	n	0	n	0	-		no	0	Negative	0	197.348	4.96	3	20	33	1	22	40	88	150	3	261	2	-	-	-	28			21	29	78	2	10	y	1	y	1	n
cattle	1	3	male	2	n	0	y	1	n	0	n		n		-		-		Negative	0	197.348	4.96	3	20	33	1	22	40	88	150	3	261	2	-	-	-	28			21	29	78	2	10	y	1	y	1	n
cattle	1	3	female	1	y	1	n	0	n	0	n	0	n	0	-		no	0	Negative	0	197.348	4.96	3	20	33	1	22	40	88	150	3	261	2	-	-	-	28			21	29	78	2	10	y	1	y	1	n
sheep	3	2	female	1	y	1	n	0	n	0	n	0	n	0	-		yes	1	Negative	0	214.669	4.66	2	45	65	2	30	20	150	200	3	265	2	-	-	-	-			-	-			10	n	0	y	1	n
goats	2	1	female	1	y	1	n	0	n	0	y	1	y	1	-		-		Negative	0	214.669	4.66	2	45	65	2	30	20	150	200	3	265	2	-	-	-	-			-	-			10	n	0	y	1	n
goats	2	1	female	1	y	1	n	0	n	0	n	0	n	0	-		yes	1	Negative	0	214.669	4.66	2	45	65	2	30	20	150	200	3	265	2	-	-	-	-			-	-			10	n	0	y	1	n
sheep	3	2	male	2	n	0	n	0	y	1	n		n		-		-		Negative	0	214.669	4.66	2	45	65	2	30	20	150	200	3	265	2	-	-	-	-			-	-			10	n	0	y	1	n
goats	2	1	male	2	y	1	n	0	n	0	n		n		swollen_testes	1	-		Negative	0	214.669	4.66	2	45	65	2	30	20	150	200	3	265	2	-	-	-	-			-	-			10	n	0	y	1	n
goats	2	1	female	1	y	1	n	0	n	0	y	1	y	1	-		-		Negative	0	214.669	4.66	2	45	65	2	30	20	150	200	3	265	2	-	-	-	-			-	-			10	n	0	y	1	n
cattle	1	3	female	1	y	1	n	0	n	0	n	0	n	0	-		yes	1	Negative	0	195.813	4.783	1	-			-	-	-			100	1	-	-	-	20			30	50	100	2	-	n	0	y	1	n
goats	2	1	female	1	y	1	n	0	n	0	y	1	y	1	-		-		Negative	0	214.669	4.66	2	45	65	2	30	20	150	200	3	265	2	-	-	-	-			-	-			10	n	0	y	1	n
sheep	3	2	female	1	y	1	n	0	n	0	n	0	y	1	-		-		Negative	0	214.669	4.66	2	45	65	2	30	20	150	200	3	265	2	-	-	-	-			-	-			10	n	0	y	1	n
cattle	1	3	male	2	n	0	y	1	n	0	n		n		-		-		Negative	0	195.813	4.783	1	-			-	-	-			100	1	-	-	-	20			30	50	100	2	-	n	0	y	1	n
cattle	1	3	male	2	n	0	y	1	n	0	n		n		-		-		Negative	0	195.813	4.783	1	-			-	-	-			100	1	-	-	-	20			30	50	100	2	-	n	0	y	1	n
goats	2	1	female	1	n	0	y	1	n	0	n		n		-		-		Positive	1	197.839	4.916	2	6	10	1	70	50	130	250	3	260	2	-	-	-	-			-	-			2	n	0	y	1	n
sheep	3	2	female	1	y	1	n	0	n	0	n	0	n	0	-		no	0	Negative	0	197.839	4.916	2	6	10	1	70	50	130	250	3	260	2	-	-	-	-			-	-			2	n	0	y	1	n
goats	2	1	female	1	y	1	n	0	n	0	n	0	n	0	-		no	0	Negative	0	197.839	4.916	2	6	10	1	70	50	130	250	3	260	2	-	-	-	-			-	-			2	n	0	y	1	n
sheep	3	2	female	1	y	1	n	0	n	0	y	1	y	1	-		-		Negative	0	197.839	4.916	2	6	10	1	70	50	130	250	3	260	2	-	-	-	-			-	-			2	n	0	y	1	n
cattle	1	3	female	1	n	0	y	1	n	0	n		n		-		-		Negative	0	195.813	4.783	1	-			-	-	-			100	1	-	-	-	20			30	50	100	2	-	n	0	y	1	n
goats	2	1	female	1	y	1	n	0	n	0	n	0	n	0	-		no	0	Negative	0	197.839	4.916	2	6	10	1	70	50	130	250	3	260	2	-	-	-	-			-	-			2	n	0	y	1	n
cattle	1	3	male	2	n	0	y	1	n	0	n		n		-		-		Negative	0	195.813	4.783	1	-			-	-	-			100	1	-	-	-	20			30	50	100	2	-	n	0	y	1	n
cattle	1	3	male	2	n	0	n	0	y	1	n		n		-		-		Negative	0	200.201	4.24	3	70	100	2	20	5	35	60	2	440	3	-	-	-	60			70	150	280	3	10	y	1	y	1	n
goats	2	1	female	1	y	1	n	0	n	0	y	1	y	1	-		-		Negative	0	190.883	4.66	2	150	210	3	40	20	180	240	3	450	3	-	-	-	-			-	-			22	n	0	y	1	n
goats	2	1	female	1	y	1	n	0	n	0	n	0	n	0	-		yes	1	Negative	0	190.883	4.66	2	150	210	3	40	20	180	240	3	450	3	-	-	-	-			-	-			22	n	0	y	1	n
goats	2	1	female	1	y	1	n	0	n	0	n	0	n	0	-		no	0	Negative	0	197.348	4.96	3	20	33	1	22	40	88	150	3	261	2	-	-	-	28			21	29	78	2	10	y	1	y	1	n
sheep	3	2	female	1	y	1	n	0	n	0	n	0	n	0	-		no	0	Negative	0	190.687	4.533	2	20	50	1	10	17	11	38	1	88	1	-	-	-	-			-	-			12	n	0	y	1	n
sheep	3	2	female	1	y	1	n	0	n	0	n	0	n	0	-		no	0	Negative	0	211.724	4.68	2	175	250	3	60	30	110	200	3	450	3	-	-	-	-			-	-			25	n	0	y	1	n
sheep	3	2	female	1	y	1	n	0	n	0	n	0	n	0	-		no	0	Negative	0	190.687	4.533	2	20	50	1	10	17	11	38	1	88	1	-	-	-	-			-	-			12	n	0	y	1	n
sheep	3	2	female	1	y	1	n	0	n	0	n	0	n	0	-		yes	1	Negative	0	190.687	4.533	2	20	50	1	10	17	11	38	1	88	1	-	-	-	-			-	-			12	n	0	y	1	n
sheep	3	2	male	2	y	1	n	0	n	0	n		n		none	0	-		Negative	0	190.687	4.533	2	20	50	1	10	17	11	38	1	88	1	-	-	-	-			-	-			12	n	0	y	1	n
goats	2	1	female	1	y	1	n	0	n	0	n	0	n	0	-		no	0	Negative	0	190.687	4.533	2	20	50	1	10	17	11	38	1	88	1	-	-	-	-			-	-			12	n	0	y	1	n
sheep	3	2	female	1	y	1	n	0	n	0	n	0	n	0	-		no	0	Negative	0	190.687	4.533	2	20	50	1	10	17	11	38	1	88	1	-	-	-	-			-	-			12	n	0	y	1	n
goats	2	1	female	1	y	1	n	0	n	0	n	0	n	0	-		no	0	Negative	0	190.687	4.533	2	20	50	1	10	17	11	38	1	88	1	-	-	-	-			-	-			12	n	0	y	1	n
goats	2	1	female	1	y	1	n	0	n	0	n	0	y	1	-		-		Negative	0	190.687	4.533	2	20	50	1	10	17	11	38	1	88	1	-	-	-	-			-	-			12	n	0	y	1	n
goats	2	1	female	1	y	1	n	0	n	0	n	0	n	0	-		no	0	Negative	0	190.687	4.533	2	20	50	1	10	17	11	38	1	88	1	-	-	-	-			-	-			12	n	0	y	1	n
goats	2	1	male	2	n	0	y	1	n	0	n		n		-		-		Positive	1	211.724	4.68	2	175	250	3	60	30	110	200	3	450	3	-	-	-	-			-	-			25	n	0	y	1	n
sheep	3	2	female	1	y	1	n	0	n	0	n	0	n	0	-		no	0	Negative	0	203.754	4.24	2	35	70	2	30	25	75	130	3	200	1	-	-	-	-			-	-			20	n	0	y	1	n
sheep	3	2	female	1	y	1	n	0	n	0	n	0	n	0	-		no	0	Negative	0	211.724	4.68	2	175	250	3	60	30	110	200	3	450	3	-	-	-	-			-	-			25	n	0	y	1	n
goats	2	1	female	1	y	1	n	0	n	0	n	0	n	0	-		no	0	Negative	0	211.724	4.68	2	175	250	3	60	30	110	200	3	450	3	-	-	-	-			-	-			25	n	0	y	1	n
sheep	3	2	female	1	y	1	n	0	n	0	n	0	n	0	-		no	0	Negative	0	211.724	4.68	2	175	250	3	60	30	110	200	3	450	3	-	-	-	-			-	-			25	n	0	y	1	n
sheep	3	2	female	1	n	0	y	1	n	0	n		n		-		-		Negative	0	211.724	4.68	2	175	250	3	60	30	110	200	3	450	3	-	-	-	-			-	-			25	n	0	y	1	n
goats	2	1	female	1	y	1	n	0	n	0	n	0	n	0	-		no	0	Negative	0	211.724	4.68	2	175	250	3	60	30	110	200	3	450	3	-	-	-	-			-	-			25	n	0	y	1	n
sheep	3	2	male	2	y	1	n	0	n	0	n		n		none	0	-		Negative	0	211.724	4.68	2	175	250	3	60	30	110	200	3	450	3	-	-	-	-			-	-			25	n	0	y	1	n
goats	2	1	female	1	y	1	n	0	n	0	n	0	n	0	-		no	0	Negative	0	211.724	4.68	2	175	250	3	60	30	110	200	3	450	3	-	-	-	-			-	-			25	n	0	y	1	n
goats	2	1	female	1	y	1	n	0	n	0	n	0	n	0	-		no	0	Positive	1	211.724	4.68	2	175	250	3	60	30	110	200	3	450	3	-	-	-	-			-	-			25	n	0	y	1	n
goats	2	1	male	2	y	1	n	0	n	0	n		n		swollen_testes	1	-		Negative	0	203.754	4.24	2	35	70	2	30	25	75	130	3	200	1	-	-	-	-			-	-			20	n	0	y	1	n
goats	2	1	female	1	y	1	n	0	n	0	y	1	y	1	-		-		Negative	0	203.754	4.24	2	35	70	2	30	25	75	130	3	200	1	-	-	-	-			-	-			20	n	0	y	1	n
goats	2	1	female	1	y	1	n	0	n	0	n	0	n	0	-		no	0	Negative	0	203.754	4.24	2	35	70	2	30	25	75	130	3	200	1	-	-	-	-			-	-			20	n	0	y	1	n
goats	2	1	female	1	y	1	n	0	n	0	y	1	y	1	-		-		Negative	0	203.754	4.24	2	35	70	2	30	25	75	130	3	200	1	-	-	-	-			-	-			20	n	0	y	1	n
sheep	3	2	female	1	y	1	n	0	n	0	n	0	n	0	-		no	0	Negative	0	203.754	4.24	2	35	70	2	30	25	75	130	3	200	1	-	-	-	-			-	-			20	n	0	y	1	n
goats	2	1	female	1	y	1	n	0	n	0	y	1	y	1	-		-		Negative	0	203.754	4.24	2	35	70	2	30	25	75	130	3	200	1	-	-	-	-			-	-			20	n	0	y	1	n
sheep	3	2	female	1	y	1	n	0	n	0	n	0	n	0	-		no	0	Negative	0	203.754	4.24	2	35	70	2	30	25	75	130	3	200	1	-	-	-	-			-	-			20	n	0	y	1	n
sheep	3	2	female	1	y	1	n	0	n	0	n	0	y	1	-		-		Negative	0	203.754	4.24	2	35	70	2	30	25	75	130	3	200	1	-	-	-	-			-	-			20	n	0	y	1	n
goats	2	1	male	2	y	1	n	0	n	0	n		n		none	0	-		Negative	0	190.687	4.533	2	20	50	1	10	17	11	38	1	88	1	-	-	-	-			-	-			12	n	0	y	1	n
sheep	3	2	male	2	y	1	n	0	n	0	n		n		none	0	-		Negative	0	203.754	4.24	2	35	70	2	30	25	75	130	3	200	1	-	-	-	-			-	-			20	n	0	y	1	n
camel	0	1	male	2	n	0	y	1	n	0	n		n		-		-		Negative	0	228.794	4.733	3	8	20	1	3	2	5	10	1	60	1	4	5	21	-	30	1	-	-			7	n	0	y	1	n
goats	2	1	female	1	y	1	n	0	n	0	y	1	y	1	-		-		Negative	0	222.115	4.466	2	48	70	2	12	8	130	150	3	220	2	-	-	-	-			-	-			12	n	0	y	1	n
goats	2	1	male	2	y	1	n	0	n	0	n		n		swollen_testes	1	-		Negative	0	222.115	4.466	2	48	70	2	12	8	130	150	3	220	2	-	-	-	-			-	-			12	n	0	y	1	n
camel	0	2	female	1	y	1	n	0	n	0	n	0	n	0	-		no	0	Negative	0	226.743	4.8	3	250	400	3	40	100	280	420	3	870	3	17	25	8	-	50	1	-	-			100	n	0	y	1	n
camel	0	2	female	1	y	1	n	0	n	0	n	0	n	0	-		no	0	Positive	1	228.794	4.733	3	8	20	1	3	2	5	10	1	60	1	4	5	21	-	30	1	-	-			7	n	0	y	1	n
goats	2	1	female	1	y	1	n	0	n	0	n	0	n	0	-		no	0	Negative	0	476.654	4.6	2	5	11	1	2	2	6	10	1	21	1	-	-	-	-			-	-			4	n	0	y	1	n
goats	2	1	female	1	y	1	n	0	n	0	n	0	n	0	-		no	0	Negative	0	476.654	4.6	2	5	11	1	2	2	6	10	1	21	1	-	-	-	-			-	-			4	n	0	y	1	n
goats	2	1	female	1	y	1	n	0	n	0	n	0	n	0	-		no	0	Negative	0	476.654	4.6	2	5	11	1	2	2	6	10	1	21	1	-	-	-	-			-	-			4	n	0	y	1	n
goats	2	1	female	1	y	1	n	0	n	0	n	0	n	0	-		no	0	Negative	0	476.654	4.6	2	5	11	1	2	2	6	10	1	21	1	-	-	-	-			-	-			4	n	0	y	1	n
cattle	1	3	female	1	n	0	n	0	y	1	n		n		-		-		Negative	0	213.302	4.96	3	70	140	3	18	12	50	80	2	420	3	-	-	-	70			50	80	200	3	45	n	0	y	1	n
sheep	3	2	female	1	y	1	n	0	n	0	n	0	n	0	-		no	0	Negative	0	476.654	4.6	2	5	11	1	2	2	6	10	1	21	1	-	-	-	-			-	-			4	n	0	y	1	n
goats	2	1	female	1	y	1	n	0	n	0	n	0	y	1	-		-		Negative	0	213.302	4.96	3	70	140	3	18	12	50	80	2	420	3	-	-	-	70			50	80	200	3	45	n	0	y	1	n
sheep	3	2	male	2	y	1	n	0	n	0	n		n		none	0	-		Negative	0	213.302	4.96	3	70	140	3	18	12	50	80	2	420	3	-	-	-	70			50	80	200	3	45	n	0	y	1	n
sheep	3	2	female	1	y	1	n	0	n	0	y	1	y	1	-		-		Negative	0	213.302	4.96	3	70	140	3	18	12	50	80	2	420	3	-	-	-	70			50	80	200	3	45	n	0	y	1	n
sheep	3	2	female	1	y	1	n	0	n	0	n	0	n	0	-		-		Negative	0	213.302	4.96	3	70	140	3	18	12	50	80	2	420	3	-	-	-	70			50	80	200	3	45	n	0	y	1	n
sheep	3	2	male	2	y	1	n	0	n	0	n		n		swollen_testes	1	-		Negative	0	213.302	4.96	3	70	140	3	18	12	50	80	2	420	3	-	-	-	70			50	80	200	3	45	n	0	y	1	n
sheep	3	2	female	1	y	1	n	0	n	0	n	0	n	0	-		-		Negative	0	213.302	4.96	3	70	140	3	18	12	50	80	2	420	3	-	-	-	70			50	80	200	3	45	n	0	y	1	n
cattle	1	3	female	1	n	0	n	0	y	1	n		n		-		-		Negative	0	213.302	4.96	3	70	140	3	18	12	50	80	2	420	3	-	-	-	70			50	80	200	3	45	n	0	y	1	n
cattle	1	3	female	1	n	0	n	0	y	1	n		n		-		-		Negative	0	213.302	4.96	3	70	140	3	18	12	50	80	2	420	3	-	-	-	70			50	80	200	3	45	n	0	y	1	n
cattle	1	3	female	1	n	0	n	0	y	1	n		n		-		-		Negative	0	213.302	4.96	3	70	140	3	18	12	50	80	2	420	3	-	-	-	70			50	80	200	3	45	n	0	y	1	n
goats	2	1	female	1	y	1	n	0	n	0	n	0	y	1	-		-		Negative	0	197.549	4.98	2	52	80	2	30	20	120	170	3	250	2	-	-	-	-			-	-			13	y	1	y	1	n
cattle	1	3	female	1	n	0	n	0	y	1	n		n		-		-		Negative	0	213.302	4.96	3	70	140	3	18	12	50	80	2	420	3	-	-	-	70			50	80	200	3	45	n	0	y	1	n
goats	2	1	female	1	y	1	n	0	n	0	n	0	y	1	-		-		Negative	0	197.549	4.98	2	52	80	2	30	20	120	170	3	250	2	-	-	-	-			-	-			13	y	1	y	1	n
sheep	3	2	male	2	y	1	n	0	n	0	n		n		none	0	-		Negative	0	197.549	4.98	2	52	80	2	30	20	120	170	3	250	2	-	-	-	-			-	-			13	y	1	y	1	n
sheep	3	2	female	1	y	1	n	0	n	0	n	0	n	0	-		no	0	Negative	0	197.549	4.98	2	52	80	2	30	20	120	170	3	250	2	-	-	-	-			-	-			13	y	1	y	1	n
sheep	3	2	female	1	y	1	n	0	n	0	n	0	n	0	-		no	0	Negative	0	197.549	4.98	2	52	80	2	30	20	120	170	3	250	2	-	-	-	-			-	-			13	y	1	y	1	n
sheep	3	2	female	1	y	1	n	0	n	0	n	0	n	0	-		no	0	Negative	0	197.549	4.98	2	52	80	2	30	20	120	170	3	250	2	-	-	-	-			-	-			13	y	1	y	1	n
cattle	1	3	female	1	n	0	n	0	y	1	n		n		-		-		Negative	0	198.861	4.833	1	-			-	-	-			220	2	-	-	-	20			40	160	220	3	-	n	0	y	1	n
sheep	3	2	female	1	y	1	n	0	n	0	y	1	y	1	-		-		Negative	0	197.549	4.98	2	52	80	2	30	20	120	170	3	250	2	-	-	-	-			-	-			13	y	1	y	1	n
cattle	1	3	female	1	y	1	n	0	n	0	n	0	y	1	-		-		Positive	1	198.861	4.833	1	-			-	-	-			220	2	-	-	-	20			40	160	220	3	-	n	0	y	1	n
sheep	3	2	female	1	y	1	n	0	n	0	n	0	y	1	-		-		Negative	0	507.964	5	2	18	35	1	4	2	9	15	1	50	1	-	-	-	-			-	-			6	y	1	y	1	n
sheep	3	2	male	2	y	1	n	0	n	0	n		n		swollen_testes	1	-		Negative	0	502.057	4.6	2	31	50	1	4	4	10	18	1	68	1	-	-	-	-			-	-			7	n	0	y	1	n
goats	2	1	male	2	n	0	y	1	n	0	n		n		-		-		Negative	0	502.057	4.6	2	31	50	1	4	4	10	18	1	68	1	-	-	-	-			-	-			7	n	0	y	1	n
sheep	3	2	male	2	y	1	n	0	n	0	n		n		none	0	-		Negative	0	507.964	5	2	18	35	1	4	2	9	15	1	50	1	-	-	-	-			-	-			6	y	1	y	1	n
goats	2	1	female	1	y	1	n	0	n	0	y	1	y	1	-		-		Negative	0	502.057	4.6	2	31	50	1	4	4	10	18	1	68	1	-	-	-	-			-	-			7	n	0	y	1	n
sheep	3	2	male	2	n	0	y	1	n	0	n		n		-		-		Negative	0	502.057	4.6	2	31	50	1	4	4	10	18	1	68	1	-	-	-	-			-	-			7	n	0	y	1	n
goats	2	1	female	1	y	1	n	0	n	0	n	0	n	0	-		no	0	Negative	0	502.057	4.6	2	31	50	1	4	4	10	18	1	68	1	-	-	-	-			-	-			7	n	0	y	1	n
sheep	3	2	female	1	y	1	n	0	n	0	n	0	n	0	-		yes	1	Negative	0	495.721	4.56	2	10	20	1	6	1	8	15	1	35	1	-	-	-	-			-	-			4	n	0	y	1	n
goats	2	1	female	1	y	1	n	0	n	0	n	0	n	0	-		no	0	Negative	0	495.721	4.56	2	10	20	1	6	1	8	15	1	35	1	-	-	-	-			-	-			4	n	0	y	1	n
goats	2	1	female	1	y	1	n	0	n	0	n	0	n	0	-		no	0	Negative	0	495.721	4.56	2	10	20	1	6	1	8	15	1	35	1	-	-	-	-			-	-			4	n	0	y	1	n
sheep	3	2	female	1	y	1	n	0	n	0	y	1	n	0	-		-		Negative	0	495.721	4.56	2	10	20	1	6	1	8	15	1	35	1	-	-	-	-			-	-			4	n	0	y	1	n
goats	2	1	female	1	y	1	n	0	n	0	y	1	y	1	-		-		Negative	0	495.721	4.56	2	10	20	1	6	1	8	15	1	35	1	-	-	-	-			-	-			4	n	0	y	1	n
sheep	3	2	male	2	y	1	n	0	n	0	n		n		swollen_testes	1	-		Negative	0	495.721	4.56	2	10	20	1	6	1	8	15	1	35	1	-	-	-	-			-	-			4	n	0	y	1	n
goats	2	1	female	1	n	0	y	1	n	0	n		n		-		-		Negative	0	495.721	4.56	2	10	20	1	6	1	8	15	1	35	1	-	-	-	-			-	-			4	n	0	y	1	n
goats	2	1	male	2	y	1	n	0	n	0	n		n		swollen_testes	1	-		Negative	0	495.721	4.56	2	10	20	1	6	1	8	15	1	35	1	-	-	-	-			-	-			4	n	0	y	1	n
sheep	3	2	female	1	y	1	n	0	n	0	n	0	n	0	-		no	0	Negative	0	495.721	4.56	2	10	20	1	6	1	8	15	1	35	1	-	-	-	-			-	-			4	n	0	y	1	n
sheep	3	2	female	1	y	1	n	0	n	0	n	0	n	0	-		no	0	Negative	0	495.721	4.56	2	10	20	1	6	1	8	15	1	35	1	-	-	-	-			-	-			4	n	0	y	1	n
sheep	3	2	female	1	y	1	n	0	n	0	n	0	n	0	-		no	0	Negative	0	493.307	4.3	2	15	32	1	6	0	18	24	1	56	1	-	-	-	-			-	-			3	n	0	y	1	n
sheep	3	2	female	1	y	1	n	0	n	0	y	1	n	0	-		-		Negative	0	493.307	4.3	2	15	32	1	6	0	18	24	1	56	1	-	-	-	-			-	-			3	n	0	y	1	n
goats	2	1	female	1	y	1	n	0	n	0	y	1	y	1	-		-		Negative	0	493.307	4.3	2	15	32	1	6	0	18	24	1	56	1	-	-	-	-			-	-			3	n	0	y	1	n
sheep	3	2	female	1	y	1	n	0	n	0	n	0	n	0	-		no	0	Negative	0	493.307	4.3	2	15	32	1	6	0	18	24	1	56	1	-	-	-	-			-	-			3	n	0	y	1	n
goats	2	1	female	1	y	1	n	0	n	0	y	1	y	1	-		-		Negative	0	493.307	4.3	2	15	32	1	6	0	18	24	1	56	1	-	-	-	-			-	-			3	n	0	y	1	n
goats	2	1	female	1	y	1	n	0	n	0	y	1	y	1	-		-		Negative	0	493.307	4.3	2	15	32	1	6	0	18	24	1	56	1	-	-	-	-			-	-			3	n	0	y	1	n
sheep	3	2	female	1	y	1	n	0	n	0	y	1	n	0	-		-		Negative	0	487.693	4.78	2	15	40	1	7	8	10	25	1	65	1	-	-	-	-			-	-			16	n	0	n	0	y
sheep	3	2	male	2	y	1	n	0	n	0	n		n		none	0	-		Positive	1	493.307	4.3	2	15	32	1	6	0	18	24	1	56	1	-	-	-	-			-	-			3	n	0	y	1	n
sheep	3	2	female	1	y	1	n	0	n	0	y	1	y	1	-		-		Negative	0	487.693	4.78	2	15	40	1	7	8	10	25	1	65	1	-	-	-	-			-	-			16	n	0	n	0	y
goats	2	1	female	1	n	0	y	1	n	0	n		n		-		-		Negative	0	493.307	4.3	2	15	32	1	6	0	18	24	1	56	1	-	-	-	-			-	-			3	n	0	y	1	n
sheep	3	2	female	1	y	1	n	0	n	0	n	0	n	0	-		no	0	Negative	0	493.307	4.3	2	15	32	1	6	0	18	24	1	56	1	-	-	-	-			-	-			3	n	0	y	1	n
goats	2	1	female	1	y	1	n	0	n	0	y	1	y	1	-		-		Negative	0	493.307	4.3	2	15	32	1	6	0	18	24	1	56	1	-	-	-	-			-	-			3	n	0	y	1	n
sheep	3	2	female	1	y	1	n	0	n	0	n	0	n	0	-		no	0	Negative	0	493.533	4.66	2	23	38	1	4	2	8	14	1	52	1	-	-	-	-			-	-			6	n	0	y	1	n
goats	2	1	female	1	y	1	n	0	n	0	n	0	n	0	-		no	0	Negative	0	487.693	4.78	2	15	40	1	7	8	10	25	1	65	1	-	-	-	-			-	-			16	n	0	n	0	y
goats	2	1	male	2	y	1	n	0	n	0	n		n		none	0	-		Negative	0	487.693	4.78	2	15	40	1	7	8	10	25	1	65	1	-	-	-	-			-	-			16	n	0	n	0	y
goats	2	1	female	1	y	1	n	0	n	0	n	0	n	0	-		yes	1	Negative	0	502.057	4.6	2	31	50	1	4	4	10	18	1	68	1	-	-	-	-			-	-			7	n	0	y	1	n
sheep	3	2	female	1	y	1	n	0	n	0	n	0	n	0	-		no	0	Negative	0	502.057	4.6	2	31	50	1	4	4	10	18	1	68	1	-	-	-	-			-	-			7	n	0	y	1	n
sheep	3	2	male	2	y	1	n	0	n	0	n		n		swollen_testes	1	-		Negative	0	502.057	4.6	2	31	50	1	4	4	10	18	1	68	1	-	-	-	-			-	-			7	n	0	y	1	n
goats	2	1	female	1	y	1	n	0	n	0	n	0	n	0	-		no	0	Negative	0	487.693	4.78	2	15	40	1	7	8	10	25	1	65	1	-	-	-	-			-	-			16	n	0	n	0	y
goats	2	1	female	1	n	0	y	1	n	0	n		n		-		-		Negative	0	493.533	4.66	2	23	38	1	4	2	8	14	1	52	1	-	-	-	-			-	-			6	n	0	y	1	n
sheep	3	2	female	1	y	1	n	0	n	0	n	0	n	0	-		no	0	Negative	0	487.693	4.78	2	15	40	1	7	8	10	25	1	65	1	-	-	-	-			-	-			16	n	0	n	0	y
sheep	3	2	female	1	y	1	n	0	n	0	n	0	n	0	-		yes	1	Negative	0	487.693	4.78	2	15	40	1	7	8	10	25	1	65	1	-	-	-	-			-	-			16	n	0	n	0	y
sheep	3	2	female	1	y	1	n	0	n	0	n	0	n	0	-		no	0	Negative	0	502.057	4.6	2	31	50	1	4	4	10	18	1	68	1	-	-	-	-			-	-			7	n	0	y	1	n
goats	2	1	female	1	y	1	n	0	n	0	n	0	n	0	-		yes	1	Negative	0	502.057	4.6	2	31	50	1	4	4	10	18	1	68	1	-	-	-	-			-	-			7	n	0	y	1	n
sheep	3	2	female	1	y	1	n	0	n	0	n	0	n	0	-		no	0	Negative	0	476.654	4.6	2	5	11	1	2	2	6	10	1	21	1	-	-	-	-			-	-			4	n	0	y	1	n
goats	2	1	female	1	y	1	n	0	n	0	y	1	y	1	-		-		Negative	0	213.302	4.96	3	70	140	3	18	12	50	80	2	420	3	-	-	-	70			50	80	200	3	45	n	0	y	1	n
sheep	3	2	male	2	n	0	y	1	n	0	n		n		-		-		Negative	0	476.654	4.6	2	5	11	1	2	2	6	10	1	21	1	-	-	-	-			-	-			4	n	0	y	1	n
sheep	3	2	female	1	y	1	n	0	n	0	n	0	n	0	-		no	0	Negative	0	476.654	4.6	2	5	11	1	2	2	6	10	1	21	1	-	-	-	-			-	-			4	n	0	y	1	n
goats	2	1	female	1	y	1	n	0	n	0	n	0	n	0	-		no	0	Negative	0	337.883	5	2	30	70	2	4	5	24	33	1	103	1	-	-	-	-			-	-			17	n	0	y	1	y
goats	2	1	female	1	y	1	n	0	n	0	y	1	n	0	-		-		Negative	0	337.883	5	2	30	70	2	4	5	24	33	1	103	1	-	-	-	-			-	-			17	n	0	y	1	y
goats	2	1	female	1	y	1	n	0	n	0	y	1	y	1	-		-		Negative	0	353.652	4.98	3	353	427	3	15	25	197	237	3	764	3	-	-	-	20			50	30	100	2	13	n	0	y	1	y
sheep	3	2	female	1	y	1	n	0	n	0	n	0	n	0	-		no	0	Negative	0	353.652	4.98	3	353	427	3	15	25	197	237	3	764	3	-	-	-	20			50	30	100	2	13	n	0	y	1	y
sheep	3	2	male	2	y	1	n	0	n	0	n		n		none	0	-		Negative	0	353.652	4.98	3	353	427	3	15	25	197	237	3	764	3	-	-	-	20			50	30	100	2	13	n	0	y	1	y
goats	2	1	female	1	y	1	n	0	n	0	n	0	n	0	-		no	0	Negative	0	353.652	4.98	3	353	427	3	15	25	197	237	3	764	3	-	-	-	20			50	30	100	2	13	n	0	y	1	y
sheep	3	2	female	1	y	1	n	0	n	0	n	0	n	0	-		no	0	Negative	0	353.652	4.98	3	353	427	3	15	25	197	237	3	764	3	-	-	-	20			50	30	100	2	13	n	0	y	1	y
sheep	3	2	female	1	y	1	n	0	n	0	n	0	n	0	-		yes	1	Negative	0	507.964	5	2	18	35	1	4	2	9	15	1	50	1	-	-	-	-			-	-			6	y	1	y	1	n
goats	2	1	female	1	y	1	n	0	n	0	n	0	n	0	-		no	0	Negative	0	353.652	4.98	3	353	427	3	15	25	197	237	3	764	3	-	-	-	20			50	30	100	2	13	n	0	y	1	y
goats	2	1	female	1	y	1	n	0	n	0	n	0	y	1	-		-		Negative	0	353.652	4.98	3	353	427	3	15	25	197	237	3	764	3	-	-	-	20			50	30	100	2	13	n	0	y	1	y
sheep	3	2	female	1	y	1	n	0	n	0	y	1	n	0	-		-		Negative	0	507.964	5	2	18	35	1	4	2	9	15	1	50	1	-	-	-	-			-	-			6	y	1	y	1	n
cattle	1	3	female	1	y	1	n	0	n	0	n	0	n	0	-		no	0	Negative	0	353.652	4.98	3	353	427	3	15	25	197	237	3	764	3	-	-	-	20			50	30	100	2	13	n	0	y	1	y
cattle	1	3	female	1	y	1	n	0	n	0	n	0	n	0	-		no	0	Negative	0	353.652	4.98	3	353	427	3	15	25	197	237	3	764	3	-	-	-	20			50	30	100	2	13	n	0	y	1	y
goats	2	1	female	1	y	1	n	0	n	0	y	1	y	1	-		-		Negative	0	507.964	5	2	18	35	1	4	2	9	15	1	50	1	-	-	-	-			-	-			6	y	1	y	1	n
goats	2	1	female	1	y	1	n	0	n	0	n	0	n	0	-		no	0	Negative	0	507.964	5	2	18	35	1	4	2	9	15	1	50	1	-	-	-	-			-	-			6	y	1	y	1	n
cattle	1	3	female	1	y	1	n	0	n	0	n	0	n	0	-		no	0	Negative	0	353.652	4.98	3	353	427	3	15	25	197	237	3	764	3	-	-	-	20			50	30	100	2	13	n	0	y	1	y
cattle	1	3	female	1	y	1	n	0	n	0	n	0	n	0	-		no	0	Negative	0	353.652	4.98	3	353	427	3	15	25	197	237	3	764	3	-	-	-	20			50	30	100	2	13	n	0	y	1	y
sheep	3	2	female	1	y	1	n	0	n	0	n	0	n	0	-		no	0	Negative	0	337.883	5	2	30	70	2	4	5	24	33	1	103	1	-	-	-	-			-	-			17	n	0	y	1	y
sheep	3	2	female	1	y	1	n	0	n	0	n	0	y	1	-		-		Negative	0	353.652	4.98	3	353	427	3	15	25	197	237	3	764	3	-	-	-	20			50	30	100	2	13	n	0	y	1	y
sheep	3	2	female	1	y	1	n	0	n	0	n	0	n	0	-		no	0	Negative	0	337.883	5	2	30	70	2	4	5	24	33	1	103	1	-	-	-	-			-	-			17	n	0	y	1	y
goats	2	1	female	1	y	1	n	0	n	0	n	0	n	0	-		no	0	Negative	0	353.652	4.98	3	353	427	3	15	25	197	237	3	764	3	-	-	-	20			50	30	100	2	13	n	0	y	1	y
sheep	3	2	female	1	y	1	n	0	n	0	n	0	n	0	-		no	0	Negative	0	337.883	5	2	30	70	2	4	5	24	33	1	103	1	-	-	-	-			-	-			17	n	0	y	1	y
cattle	1	3	female	1	y	1	n	0	n	0	n	0	n	0	-		no	0	Negative	0	353.652	4.98	3	353	427	3	15	25	197	237	3	764	3	-	-	-	20			50	30	100	2	13	n	0	y	1	y
goats	2	1	male	2	y	1	n	0	n	0	n		n		swollen_testes	1	-		Negative	0	507.964	5	2	18	35	1	4	2	9	15	1	50	1	-	-	-	-			-	-			6	y	1	y	1	n
goats	2	1	female	1	y	1	n	0	n	0	n	0	n	0	-		no	0	Negative	0	507.964	5	2	18	35	1	4	2	9	15	1	50	1	-	-	-	-			-	-			6	y	1	y	1	n
goats	2	1	male	2	y	1	n	0	n	0	n		n		none	0	-		Negative	0	507.964	5	2	18	35	1	4	2	9	15	1	50	1	-	-	-	-			-	-			6	y	1	y	1	n
goats	2	1	female	1	y	1	n	0	n	0	y	1	n	0	-		-		Negative	0	487.693	4.78	2	15	40	1	7	8	10	25	1	65	1	-	-	-	-			-	-			16	n	0	n	0	y
goats	2	1	female	1	n	0	y	1	n	0	n		n		-		-		Negative	0	487.693	4.78	2	15	40	1	7	8	10	25	1	65	1	-	-	-	-			-	-			16	n	0	n	0	y
sheep	3	2	male	2	y	1	n	0	n	0	n		n		none	0	-		Negative	0	487.693	4.78	2	15	40	1	7	8	10	25	1	65	1	-	-	-	-			-	-			16	n	0	n	0	y
goats	2	1	male	2	n	0	y	1	n	0	n		n		-		-		Negative	0	493.533	4.66	2	23	38	1	4	2	8	14	1	52	1	-	-	-	-			-	-			6	n	0	y	1	n
sheep	3	2	male	2	n	0	y	1	n	0	n		n		-		-		Negative	0	493.533	4.66	2	23	38	1	4	2	8	14	1	52	1	-	-	-	-			-	-			6	n	0	y	1	n
sheep	3	2	female	1	y	1	n	0	n	0	n	0	n	0	-		yes	1	Negative	0	493.533	4.66	2	23	38	1	4	2	8	14	1	52	1	-	-	-	-			-	-			6	n	0	y	1	n
goats	2	1	female	1	y	1	n	0	n	0	y	1	y	1	-		-		Negative	0	213.302	4.96	3	70	140	3	18	12	50	80	2	420	3	-	-	-	70			50	80	200	3	45	n	0	y	1	n
sheep	3	2	female	1	y	1	n	0	n	0	n	0	n	0	-		no	0	Negative	0	493.533	4.66	2	23	38	1	4	2	8	14	1	52	1	-	-	-	-			-	-			6	n	0	y	1	n
goats	2	1	female	1	y	1	n	0	n	0	n	0	n	0	-		no	0	Negative	0	493.533	4.66	2	23	38	1	4	2	8	14	1	52	1	-	-	-	-			-	-			6	n	0	y	1	n
goats	2	1	female	1	y	1	n	0	n	0	y	1	y	1	-		-		Negative	0	493.533	4.66	2	23	38	1	4	2	8	14	1	52	1	-	-	-	-			-	-			6	n	0	y	1	n
sheep	3	2	female	1	y	1	n	0	n	0	n	0	n	0	-		no	0	Negative	0	493.533	4.66	2	23	38	1	4	2	8	14	1	52	1	-	-	-	-			-	-			6	n	0	y	1	n
goats	2	1	female	1	y	1	n	0	n	0	n	0	n	0	-		no	0	Negative	0	493.533	4.66	2	23	38	1	4	2	8	14	1	52	1	-	-	-	-			-	-			6	n	0	y	1	n
goats	2	1	female	1	y	1	n	0	n	0	n	0	n	0	-		no	0	Negative	0	476.654	4.6	2	5	11	1	2	2	6	10	1	21	1	-	-	-	-			-	-			4	n	0	y	1	n
sheep	3	2	female	1	y	1	n	0	n	0	n	0	n	0	-		no	0	Negative	0	476.654	4.6	2	5	11	1	2	2	6	10	1	21	1	-	-	-	-			-	-			4	n	0	y	1	n
goats	2	1	male	2	y	1	n	0	n	0	n		n		swollen_testes	1	-		Negative	0	213.302	4.96	3	70	140	3	18	12	50	80	2	420	3	-	-	-	70			50	80	200	3	45	n	0	y	1	n
goats	2	1	female	1	y	1	n	0	n	0	y	1	y	1	-		-		Negative	0	213.302	4.96	3	70	140	3	18	12	50	80	2	420	3	-	-	-	70			50	80	200	3	45	n	0	y	1	n
goats	2	1	female	1	y	1	n	0	n	0	n	0	n	0	-		no	0	Negative	0	397.281	4.98	2	6	18	1	80	80	288	448	3	466	3	-	-	-	-			-	-			7	n	0	y	1	n
sheep	3	2	female	1	y	1	n	0	n	0	n	0	n	0	-		no	0	Negative	0	347.311	5	2	320	530	3	40	60	200	300	3	830	3	-	-	-	-			-	-			150	y	1	y	1	n
sheep	3	2	female	1	y	1	n	0	n	0	n	0	n	0	-		yes	1	Negative	0	372.358	4.88	2	130	200	3	40	25	85	150	3	350	2	-	-	-	-			-	-			20	y	1	y	1	n
goats	2	1	female	1	y	1	n	0	n	0	n	0	n	0	-		no	0	Positive	1	397.281	4.98	2	6	18	1	80	80	288	448	3	466	3	-	-	-	-			-	-			7	n	0	y	1	n
sheep	3	2	female	1	y	1	n	0	n	0	n	0	n	0	-		no	0	Negative	0	397.281	4.98	2	6	18	1	80	80	288	448	3	466	3	-	-	-	-			-	-			7	n	0	y	1	n
goats	2	1	male	2	y	1	n	0	n	0	n		n		none	0	-		Negative	0	337.883	5	2	30	70	2	4	5	24	33	1	103	1	-	-	-	-			-	-			17	n	0	y	1	y
sheep	3	2	female	1	y	1	n	0	n	0	n	0	n	0	-		no	0	Negative	0	347.311	5	2	320	530	3	40	60	200	300	3	830	3	-	-	-	-			-	-			150	y	1	y	1	n
goats	2	1	female	1	y	1	n	0	n	0	n	0	y	1	-		-		Negative	0	347.311	5	2	320	530	3	40	60	200	300	3	830	3	-	-	-	-			-	-			150	y	1	y	1	n
goats	2	1	male	2	y	1	n	0	n	0	n		n		swollen_testes	1	-		Negative	0	347.311	5	2	320	530	3	40	60	200	300	3	830	3	-	-	-	-			-	-			150	y	1	y	1	n
goats	2	1	female	1	y	1	n	0	n	0	y	1	y	1	-		-		Negative	0	397.281	4.98	2	6	18	1	80	80	288	448	3	466	3	-	-	-	-			-	-			7	n	0	y	1	n
sheep	3	2	female	1	y	1	n	0	n	0	n	0	n	0	-		no	0	Negative	0	337.883	5	2	30	70	2	4	5	24	33	1	103	1	-	-	-	-			-	-			17	n	0	y	1	y
sheep	3	2	female	1	y	1	n	0	n	0	n	0	n	0	-		no	0	Negative	0	347.311	5	2	320	530	3	40	60	200	300	3	830	3	-	-	-	-			-	-			150	y	1	y	1	n
goats	2	1	female	1	y	1	n	0	n	0	n	0	n	0	-		-		Negative	0	347.311	5	2	320	530	3	40	60	200	300	3	830	3	-	-	-	-			-	-			150	y	1	y	1	n
sheep	3	2	female	1	y	1	n	0	n	0	n	0	n	0	-		no	0	Negative	0	397.281	4.98	2	6	18	1	80	80	288	448	3	466	3	-	-	-	-			-	-			7	n	0	y	1	n
sheep	3	2	female	1	y	1	n	0	n	0	n	0	n	0	-		yes	1	Negative	0	347.311	5	2	320	530	3	40	60	200	300	3	830	3	-	-	-	-			-	-			150	y	1	y	1	n
goats	2	1	female	1	y	1	n	0	n	0	n	0	n	0	-		no	0	Negative	0	347.311	5	2	320	530	3	40	60	200	300	3	830	3	-	-	-	-			-	-			150	y	1	y	1	n
sheep	3	2	female	1	n	0	y	1	n	0	n		n		-		-		Negative	0	337.883	5	2	30	70	2	4	5	24	33	1	103	1	-	-	-	-			-	-			17	n	0	y	1	y
sheep	3	2	female	1	y	1	n	0	n	0	n	0	n	0	-		no	0	Negative	0	353.652	4.98	3	353	427	3	15	25	197	237	3	764	3	-	-	-	20			50	30	100	2	13	n	0	y	1	y
sheep	3	2	female	1	y	1	n	0	n	0	n	0	n	0	-		no	0	Negative	0	397.281	4.98	2	6	18	1	80	80	288	448	3	466	3	-	-	-	-			-	-			7	n	0	y	1	n
goats	2	1	female	1	y	1	n	0	n	0	n	0	y	1	-		-		Positive	1	337.883	5	2	30	70	2	4	5	24	33	1	103	1	-	-	-	-			-	-			17	n	0	y	1	y
goats	2	1	male	2	y	1	n	0	n	0	n		n		none	0	-		Negative	0	372.358	4.88	2	130	200	3	40	25	85	150	3	350	2	-	-	-	-			-	-			20	y	1	y	1	n
sheep	3	2	female	1	y	1	n	0	n	0	n	0	n	0	-		no	0	Negative	0	372.358	4.88	2	130	200	3	40	25	85	150	3	350	2	-	-	-	-			-	-			20	y	1	y	1	n
goats	2	1	male	2	y	1	n	0	n	0	n		n		swollen_testes	1	-		Negative	0	337.883	5	2	30	70	2	4	5	24	33	1	103	1	-	-	-	-			-	-			17	n	0	y	1	y
sheep	3	2	male	2	y	1	n	0	n	0	n		n		none	0	-		Negative	0	347.311	5	2	320	530	3	40	60	200	300	3	830	3	-	-	-	-			-	-			150	y	1	y	1	n
sheep	3	2	female	1	y	1	n	0	n	0	n	0	n	0	-		no	0	Negative	0	372.358	4.88	2	130	200	3	40	25	85	150	3	350	2	-	-	-	-			-	-			20	y	1	y	1	n
goats	2	1	female	1	y	1	n	0	n	0	n	0	n	0	-		-		Borderline	0	397.281	4.98	2	6	18	1	80	80	288	448	3	466	3	-	-	-	-			-	-			7	n	0	y	1	n
goats	2	1	male	2	y	1	n	0	n	0	n		n		swollen_testes	1	-		Negative	0	372.358	4.88	2	130	200	3	40	25	85	150	3	350	2	-	-	-	-			-	-			20	y	1	y	1	n
goats	2	1	female	1	y	1	n	0	n	0	n	0	n	0	-		no	0	Positive	1	397.281	4.98	2	6	18	1	80	80	288	448	3	466	3	-	-	-	-			-	-			7	n	0	y	1	n
sheep	3	2	male	2	y	1	n	0	n	0	n		n		none	0	-		Negative	0	397.281	4.98	2	6	18	1	80	80	288	448	3	466	3	-	-	-	-			-	-			7	n	0	y	1	n
sheep	3	2	female	1	y	1	n	0	n	0	n	0	n	0	-		no	0	Negative	0	372.358	4.88	2	130	200	3	40	25	85	150	3	350	2	-	-	-	-			-	-			20	y	1	y	1	n
goats	2	1	female	1	y	1	n	0	n	0	n	0	y	1	-		-		Negative	0	347.311	5	2	320	530	3	40	60	200	300	3	830	3	-	-	-	-			-	-			150	y	1	y	1	n
goats	2	1	female	1	y	1	n	0	n	0	y	1	y	1	-		-		Negative	0	372.358	4.88	2	130	200	3	40	25	85	150	3	350	2	-	-	-	-			-	-			20	y	1	y	1	n
sheep	3	2	female	1	y	1	n	0	n	0	n	0	n	0	-		no	0	Negative	0	372.358	4.88	2	130	200	3	40	25	85	150	3	350	2	-	-	-	-			-	-			20	y	1	y	1	n
goats	2	1	male	2	y	1	n	0	n	0	n		n		none	0	-		Negative	0	498.098	4.8	2	11	14	1	0	3	1	4	1	18	1	-	-	-	-			-	-			3	n	0	y	1	n
goats	2	1	female	1	y	1	n	0	n	0	n	0	y	1	-		-		Negative	0	498.098	4.8	2	11	14	1	0	3	1	4	1	18	1	-	-	-	-			-	-			3	n	0	y	1	n
goats	2	1	male	2	y	1	n	0	n	0	n		n		none	0	-		Negative	0	498.098	4.8	2	11	14	1	0	3	1	4	1	18	1	-	-	-	-			-	-			3	n	0	y	1	n
goats	2	1	male	2	n	0	y	1	n	0	n		n		-		-		Negative	0	498.098	4.8	2	11	14	1	0	3	1	4	1	18	1	-	-	-	-			-	-			3	n	0	y	1	n
goats	2	1	female	1	y	1	n	0	n	0	n	0	n	0	-		no	0	Negative	0	498.098	4.8	2	11	14	1	0	3	1	4	1	18	1	-	-	-	-			-	-			3	n	0	y	1	n
sheep	3	2	male	2	n	0	y	1	n	0	n		n		-		-		Negative	0	498.098	4.8	2	11	14	1	0	3	1	4	1	18	1	-	-	-	-			-	-			3	n	0	y	1	n
sheep	3	2	male	2	n	0	y	1	n	0	n		n		-		-		Negative	0	498.098	4.8	2	11	14	1	0	3	1	4	1	18	1	-	-	-	-			-	-			3	n	0	y	1	n
sheep	3	2	female	1	n	0	y	1	n	0	n		n		-		-		Negative	0	498.098	4.8	2	11	14	1	0	3	1	4	1	18	1	-	-	-	-			-	-			3	n	0	y	1	n
sheep	3	2	female	1	y	1	n	0	n	0	n	0	n	0	-		no	0	Negative	0	498.098	4.8	2	11	14	1	0	3	1	4	1	18	1	-	-	-	-			-	-			3	n	0	y	1	n
sheep	3	2	female	1	y	1	n	0	n	0	n	0	n	0	-		no	0	Negative	0	498.098	4.8	2	11	14	1	0	3	1	4	1	18	1	-	-	-	-			-	-			3	n	0	y	1	n
goats	2	1	female	1	y	1	n	0	n	0	n	0	n	0	-		no	0	Negative	0	492.852	4.833	2	15	22	1	1	3	12	16	1	38	1	-	-	-	-			-	-			4	n	0	n	0	n
goats	2	1	male	2	n	0	y	1	n	0	n		n		-		-		Negative	0	492.852	4.833	2	15	22	1	1	3	12	16	1	38	1	-	-	-	-			-	-			4	n	0	n	0	n
goats	2	1	female	1	y	1	n	0	n	0	n	0	n	0	-		no	0	Negative	0	492.852	4.833	2	15	22	1	1	3	12	16	1	38	1	-	-	-	-			-	-			4	n	0	n	0	n
goats	2	1	female	1	n	0	y	1	n	0	n		n		-		-		Negative	0	492.852	4.833	2	15	22	1	1	3	12	16	1	38	1	-	-	-	-			-	-			4	n	0	n	0	n
goats	2	1	female	1	n	0	y	1	n	0	n		n		-		-		Negative	0	492.852	4.833	2	15	22	1	1	3	12	16	1	38	1	-	-	-	-			-	-			4	n	0	n	0	n
sheep	3	2	female	1	y	1	n	0	n	0	n	0	n	0	-		no	0	Negative	0	492.852	4.833	2	15	22	1	1	3	12	16	1	38	1	-	-	-	-			-	-			4	n	0	n	0	n
sheep	3	2	female	1	n	0	y	1	n	0	n		n		-		-		Negative	0	492.852	4.833	2	15	22	1	1	3	12	16	1	38	1	-	-	-	-			-	-			4	n	0	n	0	n
sheep	3	2	female	1	y	1	n	0	n	0	n	0	y	1	-		-		Negative	0	492.852	4.833	2	15	22	1	1	3	12	16	1	38	1	-	-	-	-			-	-			4	n	0	n	0	n
sheep	3	2	female	1	y	1	n	0	n	0	n	0	n	0	-		no	0	Negative	0	492.852	4.833	2	15	22	1	1	3	12	16	1	38	1	-	-	-	-			-	-			4	n	0	n	0	n
sheep	3	2	male	2	n	0	y	1	n	0	n		n		-		-		Negative	0	492.852	4.833	2	15	22	1	1	3	12	16	1	38	1	-	-	-	-			-	-			4	n	0	n	0	n
goats	2	1	female	1	y	1	n	0	n	0	n	0	n	0	-		no	0	Negative	0	503.27	4.8	1	3	8	1	-	-	-			8	1	-	-	-	-			-	-			4	n	0	n	0	n
goats	2	1	male	2	n	0	y	1	n	0	n		n		-		-		Negative	0	503.27	4.8	1	3	8	1	-	-	-			8	1	-	-	-	-			-	-			4	n	0	n	0	n
goats	2	1	female	1	n	0	y	1	n	0	n		n		-		-		Negative	0	503.27	4.8	1	3	8	1	-	-	-			8	1	-	-	-	-			-	-			4	n	0	n	0	n
goats	2	1	female	1	y	1	n	0	n	0	n	0	y	1	-		-		Negative	0	503.27	4.8	1	3	8	1	-	-	-			8	1	-	-	-	-			-	-			4	n	0	n	0	n
goats	2	1	male	2	n	0	y	1	n	0	n		n		-		-		Negative	0	503.27	4.8	1	3	8	1	-	-	-			8	1	-	-	-	-			-	-			4	n	0	n	0	n
goats	2	1	female	1	y	1	n	0	n	0	n	0	n	0	-		-		Negative	0	471.725	7.333	2	80	96	2	4	5	17	26	1	122	1	-	-	-	-			-	-			12	n	0	y	1	n
goats	2	1	female	1	y	1	n	0	n	0	n	0	n	0	-		-		Negative	0	471.725	7.333	2	80	96	2	4	5	17	26	1	122	1	-	-	-	-			-	-			12	n	0	y	1	n
goats	2	1	female	1	y	1	n	0	n	0	n	0	n	0	-		no	0	Positive	1	471.725	7.333	2	80	96	2	4	5	17	26	1	122	1	-	-	-	-			-	-			12	n	0	y	1	n
goats	2	1	male	2	n	0	y	1	n	0	n		n		-		-		Negative	0	471.725	7.333	2	80	96	2	4	5	17	26	1	122	1	-	-	-	-			-	-			12	n	0	y	1	n
goats	2	1	female	1	y	1	n	0	n	0	n	0	n	0	-		no	0	Negative	0	471.725	7.333	2	80	96	2	4	5	17	26	1	122	1	-	-	-	-			-	-			12	n	0	y	1	n
sheep	3	2	female	1	y	1	n	0	n	0	n	0	n	0	-		-		Negative	0	471.725	7.333	2	80	96	2	4	5	17	26	1	122	1	-	-	-	-			-	-			12	n	0	y	1	n
sheep	3	2	female	1	y	1	n	0	n	0	n	0	n	0	-		no	0	Negative	0	471.725	7.333	2	80	96	2	4	5	17	26	1	122	1	-	-	-	-			-	-			12	n	0	y	1	n
sheep	3	2	female	1	y	1	n	0	n	0	n	0	n	0	-		no	0	Negative	0	471.725	7.333	2	80	96	2	4	5	17	26	1	122	1	-	-	-	-			-	-			12	n	0	y	1	n
sheep	3	2	female	1	y	1	n	0	n	0	n	0	n	0	-		no	0	Negative	0	471.725	7.333	2	80	96	2	4	5	17	26	1	122	1	-	-	-	-			-	-			12	n	0	y	1	n
sheep	3	2	female	1	y	1	n	0	n	0	n	0	n	0	-		no	0	Negative	0	471.725	7.333	2	80	96	2	4	5	17	26	1	122	1	-	-	-	-			-	-			12	n	0	y	1	n
goats	2	1	female	1	y	1	n	0	n	0	n	0	y	1	-		-		Negative	0	201.285	5	2	60	110	3	40	60	50	150	3	260	2	-	-	-	-			-	-			30	n	0	y	1	n
goats	2	1	female	1	y	1	n	0	n	0	n	0	y	1	-		-		Negative	0	201.285	5	2	60	110	3	40	60	50	150	3	260	2	-	-	-	-			-	-			30	n	0	y	1	n
goats	2	1	female	1	n	0	y	1	n	0	n		n		-		-		Negative	0	201.285	5	2	60	110	3	40	60	50	150	3	260	2	-	-	-	-			-	-			30	n	0	y	1	n
goats	2	1	female	1	y	1	n	0	n	0	n	0	n	0	-		no	0	Negative	0	201.285	5	2	60	110	3	40	60	50	150	3	260	2	-	-	-	-			-	-			30	n	0	y	1	n
goats	2	1	male	2	y	1	n	0	n	0	n		n		none	0	-		Negative	0	201.285	5	2	60	110	3	40	60	50	150	3	260	2	-	-	-	-			-	-			30	n	0	y	1	n
sheep	3	2	female	1	y	1	n	0	n	0	n	0	n	0	-		no	0	Negative	0	201.285	5	2	60	110	3	40	60	50	150	3	260	2	-	-	-	-			-	-			30	n	0	y	1	n
sheep	3	2	male	2	y	1	n	0	n	0	n		n		none	0	-		Negative	0	201.285	5	2	60	110	3	40	60	50	150	3	260	2	-	-	-	-			-	-			30	n	0	y	1	n
sheep	3	2	female	1	n	0	y	1	n	0	n		n		-		-		Negative	0	201.285	5	2	60	110	3	40	60	50	150	3	260	2	-	-	-	-			-	-			30	n	0	y	1	n
sheep	3	2	female	1	y	1	n	0	n	0	n	0	n	0	-		no	0	Negative	0	201.285	5	2	60	110	3	40	60	50	150	3	260	2	-	-	-	-			-	-			30	n	0	y	1	n
sheep	3	2	male	2	y	1	n	0	n	0	n		n		none	0	-		Negative	0	201.285	5	2	60	110	3	40	60	50	150	3	260	2	-	-	-	-			-	-			30	n	0	y	1	n
goats	2	1	female	1	y	1	n	0	n	0	n	0	n	0	-		no	0	Negative	0	272.169	5	2	30	41	1	2	5	18	25	1	66	1	-	-	-	-			-	-			10	n	0	y	1	n
goats	2	1	male	2	y	1	n	0	n	0	n		n		none	0	-		Negative	0	272.169	5	2	30	41	1	2	5	18	25	1	66	1	-	-	-	-			-	-			10	n	0	y	1	n
goats	2	1	female	1	y	1	n	0	n	0	n	0	y	1	-		-		Negative	0	272.169	5	2	30	41	1	2	5	18	25	1	66	1	-	-	-	-			-	-			10	n	0	y	1	n
goats	2	1	female	1	y	1	n	0	n	0	n	0	y	1	-		-		Negative	0	272.169	5	2	30	41	1	2	5	18	25	1	66	1	-	-	-	-			-	-			10	n	0	y	1	n
goats	2	1	female	1	y	1	n	0	n	0	n	0	n	0	-		no	0	Negative	0	272.169	5	2	30	41	1	2	5	18	25	1	66	1	-	-	-	-			-	-			10	n	0	y	1	n
sheep	3	2	female	1	y	1	n	0	n	0	n	0	n	0	-		no	0	Negative	0	272.169	5	2	30	41	1	2	5	18	25	1	66	1	-	-	-	-			-	-			10	n	0	y	1	n
sheep	3	2	female	1	y	1	n	0	n	0	n	0	n	0	-		no	0	Positive	1	272.169	5	2	30	41	1	2	5	18	25	1	66	1	-	-	-	-			-	-			10	n	0	y	1	n
sheep	3	2	female	1	n	0	y	1	n	0	n		n		-		-		Negative	0	272.169	5	2	30	41	1	2	5	18	25	1	66	1	-	-	-	-			-	-			10	n	0	y	1	n
sheep	3	2	female	1	y	1	n	0	n	0	n	0	y	1	-		-		Negative	0	272.169	5	2	30	41	1	2	5	18	25	1	66	1	-	-	-	-			-	-			10	n	0	y	1	n
sheep	3	2	female	1	y	1	n	0	n	0	n	0	n	0	-		no	0	Negative	0	272.169	5	2	30	41	1	2	5	18	25	1	66	1	-	-	-	-			-	-			10	n	0	y	1	n
goats	2	1	female	1	y	1	n	0	n	0	n	0	y	1	-		-		Positive	1	285.381	5	2	50	69	2	4	18	150	172	3	241	2	-	-	-	-			-	-			8	n	0	y	1	n
goats	2	1	female	1	y	1	n	0	n	0	n	0	y	1	-		-		Negative	0	285.381	5	2	50	69	2	4	18	150	172	3	241	2	-	-	-	-			-	-			8	n	0	y	1	n
goats	2	1	female	1	y	1	n	0	n	0	n	0	y	1	-		-		Negative	0	285.381	5	2	50	69	2	4	18	150	172	3	241	2	-	-	-	-			-	-			8	n	0	y	1	n
goats	2	1	female	1	y	1	n	0	n	0	n	0	n	0	-		-		Borderline	0	285.381	5	2	50	69	2	4	18	150	172	3	241	2	-	-	-	-			-	-			8	n	0	y	1	n
goats	2	1	male	2	y	1	n	0	n	0	n		n		none	0	-		Negative	0	285.381	5	2	50	69	2	4	18	150	172	3	241	2	-	-	-	-			-	-			8	n	0	y	1	n
sheep	3	2	female	1	y	1	n	0	n	0	n	0	n	0	-		-		Negative	0	285.381	5	2	50	69	2	4	18	150	172	3	241	2	-	-	-	-			-	-			8	n	0	y	1	n
sheep	3	2	female	1	y	1	n	0	n	0	n	0	y	1	-		-		Negative	0	285.381	5	2	50	69	2	4	18	150	172	3	241	2	-	-	-	-			-	-			8	n	0	y	1	n
sheep	3	2	female	1	y	1	n	0	n	0	n	0	n	0	-		no	0	Negative	0	285.381	5	2	50	69	2	4	18	150	172	3	241	2	-	-	-	-			-	-			8	n	0	y	1	n
sheep	3	2	female	1	y	1	n	0	n	0	n	0	y	1	-		-		Negative	0	285.381	5	2	50	69	2	4	18	150	172	3	241	2	-	-	-	-			-	-			8	n	0	y	1	n
sheep	3	2	female	1	y	1	n	0	n	0	n	0	y	1	-		-		Negative	0	285.381	5	2	50	69	2	4	18	150	172	3	241	2	-	-	-	-			-	-			8	n	0	y	1	n
goats	2	1	female	1	y	1	n	0	n	0	n	0	n	0	-		no	0	Negative	0	282.404	5	1	9	11	1	-	-	-			11	1	-	-	-	-			-	-			0	n	0	n	0	n
goats	2	1	female	1	y	1	n	0	n	0	n	0	n	0	-		-		Negative	0	282.404	5	1	9	11	1	-	-	-			11	1	-	-	-	-			-	-			0	n	0	n	0	n
goats	2	1	female	1	y	1	n	0	n	0	n	0	n	0	-		no	0	Negative	0	282.404	5	1	9	11	1	-	-	-			11	1	-	-	-	-			-	-			0	n	0	n	0	n
goats	2	1	female	1	y	1	n	0	n	0	n	0	n	0	-		no	0	Negative	0	282.404	5	1	9	11	1	-	-	-			11	1	-	-	-	-			-	-			0	n	0	n	0	n
goats	2	1	female	1	y	1	n	0	n	0	n	0	n	0	-		no	0	Negative	0	282.404	5	1	9	11	1	-	-	-			11	1	-	-	-	-			-	-			0	n	0	n	0	n
goats	2	1	female	1	y	1	n	0	n	0	n	0	y	1	-		-		Negative	0	307.975	5	2	15	20	1	1	2	7	10	1	30	1	-	-	-	-			-	-			5	n	0	n	0	n
goats	2	1	male	2	y	1	n	0	n	0	n		n		none	0	-		Negative	0	307.975	5	2	15	20	1	1	2	7	10	1	30	1	-	-	-	-			-	-			5	n	0	n	0	n
goats	2	1	female	1	y	1	n	0	n	0	n	0	n	0	-		no	0	Negative	0	307.975	5	2	15	20	1	1	2	7	10	1	30	1	-	-	-	-			-	-			5	n	0	n	0	n
goats	2	1	female	1	n	0	y	1	n	0	n		n		-		-		Negative	0	307.975	5	2	15	20	1	1	2	7	10	1	30	1	-	-	-	-			-	-			5	n	0	n	0	n
goats	2	1	female	1	y	1	n	0	n	0	n	0	y	1	-		-		Positive	1	307.975	5	2	15	20	1	1	2	7	10	1	30	1	-	-	-	-			-	-			5	n	0	n	0	n
sheep	3	2	female	1	y	1	n	0	n	0	n	0	n	0	-		no	0	Negative	0	307.975	5	2	15	20	1	1	2	7	10	1	30	1	-	-	-	-			-	-			5	n	0	n	0	n
sheep	3	2	female	1	n	0	y	1	n	0	n		n		-		-		Negative	0	307.975	5	2	15	20	1	1	2	7	10	1	30	1	-	-	-	-			-	-			5	n	0	n	0	n
sheep	3	2	female	1	y	1	n	0	n	0	n	0	n	0	-		no	0	Negative	0	307.975	5	2	15	20	1	1	2	7	10	1	30	1	-	-	-	-			-	-			5	n	0	n	0	n
sheep	3	2	male	2	y	1	n	0	n	0	n		n		none	0	-		Negative	0	307.975	5	2	15	20	1	1	2	7	10	1	30	1	-	-	-	-			-	-			5	n	0	n	0	n
sheep	3	2	female	1	n	0	y	1	n	0	n		n		-		-		Negative	0	307.975	5	2	15	20	1	1	2	7	10	1	30	1	-	-	-	-			-	-			5	n	0	n	0	n
goats	2	1	female	1	y	1	n	0	n	0	n	0	y	1	-		-		Negative	0	283.391	5	2	125	203	3	12	50	80	142	3	345	2	-	-	-	-			-	-			70	n	0	y	1	n
goats	2	1	female	1	y	1	n	0	n	0	n	0	y	1	-		-		Negative	0	283.391	5	2	125	203	3	12	50	80	142	3	345	2	-	-	-	-			-	-			70	n	0	y	1	n
goats	2	1	female	1	y	1	n	0	n	0	n	0	y	1	-		-		Positive	1	283.391	5	2	125	203	3	12	50	80	142	3	345	2	-	-	-	-			-	-			70	n	0	y	1	n
goats	2	1	male	2	y	1	n	0	n	0	n		n		none	0	-		Negative	0	283.391	5	2	125	203	3	12	50	80	142	3	345	2	-	-	-	-			-	-			70	n	0	y	1	n
goats	2	1	male	2	y	1	n	0	n	0	n		n		swollen_testes	1	-		Negative	0	283.391	5	2	125	203	3	12	50	80	142	3	345	2	-	-	-	-			-	-			70	n	0	y	1	n
sheep	3	2	female	1	y	1	n	0	n	0	n	0	n	0	-		no	0	Negative	0	283.391	5	2	125	203	3	12	50	80	142	3	345	2	-	-	-	-			-	-			70	n	0	y	1	n
sheep	3	2	female	1	y	1	n	0	n	0	n	0	n	0	-		no	0	Negative	0	283.391	5	2	125	203	3	12	50	80	142	3	345	2	-	-	-	-			-	-			70	n	0	y	1	n
sheep	3	2	female	1	y	1	n	0	n	0	n	0	y	1	-		-		Negative	0	283.391	5	2	125	203	3	12	50	80	142	3	345	2	-	-	-	-			-	-			70	n	0	y	1	n
sheep	3	2	female	1	y	1	n	0	n	0	n	0	y	1	-		-		Negative	0	283.391	5	2	125	203	3	12	50	80	142	3	345	2	-	-	-	-			-	-			70	n	0	y	1	n
sheep	3	2	female	1	y	1	n	0	n	0	n	0	n	0	-		no	0	Negative	0	283.391	5	2	125	203	3	12	50	80	142	3	345	2	-	-	-	-			-	-			70	n	0	y	1	n
goats	2	1	male	2	n	0	y	1	n	0	n		n		-		-		Negative	0	490.362	5	1	20	26	1	-	-	-			26	1	-	-	-	-			-	-			5	n	0	y	1	n
goats	2	1	female	1	y	1	n	0	n	0	n	0	n	0	-		no	0	Negative	0	490.362	5	1	20	26	1	-	-	-			26	1	-	-	-	-			-	-			5	n	0	y	1	n
goats	2	1	female	1	y	1	n	0	n	0	n	0	y	1	-		-		Positive	1	490.362	5	1	20	26	1	-	-	-			26	1	-	-	-	-			-	-			5	n	0	y	1	n
goats	2	1	female	1	y	1	n	0	n	0	n	0	n	0	-		no	0	Negative	0	491.649	4.7	2	3	10	1	1	2	2	5	1	15	1	-	-	-	-			-	-			4	n	0	y	1	n
goats	2	1	female	1	y	1	n	0	n	0	y	1	y	1	-		-		Negative	0	490.362	5	1	20	26	1	-	-	-			26	1	-	-	-	-			-	-			5	n	0	y	1	n
goats	2	1	male	2	y	1	n	0	n	0	n		n		none	0	-		Negative	0	490.362	5	1	20	26	1	-	-	-			26	1	-	-	-	-			-	-			5	n	0	y	1	n
goats	2	1	female	1	y	1	n	0	n	0	n	0	n	0	-		no	0	Negative	0	491.649	4.7	2	3	10	1	1	2	2	5	1	15	1	-	-	-	-			-	-			4	n	0	y	1	n
goats	2	1	female	1	y	1	n	0	n	0	n	0	n	0	-		no	0	Negative	0	491.649	4.7	2	3	10	1	1	2	2	5	1	15	1	-	-	-	-			-	-			4	n	0	y	1	n
goats	2	1	female	1	n	0	n	0	y	1	n		n		-		-		Negative	0	491.649	4.7	2	3	10	1	1	2	2	5	1	15	1	-	-	-	-			-	-			4	n	0	y	1	n
goats	2	1	female	1	n	0	n	0	y	1	n		n		-		-		Negative	0	491.649	4.7	2	3	10	1	1	2	2	5	1	15	1	-	-	-	-			-	-			4	n	0	y	1	n
sheep	3	2	female	1	y	1	n	0	n	0	n	0	n	0	-		no	0	Negative	0	491.649	4.7	2	3	10	1	1	2	2	5	1	15	1	-	-	-	-			-	-			4	n	0	y	1	n
sheep	3	2	female	1	y	1	n	0	n	0	n	0	n	0	-		no	0	Negative	0	491.649	4.7	2	3	10	1	1	2	2	5	1	15	1	-	-	-	-			-	-			4	n	0	y	1	n
sheep	3	2	female	1	n	0	n	0	y	1	n		n		-		-		Negative	0	491.649	4.7	2	3	10	1	1	2	2	5	1	15	1	-	-	-	-			-	-			4	n	0	y	1	n
sheep	3	2	female	1	n	0	n	0	y	1	n		n		-		-		Negative	0	491.649	4.7	2	3	10	1	1	2	2	5	1	15	1	-	-	-	-			-	-			4	n	0	y	1	n
cattle	1	3	female	1	y	1	n	0	n	0	y	1	y	1	-		-		Negative	0	289.028	4.48	1	-			-	-	-			57	1	-	-	-	8			7	42	57	2	-	y	1	y	1	n
cattle	1	3	male	2	n	0	y	1	n	0	n		n		-		-		Negative	0	289.028	4.48	1	-			-	-	-			57	1	-	-	-	8			7	42	57	2	-	y	1	y	1	n
cattle	1	3	female	1	n	0	y	1	n	0	n		n		-		-		Negative	0	289.028	4.48	1	-			-	-	-			57	1	-	-	-	8			7	42	57	2	-	y	1	y	1	n
cattle	1	3	female	1	y	1	n	0	n	0	n	0	n	0	-		no	0	Negative	0	289.028	4.48	1	-			-	-	-			57	1	-	-	-	8			7	42	57	2	-	y	1	y	1	n
cattle	1	3	female	1	y	1	n	0	n	0	n	0	y	1	-		-		Negative	0	289.028	4.48	1	-			-	-	-			57	1	-	-	-	8			7	42	57	2	-	y	1	y	1	n
goats	2	1	female	1	y	1	n	0	n	0	n	0	n	0	-		no	0	Negative	0	298.184	4.916	2	23	29	1	2	7	40	49	1	78	1	-	-	-	-			-	-			3	y	1	y	1	n
goats	2	1	female	1	y	1	n	0	n	0	n	0	n	0	-		no	0	Negative	0	298.184	4.916	2	23	29	1	2	7	40	49	1	78	1	-	-	-	-			-	-			3	y	1	y	1	n
goats	2	1	female	1	y	1	n	0	n	0	n	0	n	0	-		no	0	Negative	0	298.184	4.916	2	23	29	1	2	7	40	49	1	78	1	-	-	-	-			-	-			3	y	1	y	1	n
goats	2	1	female	1	y	1	n	0	n	0	n	0	n	0	-		no	0	Negative	0	298.184	4.916	2	23	29	1	2	7	40	49	1	78	1	-	-	-	-			-	-			3	y	1	y	1	n
goats	2	1	male	2	y	1	n	0	n	0	n		n		none	0	-		Negative	0	298.184	4.916	2	23	29	1	2	7	40	49	1	78	1	-	-	-	-			-	-			3	y	1	y	1	n
sheep	3	2	female	1	y	1	n	0	n	0	n	0	n	0	-		no	0	Negative	0	298.184	4.916	2	23	29	1	2	7	40	49	1	78	1	-	-	-	-			-	-			3	y	1	y	1	n
sheep	3	2	female	1	y	1	n	0	n	0	n	0	n	0	-		no	0	Negative	0	298.184	4.916	2	23	29	1	2	7	40	49	1	78	1	-	-	-	-			-	-			3	y	1	y	1	n
sheep	3	2	male	2	n	0	y	1	n	0	n		n		-		-		Negative	0	298.184	4.916	2	23	29	1	2	7	40	49	1	78	1	-	-	-	-			-	-			3	y	1	y	1	n
sheep	3	2	male	2	y	1	n	0	n	0	n		n		none	0	-		Negative	0	298.184	4.916	2	23	29	1	2	7	40	49	1	78	1	-	-	-	-			-	-			3	y	1	y	1	n
sheep	3	2	female	1	y	1	n	0	n	0	n	0	n	0	-		no	0	Positive	1	298.184	4.916	2	23	29	1	2	7	40	49	1	78	1	-	-	-	-			-	-			3	y	1	y	1	n
goats	2	1	female	1	y	1	n	0	n	0	n	0	y	1	-		-		Negative	0	283.1	5	2	45	79	2	7	5	45	57	2	136	1	-	-	-	-			-	-			28	y	1	y	1	n
goats	2	1	female	1	y	1	n	0	n	0	n	0	y	1	-		-		Negative	0	283.1	5	2	45	79	2	7	5	45	57	2	136	1	-	-	-	-			-	-			28	y	1	y	1	n
goats	2	1	female	1	n	0	y	1	n	0	n		n		-		-		Negative	0	283.1	5	2	45	79	2	7	5	45	57	2	136	1	-	-	-	-			-	-			28	y	1	y	1	n
goats	2	1	female	1	y	1	n	0	n	0	n	0	n	0	-		no	0	Negative	0	283.1	5	2	45	79	2	7	5	45	57	2	136	1	-	-	-	-			-	-			28	y	1	y	1	n
goats	2	1	male	2	n	0	y	1	n	0	n		n		-		-		Negative	0	283.1	5	2	45	79	2	7	5	45	57	2	136	1	-	-	-	-			-	-			28	y	1	y	1	n
sheep	3	2	female	1	n	0	y	1	n	0	n		n		-		-		Negative	0	283.1	5	2	45	79	2	7	5	45	57	2	136	1	-	-	-	-			-	-			28	y	1	y	1	n
sheep	3	2	female	1	y	1	n	0	n	0	n	0	y	1	-		-		Negative	0	283.1	5	2	45	79	2	7	5	45	57	2	136	1	-	-	-	-			-	-			28	y	1	y	1	n
sheep	3	2	male	2	y	1	n	0	n	0	n		n		none	0	-		Negative	0	283.1	5	2	45	79	2	7	5	45	57	2	136	1	-	-	-	-			-	-			28	y	1	y	1	n
sheep	3	2	female	1	n	0	y	1	n	0	n		n		-		-		Negative	0	283.1	5	2	45	79	2	7	5	45	57	2	136	1	-	-	-	-			-	-			28	y	1	y	1	n
sheep	3	2	male	2	n	0	y	1	n	0	n		n		-		-		Negative	0	283.1	5	2	45	79	2	7	5	45	57	2	136	1	-	-	-	-			-	-			28	y	1	y	1	n
goats	2	1	female	1	y	1	n	0	n	0	n	0	n	0	-		no	0	Negative	0	280.124	4.9	2	20	42	1	10	15	20	45	1	87	1	-	-	-	-			-	-			15	n	0	y	1	n
goats	2	1	male	2	y	1	n	0	n	0	n		n		none	0	-		Negative	0	280.124	4.9	2	20	42	1	10	15	20	45	1	87	1	-	-	-	-			-	-			15	n	0	y	1	n
goats	2	1	female	1	y	1	n	0	n	0	n	0	n	0	-		no	0	Negative	0	280.124	4.9	2	20	42	1	10	15	20	45	1	87	1	-	-	-	-			-	-			15	n	0	y	1	n
goats	2	1	female	1	y	1	n	0	n	0	n	0	n	0	-		no	0	Negative	0	280.124	4.9	2	20	42	1	10	15	20	45	1	87	1	-	-	-	-			-	-			15	n	0	y	1	n
goats	2	1	female	1	y	1	n	0	n	0	n	0	y	1	-		-		Negative	0	280.124	4.9	2	20	42	1	10	15	20	45	1	87	1	-	-	-	-			-	-			15	n	0	y	1	n
sheep	3	2	female	1	y	1	n	0	n	0	n	0	n	0	-		no	0	Negative	0	280.124	4.9	2	20	42	1	10	15	20	45	1	87	1	-	-	-	-			-	-			15	n	0	y	1	n
sheep	3	2	female	1	n	0	y	1	n	0	n		n		-		-		Positive	1	280.124	4.9	2	20	42	1	10	15	20	45	1	87	1	-	-	-	-			-	-			15	n	0	y	1	n
sheep	3	2	female	1	y	1	n	0	n	0	n	0	n	0	-		no	0	Negative	0	280.124	4.9	2	20	42	1	10	15	20	45	1	87	1	-	-	-	-			-	-			15	n	0	y	1	n
sheep	3	2	male	2	y	1	n	0	n	0	n		n		none	0	-		Negative	0	280.124	4.9	2	20	42	1	10	15	20	45	1	87	1	-	-	-	-			-	-			15	n	0	y	1	n
sheep	3	2	female	1	n	0	y	1	n	0	n		n		-		-		Negative	0	280.124	4.9	2	20	42	1	10	15	20	45	1	87	1	-	-	-	-			-	-			15	n	0	y	1	n
goats	2	1	female	1	y	1	n	0	n	0	n	0	n	0	-		no	0	Negative	0	259.04	4.9	2	150	230	3	20	30	80	130	3	360	2	-	-	-	-			-	-			50	y	1	y	1	n
goats	2	1	female	1	y	1	n	0	n	0	n	0	y	1	-		-		Negative	0	259.04	4.9	2	150	230	3	20	30	80	130	3	360	2	-	-	-	-			-	-			50	y	1	y	1	n
goats	2	1	female	1	y	1	n	0	n	0	n	0	y	1	-		-		Negative	0	259.04	4.9	2	150	230	3	20	30	80	130	3	360	2	-	-	-	-			-	-			50	y	1	y	1	n
sheep	3	2	female	1	y	1	n	0	n	0	y	1	n	0	-		-		Borderline	0	270.306	5	2	50	80	2	10	20	40	70	2	150	1	-	-	-	-			-	-			20	n	0	y	1	n
sheep	3	2	male	2	y	1	n	0	n	0	n		n		none	0	-		Negative	0	270.306	5	2	50	80	2	10	20	40	70	2	150	1	-	-	-	-			-	-			20	n	0	y	1	n
sheep	3	2	male	2	n	0	y	1	n	0	n		n		-		-		Negative	0	270.306	5	2	50	80	2	10	20	40	70	2	150	1	-	-	-	-			-	-			20	n	0	y	1	n
sheep	3	2	male	2	n	0	n	0	y	1	n		n		-		-		Negative	0	270.306	5	2	50	80	2	10	20	40	70	2	150	1	-	-	-	-			-	-			20	n	0	y	1	n
sheep	3	2	female	1	n	0	n	0	y	1	n		n		-		-		Negative	0	270.306	5	2	50	80	2	10	20	40	70	2	150	1	-	-	-	-			-	-			20	n	0	y	1	n
goats	2	1	male	2	n	0	y	1	n	0	n		n		-		-		Negative	0	270.306	5	2	50	80	2	10	20	40	70	2	150	1	-	-	-	-			-	-			20	n	0	y	1	n
goats	2	1	male	2	n	0	n	0	y	1	n		n		-		-		Negative	0	270.306	5	2	50	80	2	10	20	40	70	2	150	1	-	-	-	-			-	-			20	n	0	y	1	n
goats	2	1	male	2	n	0	n	0	y	1	n		n		-		-		Negative	0	270.306	5	2	50	80	2	10	20	40	70	2	150	1	-	-	-	-			-	-			20	n	0	y	1	n
goats	2	1	male	2	n	0	n	0	y	1	n		n		-		-		Negative	0	270.306	5	2	50	80	2	10	20	40	70	2	150	1	-	-	-	-			-	-			20	n	0	y	1	n
goats	2	1	female	1	y	1	n	0	n	0	n	0	n	0	-		no	0	Negative	0	259.04	4.9	2	150	230	3	20	30	80	130	3	360	2	-	-	-	-			-	-			50	y	1	y	1	n
sheep	3	2	female	1	y	1	n	0	n	0	n	0	n	0	-		no	0	Negative	0	259.04	4.9	2	150	230	3	20	30	80	130	3	360	2	-	-	-	-			-	-			50	y	1	y	1	n
sheep	3	2	female	1	n	0	y	1	n	0	n		n		-		-		Negative	0	259.04	4.9	2	150	230	3	20	30	80	130	3	360	2	-	-	-	-			-	-			50	y	1	y	1	n
sheep	3	2	male	2	y	1	n	0	n	0	n		n		none	0	-		Negative	0	259.04	4.9	2	150	230	3	20	30	80	130	3	360	2	-	-	-	-			-	-			50	y	1	y	1	n
sheep	3	2	female	1	y	1	n	0	n	0	n	0	n	0	-		no	0	Positive	1	259.04	4.9	2	150	230	3	20	30	80	130	3	360	2	-	-	-	-			-	-			50	y	1	y	1	n
sheep	3	2	female	1	y	1	n	0	n	0	n	0	y	1	-		-		Positive	1	259.04	4.9	2	150	230	3	20	30	80	130	3	360	2	-	-	-	-			-	-			50	y	1	y	1	n
goats	2	1	female	1	y	1	n	0	n	0	n	0	y	1	-		-		Negative	0	296.654	4.7	2	30	50	1	5	10	20	35	1	85	1	-	-	-	-			-	-			10	n	0	y	1	n
goats	2	1	male	2	y	1	n	0	n	0	n		n		none	0	-		Positive	1	296.654	4.7	2	30	50	1	5	10	20	35	1	85	1	-	-	-	-			-	-			10	n	0	y	1	n
goats	2	1	male	2	n	0	n	0	y	1	n		n		-		-		Negative	0	296.654	4.7	2	30	50	1	5	10	20	35	1	85	1	-	-	-	-			-	-			10	n	0	y	1	n
goats	2	1	female	1	y	1	n	0	n	0	n	0	y	1	-		-		Negative	0	296.654	4.7	2	30	50	1	5	10	20	35	1	85	1	-	-	-	-			-	-			10	n	0	y	1	n
goats	2	1	male	2	y	1	n	0	n	0	n		n		none	0	-		Negative	0	296.654	4.7	2	30	50	1	5	10	20	35	1	85	1	-	-	-	-			-	-			10	n	0	y	1	n
camel	0	4	female	1	y	1	n	0	n	0	n	0	y	1	-		-		Negative	0	252.768	4.58	3	60	95	2	10	20	40	70	2	195	1	5	15	10	-	30	1	-	-			20	y	1	y	1	n
camel	0	4	female	1	y	1	n	0	n	0	n	0	y	1	-		-		Negative	0	252.768	4.58	3	60	95	2	10	20	40	70	2	195	1	5	15	10	-	30	1	-	-			20	y	1	y	1	n
camel	0	4	female	1	y	1	n	0	n	0	n	0	n	0	-		no	0	Negative	0	252.768	4.58	3	60	95	2	10	20	40	70	2	195	1	5	15	10	-	30	1	-	-			20	y	1	y	1	n
camel	0	4	male	2	y	1	n	0	n	0	n		n		none	0	-		Negative	0	252.768	4.58	3	60	95	2	10	20	40	70	2	195	1	5	15	10	-	30	1	-	-			20	y	1	y	1	n
camel	0	4	male	2	y	1	n	0	n	0	n		n		none	0	-		Negative	0	252.768	4.58	3	60	95	2	10	20	40	70	2	195	1	5	15	10	-	30	1	-	-			20	y	1	y	1	n
goats	2	1	female	1	y	1	n	0	n	0	n	0	y	1	-		-		Negative	0	252.768	4.58	3	60	95	2	10	20	40	70	2	195	1	5	15	10	-	30	1	-	-			20	y	1	y	1	n
goats	2	1	female	1	y	1	n	0	n	0	n	0	n	0	-		no	0	Negative	0	252.768	4.58	3	60	95	2	10	20	40	70	2	195	1	5	15	10	-	30	1	-	-			20	y	1	y	1	n
goats	2	1	female	1	y	1	n	0	n	0	n	0	y	1	-		-		Negative	0	252.768	4.58	3	60	95	2	10	20	40	70	2	195	1	5	15	10	-	30	1	-	-			20	y	1	y	1	n
goats	2	1	female	1	y	1	n	0	n	0	n	0	y	1	-		-		Negative	0	252.768	4.58	3	60	95	2	10	20	40	70	2	195	1	5	15	10	-	30	1	-	-			20	y	1	y	1	n
goats	2	1	male	2	y	1	n	0	n	0	n		n		none	0	-		Negative	0	252.768	4.58	3	60	95	2	10	20	40	70	2	195	1	5	15	10	-	30	1	-	-			20	y	1	y	1	n
sheep	3	2	male	2	y	1	n	0	n	0	n		n		none	0	-		Negative	0	252.768	4.58	3	60	95	2	10	20	40	70	2	195	1	5	15	10	-	30	1	-	-			20	y	1	y	1	n
sheep	3	2	male	2	y	1	n	0	n	0	n		n		none	0	-		Negative	0	252.768	4.58	3	60	95	2	10	20	40	70	2	195	1	5	15	10	-	30	1	-	-			20	y	1	y	1	n
sheep	3	2	female	1	y	1	n	0	n	0	n	0	y	1	-		-		Negative	0	252.768	4.58	3	60	95	2	10	20	40	70	2	195	1	5	15	10	-	30	1	-	-			20	y	1	y	1	n
sheep	3	2	female	1	n	0	y	1	n	0	n		n		-		-		Negative	0	252.768	4.58	3	60	95	2	10	20	40	70	2	195	1	5	15	10	-	30	1	-	-			20	y	1	y	1	n
sheep	3	2	male	2	y	1	n	0	n	0	n		n		none	0	-		Negative	0	252.768	4.58	3	60	95	2	10	20	40	70	2	195	1	5	15	10	-	30	1	-	-			20	y	1	y	1	n
goats	2	1	female	1	y	1	n	0	n	0	n	0	y	1	-		-		Positive	1	239.383	4.9	2	50	80	2	10	15	30	55	2	135	1	-	-	-	-			-	-			20	n	0	y	1	n
goats	2	1	female	1	n	0	y	1	n	0	n		n		-		-		Negative	0	239.383	4.9	2	50	80	2	10	15	30	55	2	135	1	-	-	-	-			-	-			20	n	0	y	1	n
goats	2	1	female	1	y	1	n	0	n	0	n	0	y	1	-		-		Positive	1	239.383	4.9	2	50	80	2	10	15	30	55	2	135	1	-	-	-	-			-	-			20	n	0	y	1	n
goats	2	1	female	1	y	1	n	0	n	0	n	0	n	0	-		no	0	Negative	0	239.383	4.9	2	50	80	2	10	15	30	55	2	135	1	-	-	-	-			-	-			20	n	0	y	1	n
goats	2	1	female	1	y	1	n	0	n	0	n	0	n	0	-		no	0	Negative	0	239.383	4.9	2	50	80	2	10	15	30	55	2	135	1	-	-	-	-			-	-			20	n	0	y	1	n
sheep	3	2	female	1	y	1	n	0	n	0	n	0	y	1	-		-		Negative	0	239.383	4.9	2	50	80	2	10	15	30	55	2	135	1	-	-	-	-			-	-			20	n	0	y	1	n
sheep	3	2	female	1	y	1	n	0	n	0	n	0	n	0	-		no	0	Negative	0	239.383	4.9	2	50	80	2	10	15	30	55	2	135	1	-	-	-	-			-	-			20	n	0	y	1	n
sheep	3	2	female	1	y	1	n	0	n	0	n	0	n	0	-		no	0	Negative	0	239.383	4.9	2	50	80	2	10	15	30	55	2	135	1	-	-	-	-			-	-			20	n	0	y	1	n
sheep	3	2	female	1	y	1	n	0	n	0	n	0	y	1	-		-		Negative	0	239.383	4.9	2	50	80	2	10	15	30	55	2	135	1	-	-	-	-			-	-			20	n	0	y	1	n
sheep	3	2	male	2	y	1	n	0	n	0	n		n		none	0	-		Negative	0	239.383	4.9	2	50	80	2	10	15	30	55	2	135	1	-	-	-	-			-	-			20	n	0	y	1	n
sheep	3	2	female	1	y	1	n	0	n	0	n	0	n	0	-		no	0	Negative	0	326.71	5	2	100	120	3	10	10	70	90	2	210	2	-	-	-	-			-	-			10	y	1	y	1	n
goats	2	1	male	2	y	1	n	0	n	0	n		n		none	0	-		Negative	0	322.008	5	2	100	130	3	15	18	60	93	2	223	2	-	-	-	-			-	-			20	n	0	y	1	n
goats	2	1	female	1	y	1	n	0	n	0	n	0	n	0	-		no	0	Negative	0	322.008	5	2	100	130	3	15	18	60	93	2	223	2	-	-	-	-			-	-			20	n	0	y	1	n
goats	2	1	female	1	y	1	n	0	n	0	n	0	n	0	-		no	0	Negative	0	322.008	5	2	100	130	3	15	18	60	93	2	223	2	-	-	-	-			-	-			20	n	0	y	1	n
goats	2	1	male	2	y	1	n	0	n	0	n		n		none	0	-		Negative	0	322.008	5	2	100	130	3	15	18	60	93	2	223	2	-	-	-	-			-	-			20	n	0	y	1	n
goats	2	1	female	1	y	1	n	0	n	0	n	0	n	0	-		-		Negative	0	322.008	5	2	100	130	3	15	18	60	93	2	223	2	-	-	-	-			-	-			20	n	0	y	1	n
sheep	3	2	female	1	y	1	n	0	n	0	n	0	n	0	-		no	0	Negative	0	322.008	5	2	100	130	3	15	18	60	93	2	223	2	-	-	-	-			-	-			20	n	0	y	1	n
sheep	3	2	male	2	y	1	n	0	n	0	n		n		none	0	-		Positive	1	322.008	5	2	100	130	3	15	18	60	93	2	223	2	-	-	-	-			-	-			20	n	0	y	1	n
sheep	3	2	female	1	n	0	y	1	n	0	n		n		-		-		Negative	0	322.008	5	2	100	130	3	15	18	60	93	2	223	2	-	-	-	-			-	-			20	n	0	y	1	n
sheep	3	2	female	1	y	1	n	0	n	0	n	0	n	0	-		no	0	Negative	0	322.008	5	2	100	130	3	15	18	60	93	2	223	2	-	-	-	-			-	-			20	n	0	y	1	n
sheep	3	2	male	2	n	0	y	1	n	0	n		n		-		-		Negative	0	322.008	5	2	100	130	3	15	18	60	93	2	223	2	-	-	-	-			-	-			20	n	0	y	1	n
goats	2	1	female	1	y	1	n	0	n	0	n	0	n	0	-		no	0	Negative	0	277.012	4.8	2	30	39	1	8	6	10	24	1	63	1	-	-	-	-			-	-			5	y	1	y	1	n
goats	2	1	female	1	y	1	n	0	n	0	n	0	n	0	-		-		Negative	0	277.012	4.8	2	30	39	1	8	6	10	24	1	63	1	-	-	-	-			-	-			5	y	1	y	1	n
goats	2	1	female	1	y	1	n	0	n	0	n	0	n	0	-		-		Negative	0	277.012	4.8	2	30	39	1	8	6	10	24	1	63	1	-	-	-	-			-	-			5	y	1	y	1	n
goats	2	1	female	1	y	1	n	0	n	0	n	0	n	0	-		no	0	Negative	0	277.012	4.8	2	30	39	1	8	6	10	24	1	63	1	-	-	-	-			-	-			5	y	1	y	1	n
goats	2	1	male	2	n	0	n	0	y	1	n		n		-		-		Negative	0	270.306	5	2	50	80	2	10	20	40	70	2	150	1	-	-	-	-			-	-			20	n	0	y	1	n
goats	2	1	female	1	y	1	n	0	n	0	n	0	n	0	-		no	0	Negative	0	232.123	4.666	2	20	45	1	20	30	60	110	3	155	1	-	-	-	-			-	-			10	y	1	n	0	n
goats	2	1	female	1	y	1	n	0	n	0	n	0	n	0	-		no	0	Negative	0	232.123	4.666	2	20	45	1	20	30	60	110	3	155	1	-	-	-	-			-	-			10	y	1	n	0	n
goats	2	1	female	1	y	1	n	0	n	0	n	0	y	1	-		-		Negative	0	232.123	4.666	2	20	45	1	20	30	60	110	3	155	1	-	-	-	-			-	-			10	y	1	n	0	n
goats	2	1	male	2	y	1	n	0	n	0	n		n		none	0	-		Negative	0	232.123	4.666	2	20	45	1	20	30	60	110	3	155	1	-	-	-	-			-	-			10	y	1	n	0	n
goats	2	1	male	2	y	1	n	0	n	0	n		n		none	0	-		Positive	1	232.123	4.666	2	20	45	1	20	30	60	110	3	155	1	-	-	-	-			-	-			10	y	1	n	0	n
sheep	3	2	female	1	y	1	n	0	n	0	n	0	n	0	-		no	0	Negative	0	232.123	4.666	2	20	45	1	20	30	60	110	3	155	1	-	-	-	-			-	-			10	y	1	n	0	n
sheep	3	2	female	1	y	1	n	0	n	0	n	0	n	0	-		no	0	Negative	0	232.123	4.666	2	20	45	1	20	30	60	110	3	155	1	-	-	-	-			-	-			10	y	1	n	0	n
sheep	3	2	female	1	y	1	n	0	n	0	n	0	n	0	-		no	0	Negative	0	232.123	4.666	2	20	45	1	20	30	60	110	3	155	1	-	-	-	-			-	-			10	y	1	n	0	n
sheep	3	2	male	2	y	1	n	0	n	0	n		n		none	0	-		Negative	0	232.123	4.666	2	20	45	1	20	30	60	110	3	155	1	-	-	-	-			-	-			10	y	1	n	0	n
sheep	3	2	female	1	n	0	y	1	n	0	n		n		-		-		Negative	0	232.123	4.666	2	20	45	1	20	30	60	110	3	155	1	-	-	-	-			-	-			10	y	1	n	0	n
goats	2	1	female	1	y	1	n	0	n	0	n	0	n	0	-		no	0	Negative	0	280.475	5	2	20	45	1	5	10	10	25	1	70	1	-	-	-	-			-	-			15	y	1	y	1	n
goats	2	1	female	1	y	1	n	0	n	0	n	0	y	1	-		-		Positive	1	280.475	5	2	20	45	1	5	10	10	25	1	70	1	-	-	-	-			-	-			15	y	1	y	1	n
goats	2	1	female	1	y	1	n	0	n	0	n	0	n	0	-		no	0	Negative	0	280.475	5	2	20	45	1	5	10	10	25	1	70	1	-	-	-	-			-	-			15	y	1	y	1	n
goats	2	1	female	1	y	1	n	0	n	0	n	0	n	0	-		no	0	Negative	0	280.475	5	2	20	45	1	5	10	10	25	1	70	1	-	-	-	-			-	-			15	y	1	y	1	n
goats	2	1	female	1	y	1	n	0	n	0	y	1	y	1	-		-		Positive	1	280.475	5	2	20	45	1	5	10	10	25	1	70	1	-	-	-	-			-	-			15	y	1	y	1	n
sheep	3	2	female	1	y	1	n	0	n	0	n	0	n	0	-		no	0	Negative	0	280.475	5	2	20	45	1	5	10	10	25	1	70	1	-	-	-	-			-	-			15	y	1	y	1	n
sheep	3	2	female	1	y	1	n	0	n	0	n	0	n	0	-		no	0	Negative	0	280.475	5	2	20	45	1	5	10	10	25	1	70	1	-	-	-	-			-	-			15	y	1	y	1	n
sheep	3	2	female	1	y	1	n	0	n	0	y	1	y	1	-		-		Negative	0	280.475	5	2	20	45	1	5	10	10	25	1	70	1	-	-	-	-			-	-			15	y	1	y	1	n
sheep	3	2	female	1	y	1	n	0	n	0	n	0	n	0	-		no	0	Negative	0	280.475	5	2	20	45	1	5	10	10	25	1	70	1	-	-	-	-			-	-			15	y	1	y	1	n
sheep	3	2	female	1	y	1	n	0	n	0	n	0	n	0	-		no	0	Negative	0	280.475	5	2	20	45	1	5	10	10	25	1	70	1	-	-	-	-			-	-			15	y	1	y	1	n
sheep	3	2	female	1	y	1	n	0	n	0	n	0	n	0	-		no	0	Negative	0	296.654	4.7	2	30	50	1	5	10	20	35	1	85	1	-	-	-	-			-	-			10	n	0	y	1	n
sheep	3	2	female	1	y	1	n	0	n	0	n	0	n	0	-		-		Negative	0	296.654	4.7	2	30	50	1	5	10	20	35	1	85	1	-	-	-	-			-	-			10	n	0	y	1	n
sheep	3	2	female	1	y	1	n	0	n	0	n	0	y	1	-		-		Negative	0	296.654	4.7	2	30	50	1	5	10	20	35	1	85	1	-	-	-	-			-	-			10	n	0	y	1	n
sheep	3	2	female	1	y	1	n	0	n	0	n	0	n	0	-		no	0	Negative	0	296.654	4.7	2	30	50	1	5	10	20	35	1	85	1	-	-	-	-			-	-			10	n	0	y	1	n
sheep	3	2	female	1	y	1	n	0	n	0	n	0	y	1	-		-		Negative	0	296.654	4.7	2	30	50	1	5	10	20	35	1	85	1	-	-	-	-			-	-			10	n	0	y	1	n
cattle	1	3	female	1	y	1	n	0	n	0	n	0	y	1	-		-		Negative	0	186.432	4.916	1	-			-	-	-			200	1	-	-	-	20			80	100	200	3	-	n	0	y	1	n
cattle	1	3	female	1	y	1	n	0	n	0	n	0	y	1	-		-		Positive	1	186.432	4.916	1	-			-	-	-			200	1	-	-	-	20			80	100	200	3	-	n	0	y	1	n
cattle	1	3	female	1	y	1	n	0	n	0	n	0	y	1	-		-		Positive	1	186.432	4.916	1	-			-	-	-			200	1	-	-	-	20			80	100	200	3	-	n	0	y	1	n
cattle	1	3	female	1	y	1	n	0	n	0	n	0	y	1	-		-		Negative	0	186.432	4.916	1	-			-	-	-			200	1	-	-	-	20			80	100	200	3	-	n	0	y	1	n
cattle	1	3	female	1	y	1	n	0	n	0	n	0	n	0	-		no	0	Positive	1	186.432	4.916	1	-			-	-	-			200	1	-	-	-	20			80	100	200	3	-	n	0	y	1	n
goats	2	1	male	2	y	1	n	0	n	0	n		n		none	0	-		Negative	0	680.715	4.583	2	40	60	2	5	10	20	35	1	95	1	-	-	-	-			-	-			10	y	1	y	1	n
goats	2	1	female	1	y	1	n	0	n	0	n	0	n	0	-		no	0	Negative	0	268.019	4.8	2	60	90	2	10	30	50	90	2	180	1	-	-	-	-			-	-			20	y	1	y	1	n
goats	2	1	female	1	y	1	n	0	n	0	n	0	n	0	-		no	0	Negative	0	268.019	4.8	2	60	90	2	10	30	50	90	2	180	1	-	-	-	-			-	-			20	y	1	y	1	n
goats	2	1	female	1	y	1	n	0	n	0	n	0	n	0	-		no	0	Negative	0	268.019	4.8	2	60	90	2	10	30	50	90	2	180	1	-	-	-	-			-	-			20	y	1	y	1	n
goats	2	1	male	2	y	1	n	0	n	0	n		n		swollen_testes	1	-		Negative	0	268.019	4.8	2	60	90	2	10	30	50	90	2	180	1	-	-	-	-			-	-			20	y	1	y	1	n
goats	2	1	female	1	n	0	y	1	n	0	n		n		-		-		Negative	0	268.019	4.8	2	60	90	2	10	30	50	90	2	180	1	-	-	-	-			-	-			20	y	1	y	1	n
goats	2	1	female	1	y	1	n	0	n	0	n	0	y	1	-		-		Positive	1	211.792	4.8	2	50	80	2	15	15	70	100	2	180	1	-	-	-	-			-	-			20	y	1	n	0	n
goats	2	1	female	1	y	1	n	0	n	0	n	0	y	1	-		-		Positive	1	211.792	4.8	2	50	80	2	15	15	70	100	2	180	1	-	-	-	-			-	-			20	y	1	n	0	n
goats	2	1	female	1	y	1	n	0	n	0	n	0	n	0	-		-		Borderline	0	211.792	4.8	2	50	80	2	15	15	70	100	2	180	1	-	-	-	-			-	-			20	y	1	n	0	n
goats	2	1	male	2	n	0	y	1	n	0	n		n		-		-		Negative	0	211.792	4.8	2	50	80	2	15	15	70	100	2	180	1	-	-	-	-			-	-			20	y	1	n	0	n
goats	2	1	male	2	y	1	n	0	n	0	n		n		none	0	-		Negative	0	211.792	4.8	2	50	80	2	15	15	70	100	2	180	1	-	-	-	-			-	-			20	y	1	n	0	n
sheep	3	2	female	1	y	1	n	0	n	0	n	0	n	0	-		no	0	Negative	0	211.792	4.8	2	50	80	2	15	15	70	100	2	180	1	-	-	-	-			-	-			20	y	1	n	0	n
sheep	3	2	female	1	y	1	n	0	n	0	n	0	n	0	-		-		Negative	0	211.792	4.8	2	50	80	2	15	15	70	100	2	180	1	-	-	-	-			-	-			20	y	1	n	0	n
sheep	3	2	female	1	y	1	n	0	n	0	n	0	y	1	-		-		Negative	0	211.792	4.8	2	50	80	2	15	15	70	100	2	180	1	-	-	-	-			-	-			20	y	1	n	0	n
sheep	3	2	female	1	y	1	n	0	n	0	n	0	y	1	-		-		Negative	0	211.792	4.8	2	50	80	2	15	15	70	100	2	180	1	-	-	-	-			-	-			20	y	1	n	0	n
sheep	3	2	male	2	y	1	n	0	n	0	n		n		none	0	-		Negative	0	211.792	4.8	2	50	80	2	15	15	70	100	2	180	1	-	-	-	-			-	-			20	y	1	n	0	n
sheep	3	2	female	1	y	1	n	0	n	0	n	0	n	0	-		no	0	Negative	0	268.019	4.8	2	60	90	2	10	30	50	90	2	180	1	-	-	-	-			-	-			20	y	1	y	1	n
sheep	3	2	female	1	n	0	y	1	n	0	n		n		-		-		Negative	0	268.019	4.8	2	60	90	2	10	30	50	90	2	180	1	-	-	-	-			-	-			20	y	1	y	1	n
sheep	3	2	female	1	y	1	n	0	n	0	n	0	n	0	-		no	0	Negative	0	268.019	4.8	2	60	90	2	10	30	50	90	2	180	1	-	-	-	-			-	-			20	y	1	y	1	n
sheep	3	2	female	1	y	1	n	0	n	0	n	0	n	0	-		no	0	Negative	0	268.019	4.8	2	60	90	2	10	30	50	90	2	180	1	-	-	-	-			-	-			20	y	1	y	1	n
sheep	3	2	male	2	y	1	n	0	n	0	n		n		none	0	-		Negative	0	268.019	4.8	2	60	90	2	10	30	50	90	2	180	1	-	-	-	-			-	-			20	y	1	y	1	n
goats	2	1	female	1	y	1	n	0	n	0	n	0	n	0	-		yes	1	Negative	0	276.79	4.68	2	10	20	1	3	4	10	17	1	37	1	-	-	-	-			-	-			5	n	0	n	0	n
goats	2	1	female	1	y	1	n	0	n	0	n	0	y	1	-		-		Negative	0	276.79	4.68	2	10	20	1	3	4	10	17	1	37	1	-	-	-	-			-	-			5	n	0	n	0	n
goats	2	1	female	1	y	1	n	0	n	0	n	0	y	1	-		-		Negative	0	276.79	4.68	2	10	20	1	3	4	10	17	1	37	1	-	-	-	-			-	-			5	n	0	n	0	n
goats	2	1	male	2	y	1	n	0	n	0	n		n		none	0	-		Negative	0	276.79	4.68	2	10	20	1	3	4	10	17	1	37	1	-	-	-	-			-	-			5	n	0	n	0	n
goats	2	1	female	1	y	1	n	0	n	0	n	0	n	0	-		-		Negative	0	276.79	4.68	2	10	20	1	3	4	10	17	1	37	1	-	-	-	-			-	-			5	n	0	n	0	n
sheep	3	2	male	2	n	0	y	1	n	0	n		n		-		-		Negative	0	680.464	5	2	10	18	1	2	5	15	22	1	40	1	-	-	-	-			-	-			5	y	1	y	1	n
sheep	3	2	female	1	y	1	n	0	n	0	n	0	n	0	-		no	0	Negative	0	676.944	4.88	2	15	35	1	5	10	20	35	1	70	1	-	-	-	-			-	-			15	y	1	n	0	n
sheep	3	2	female	1	n	0	y	1	n	0	n		n		-		-		Negative	0	676.944	4.88	2	15	35	1	5	10	20	35	1	70	1	-	-	-	-			-	-			15	y	1	n	0	n
sheep	3	2	female	1	y	1	n	0	n	0	n	0	n	0	-		no	0	Negative	0	676.944	4.88	2	15	35	1	5	10	20	35	1	70	1	-	-	-	-			-	-			15	y	1	n	0	n
sheep	3	2	male	2	y	1	n	0	n	0	n		n		none	0	-		Negative	0	676.944	4.88	2	15	35	1	5	10	20	35	1	70	1	-	-	-	-			-	-			15	y	1	n	0	n
sheep	3	2	female	1	y	1	n	0	n	0	n	0	n	0	-		no	0	Negative	0	676.944	4.88	2	15	35	1	5	10	20	35	1	70	1	-	-	-	-			-	-			15	y	1	n	0	n
goats	2	1	female	1	y	1	n	0	n	0	n	0	n	0	-		no	0	Negative	0	675.596	4.7	2	8	16	1	1	4	5	10	1	26	1	-	-	-	-			-	-			5	y	1	n	0	n
sheep	3	2	female	1	y	1	n	0	n	0	n	0	n	0	-		no	0	Negative	0	675.596	4.7	2	8	16	1	1	4	5	10	1	26	1	-	-	-	-			-	-			5	y	1	n	0	n
sheep	3	2	female	1	y	1	n	0	n	0	n	0	n	0	-		no	0	Negative	0	675.596	4.7	2	8	16	1	1	4	5	10	1	26	1	-	-	-	-			-	-			5	y	1	n	0	n
sheep	3	2	male	2	y	1	n	0	n	0	n		n		none	0	-		Negative	0	675.596	4.7	2	8	16	1	1	4	5	10	1	26	1	-	-	-	-			-	-			5	y	1	n	0	n
sheep	3	2	female	1	y	1	n	0	n	0	n	0	n	0	-		no	0	Negative	0	675.596	4.7	2	8	16	1	1	4	5	10	1	26	1	-	-	-	-			-	-			5	y	1	n	0	n
sheep	3	2	female	1	y	1	n	0	n	0	n	0	n	0	-		no	0	Negative	0	675.596	4.7	2	8	16	1	1	4	5	10	1	26	1	-	-	-	-			-	-			5	y	1	n	0	n
sheep	3	2	male	2	y	1	n	0	n	0	n		n		none	0	-		Negative	0	276.79	4.68	2	10	20	1	3	4	10	17	1	37	1	-	-	-	-			-	-			5	n	0	n	0	n
sheep	3	2	female	1	y	1	n	0	n	0	n	0	n	0	-		no	0	Negative	0	276.79	4.68	2	10	20	1	3	4	10	17	1	37	1	-	-	-	-			-	-			5	n	0	n	0	n
sheep	3	2	female	1	y	1	n	0	n	0	n	0	n	0	-		no	0	Negative	0	276.79	4.68	2	10	20	1	3	4	10	17	1	37	1	-	-	-	-			-	-			5	n	0	n	0	n
sheep	3	2	female	1	y	1	n	0	n	0	n	0	n	0	-		no	0	Negative	0	276.79	4.68	2	10	20	1	3	4	10	17	1	37	1	-	-	-	-			-	-			5	n	0	n	0	n
sheep	3	2	female	1	y	1	n	0	n	0	n	0	n	0	-		no	0	Negative	0	276.79	4.68	2	10	20	1	3	4	10	17	1	37	1	-	-	-	-			-	-			5	n	0	n	0	n
goats	2	1	female	1	y	1	n	0	n	0	n	0	n	0	-		no	0	Negative	0	680.715	4.583	2	40	60	2	5	10	20	35	1	95	1	-	-	-	-			-	-			10	y	1	y	1	n
goats	2	1	female	1	y	1	n	0	n	0	n	0	n	0	-		no	0	Negative	0	680.715	4.583	2	40	60	2	5	10	20	35	1	95	1	-	-	-	-			-	-			10	y	1	y	1	n
goats	2	1	female	1	n	0	y	1	n	0	n		n		-		-		Negative	0	680.715	4.583	2	40	60	2	5	10	20	35	1	95	1	-	-	-	-			-	-			10	y	1	y	1	n
goats	2	1	male	2	y	1	n	0	n	0	n		n		none	0	-		Negative	0	680.715	4.583	2	40	60	2	5	10	20	35	1	95	1	-	-	-	-			-	-			10	y	1	y	1	n
sheep	3	2	male	2	y	1	n	0	n	0	n		n		none	0	-		Negative	0	680.715	4.583	2	40	60	2	5	10	20	35	1	95	1	-	-	-	-			-	-			10	y	1	y	1	n
sheep	3	2	female	1	y	1	n	0	n	0	n	0	n	0	-		no	0	Negative	0	680.715	4.583	2	40	60	2	5	10	20	35	1	95	1	-	-	-	-			-	-			10	y	1	y	1	n
sheep	3	2	female	1	n	0	y	1	n	0	n		n		-		-		Negative	0	680.715	4.583	2	40	60	2	5	10	20	35	1	95	1	-	-	-	-			-	-			10	y	1	y	1	n
sheep	3	2	female	1	y	1	n	0	n	0	n	0	n	0	-		no	0	Negative	0	680.715	4.583	2	40	60	2	5	10	20	35	1	95	1	-	-	-	-			-	-			10	y	1	y	1	n
sheep	3	2	female	1	y	1	n	0	n	0	n	0	n	0	-		no	0	Negative	0	680.715	4.583	2	40	60	2	5	10	20	35	1	95	1	-	-	-	-			-	-			10	y	1	y	1	n
cattle	1	3	male	2	n	0	y	1	n	0	n		n		-		-		Negative	0	675.207	5	1	-			-	-	-			17	1	-	-	-	4			5	8	17	1	-	y	1	n	0	n
cattle	1	3	female	1	n	0	y	1	n	0	n		n		-		-		Negative	0	675.207	5	1	-			-	-	-			17	1	-	-	-	4			5	8	17	1	-	y	1	n	0	n
cattle	1	3	female	1	y	1	n	0	n	0	n	0	n	0	-		no	0	Negative	0	675.207	5	1	-			-	-	-			17	1	-	-	-	4			5	8	17	1	-	y	1	n	0	n
cattle	1	3	female	1	n	0	y	1	n	0	n		n		-		-		Negative	0	675.207	5	1	-			-	-	-			17	1	-	-	-	4			5	8	17	1	-	y	1	n	0	n
cattle	1	3	female	1	y	1	n	0	n	0	n	0	n	0	-		no	0	Negative	0	676.653	4.866	1	-			-	-	-			80	1	-	-	-	10			20	50	80	2	-	n	0	n	0	n
cattle	1	3	female	1	y	1	n	0	n	0	n	0	n	0	-		-		Positive	1	676.653	4.866	1	-			-	-	-			80	1	-	-	-	10			20	50	80	2	-	n	0	n	0	n
cattle	1	3	male	2	n	0	y	1	n	0	n		n		-		-		Negative	0	676.653	4.866	1	-			-	-	-			80	1	-	-	-	10			20	50	80	2	-	n	0	n	0	n
cattle	1	3	male	2	n	0	y	1	n	0	n		n		-		-		Negative	0	675.207	5	1	-			-	-	-			17	1	-	-	-	4			5	8	17	1	-	y	1	n	0	n
cattle	1	3	female	1	y	1	n	0	n	0	n	0	n	0	-		yes	1	Negative	0	676.653	4.866	1	-			-	-	-			80	1	-	-	-	10			20	50	80	2	-	n	0	n	0	n
cattle	1	3	male	2	n	0	y	1	n	0	n		n		-		-		Negative	0	676.653	4.866	1	-			-	-	-			80	1	-	-	-	10			20	50	80	2	-	n	0	n	0	n
goats	2	1	male	2	y	1	n	0	n	0	n		n		none	0	-		Negative	0	675.596	4.7	2	8	16	1	1	4	5	10	1	26	1	-	-	-	-			-	-			5	y	1	n	0	n
goats	2	1	female	1	y	1	n	0	n	0	n	0	y	1	-		-		Negative	0	676.944	4.88	2	15	35	1	5	10	20	35	1	70	1	-	-	-	-			-	-			15	y	1	n	0	n
goats	2	1	male	2	y	1	n	0	n	0	n		n		none	0	-		Negative	0	675.596	4.7	2	8	16	1	1	4	5	10	1	26	1	-	-	-	-			-	-			5	y	1	n	0	n
goats	2	1	female	1	y	1	n	0	n	0	n	0	n	0	-		no	0	Negative	0	676.944	4.88	2	15	35	1	5	10	20	35	1	70	1	-	-	-	-			-	-			15	y	1	n	0	n
goats	2	1	female	1	y	1	n	0	n	0	n	0	n	0	-		yes	1	Negative	0	676.944	4.88	2	15	35	1	5	10	20	35	1	70	1	-	-	-	-			-	-			15	y	1	n	0	n
goats	2	1	male	2	y	1	n	0	n	0	n		n		none	0	-		Negative	0	676.944	4.88	2	15	35	1	5	10	20	35	1	70	1	-	-	-	-			-	-			15	y	1	n	0	n
goats	2	1	female	1	y	1	n	0	n	0	n	0	n	0	-		no	0	Negative	0	676.944	4.88	2	15	35	1	5	10	20	35	1	70	1	-	-	-	-			-	-			15	y	1	n	0	n
goats	2	1	female	1	y	1	n	0	n	0	n	0	n	0	-		no	0	Negative	0	675.596	4.7	2	8	16	1	1	4	5	10	1	26	1	-	-	-	-			-	-			5	y	1	n	0	n
goats	2	1	female	1	y	1	n	0	n	0	n	0	n	0	-		no	0	Negative	0	675.596	4.7	2	8	16	1	1	4	5	10	1	26	1	-	-	-	-			-	-			5	y	1	n	0	n
goats	2	1	female	1	n	0	y	1	n	0	n		n		-		-		Positive	1	680.464	5	2	10	18	1	2	5	15	22	1	40	1	-	-	-	-			-	-			5	y	1	y	1	n
goats	2	1	male	2	y	1	n	0	n	0	n		n		none	0	-		Negative	0	680.464	5	2	10	18	1	2	5	15	22	1	40	1	-	-	-	-			-	-			5	y	1	y	1	n
goats	2	1	female	1	y	1	n	0	n	0	n	0	n	0	-		no	0	Positive	1	680.464	5	2	10	18	1	2	5	15	22	1	40	1	-	-	-	-			-	-			5	y	1	y	1	n
goats	2	1	female	1	y	1	n	0	n	0	n	0	n	0	-		no	0	Negative	0	680.464	5	2	10	18	1	2	5	15	22	1	40	1	-	-	-	-			-	-			5	y	1	y	1	n
goats	2	1	female	1	y	1	n	0	n	0	n	0	n	0	-		no	0	Negative	0	680.464	5	2	10	18	1	2	5	15	22	1	40	1	-	-	-	-			-	-			5	y	1	y	1	n
sheep	3	2	female	1	y	1	n	0	n	0	n	0	n	0	-		no	0	Negative	0	680.464	5	2	10	18	1	2	5	15	22	1	40	1	-	-	-	-			-	-			5	y	1	y	1	n
sheep	3	2	female	1	y	1	n	0	n	0	n	0	n	0	-		no	0	Positive	1	680.464	5	2	10	18	1	2	5	15	22	1	40	1	-	-	-	-			-	-			5	y	1	y	1	n
sheep	3	2	male	2	y	1	n	0	n	0	n		n		none	0	-		Negative	0	680.464	5	2	10	18	1	2	5	15	22	1	40	1	-	-	-	-			-	-			5	y	1	y	1	n
sheep	3	2	female	1	y	1	n	0	n	0	n	0	n	0	-		no	0	Negative	0	680.464	5	2	10	18	1	2	5	15	22	1	40	1	-	-	-	-			-	-			5	y	1	y	1	n
goats	2	1	female	1	y	1	n	0	n	0	n	0	y	1	-		-		Negative	0	221.598	3.9	2	20	55	2	15	18	35	68	2	123	1	-	-	-	-			-	-			15	n	0	y	1	n
goats	2	1	female	1	y	1	n	0	n	0	n	0	n	0	-		-		Negative	0	221.598	3.9	2	20	55	2	15	18	35	68	2	123	1	-	-	-	-			-	-			15	n	0	y	1	n
goats	2	1	female	1	y	1	n	0	n	0	n	0	n	0	-		-		Negative	0	221.598	3.9	2	20	55	2	15	18	35	68	2	123	1	-	-	-	-			-	-			15	n	0	y	1	n
goats	2	1	female	1	y	1	n	0	n	0	n	0	n	0	-		-		Negative	0	221.598	3.9	2	20	55	2	15	18	35	68	2	123	1	-	-	-	-			-	-			15	n	0	y	1	n
goats	2	1	male	2	y	1	n	0	n	0	n		n		none	0	-		Positive	1	221.598	3.9	2	20	55	2	15	18	35	68	2	123	1	-	-	-	-			-	-			15	n	0	y	1	n
sheep	3	2	male	2	y	1	n	0	n	0	n		n		none	0	-		Negative	0	221.598	3.9	2	20	55	2	15	18	35	68	2	123	1	-	-	-	-			-	-			15	n	0	y	1	n
sheep	3	2	female	1	y	1	n	0	n	0	n	0	n	0	-		no	0	Negative	0	221.598	3.9	2	20	55	2	15	18	35	68	2	123	1	-	-	-	-			-	-			15	n	0	y	1	n
sheep	3	2	female	1	y	1	n	0	n	0	n	0	n	0	-		no	0	Negative	0	221.598	3.9	2	20	55	2	15	18	35	68	2	123	1	-	-	-	-			-	-			15	n	0	y	1	n
sheep	3	2	female	1	y	1	n	0	n	0	n	0	n	0	-		no	0	Negative	0	221.598	3.9	2	20	55	2	15	18	35	68	2	123	1	-	-	-	-			-	-			15	n	0	y	1	n
sheep	3	2	female	1	y	1	n	0	n	0	n	0	n	0	-		no	0	Negative	0	221.598	3.9	2	20	55	2	15	18	35	68	2	123	1	-	-	-	-			-	-			15	n	0	y	1	n
goats	2	1	female	1	y	1	n	0	n	0	n	0	y	1	-		-		Negative	0	202.8	4.9	2	60	85	2	30	10	40	80	2	165	1	-	-	-	-			-	-			15	n	0	y	1	n
goats	2	1	female	1	y	1	n	0	n	0	n	0	y	1	-		-		Negative	0	202.8	4.9	2	60	85	2	30	10	40	80	2	165	1	-	-	-	-			-	-			15	n	0	y	1	n
goats	2	1	male	2	y	1	n	0	n	0	n		n		swollen_testes	1	-		Negative	0	202.8	4.9	2	60	85	2	30	10	40	80	2	165	1	-	-	-	-			-	-			15	n	0	y	1	n
goats	2	1	female	1	y	1	n	0	n	0	n	0	y	1	-		-		Negative	0	202.8	4.9	2	60	85	2	30	10	40	80	2	165	1	-	-	-	-			-	-			15	n	0	y	1	n
goats	2	1	male	2	y	1	n	0	n	0	n		n		none	0	-		Negative	0	202.8	4.9	2	60	85	2	30	10	40	80	2	165	1	-	-	-	-			-	-			15	n	0	y	1	n
sheep	3	2	female	1	y	1	n	0	n	0	n	0	n	0	-		no	0	Negative	0	202.8	4.9	2	60	85	2	30	10	40	80	2	165	1	-	-	-	-			-	-			15	n	0	y	1	n
sheep	3	2	male	2	y	1	n	0	n	0	n		n		swollen_testes	1	-		Negative	0	202.8	4.9	2	60	85	2	30	10	40	80	2	165	1	-	-	-	-			-	-			15	n	0	y	1	n
sheep	3	2	male	2	n	0	y	1	n	0	n		n		-		-		Negative	0	202.8	4.9	2	60	85	2	30	10	40	80	2	165	1	-	-	-	-			-	-			15	n	0	y	1	n
sheep	3	2	female	1	n	0	y	1	n	0	n		n		-		-		Negative	0	202.8	4.9	2	60	85	2	30	10	40	80	2	165	1	-	-	-	-			-	-			15	n	0	y	1	n
sheep	3	2	female	1	y	1	n	0	n	0	n	0	y	1	-		-		Negative	0	202.8	4.9	2	60	85	2	30	10	40	80	2	165	1	-	-	-	-			-	-			15	n	0	y	1	n
goats	2	1	female	1	y	1	n	0	n	0	n	0	y	1	-		-		Negative	0	203.641	5	2	60	85	2	30	10	40	80	2	165	1	-	-	-	-			-	-			15	n	0	y	1	n
goats	2	1	female	1	y	1	n	0	n	0	n	0	n	0	-		no	0	Negative	0	203.641	5	2	60	85	2	30	10	40	80	2	165	1	-	-	-	-			-	-			15	n	0	y	1	n
goats	2	1	female	1	y	1	n	0	n	0	n	0	n	0	-		no	0	Positive	1	203.641	5	2	60	85	2	30	10	40	80	2	165	1	-	-	-	-			-	-			15	n	0	y	1	n
goats	2	1	female	1	y	1	n	0	n	0	n	0	y	1	-		-		Negative	0	203.641	5	2	60	85	2	30	10	40	80	2	165	1	-	-	-	-			-	-			15	n	0	y	1	n
goats	2	1	male	2	y	1	n	0	n	0	n		n		swollen_testes	1	-		Negative	0	203.641	5	2	60	85	2	30	10	40	80	2	165	1	-	-	-	-			-	-			15	n	0	y	1	n
sheep	3	2	female	1	y	1	n	0	n	0	n	0	n	0	-		no	0	Negative	0	203.641	5	2	60	85	2	30	10	40	80	2	165	1	-	-	-	-			-	-			15	n	0	y	1	n
sheep	3	2	female	1	y	1	n	0	n	0	n	0	y	1	-		-		Negative	0	203.641	5	2	60	85	2	30	10	40	80	2	165	1	-	-	-	-			-	-			15	n	0	y	1	n
sheep	3	2	female	1	n	0	y	1	n	0	n		n		-		-		Negative	0	203.641	5	2	60	85	2	30	10	40	80	2	165	1	-	-	-	-			-	-			15	n	0	y	1	n
sheep	3	2	female	1	y	1	n	0	n	0	n	0	n	0	-		no	0	Negative	0	203.641	5	2	60	85	2	30	10	40	80	2	165	1	-	-	-	-			-	-			15	n	0	y	1	n
sheep	3	2	female	1	y	1	n	0	n	0	n	0	n	0	-		no	0	Negative	0	203.641	5	2	60	85	2	30	10	40	80	2	165	1	-	-	-	-			-	-			15	n	0	y	1	n
cattle	1	3	female	1	y	1	n	0	n	0	n	0	n	0	-		no	0	Negative	0	212.745	5	1	-			-	-	-			69	1	-	-	-	5			14	50	69	2	-	n	0	y	1	n
cattle	1	3	female	1	y	1	n	0	n	0	n	0	n	0	-		no	0	Negative	0	212.745	5	1	-			-	-	-			69	1	-	-	-	5			14	50	69	2	-	n	0	y	1	n
cattle	1	3	female	1	n	0	y	1	n	0	n		n		-		-		Negative	0	212.745	5	1	-			-	-	-			69	1	-	-	-	5			14	50	69	2	-	n	0	y	1	n
cattle	1	3	female	1	y	1	n	0	n	0	n	0	n	0	-		no	0	Negative	0	212.745	5	1	-			-	-	-			69	1	-	-	-	5			14	50	69	2	-	n	0	y	1	n
cattle	1	3	male	2	n	0	y	1	n	0	n		n		-		-		Negative	0	212.745	5	1	-			-	-	-			69	1	-	-	-	5			14	50	69	2	-	n	0	y	1	n
goats	2	1	female	1	y	1	n	0	n	0	n	0	n	0	-		no	0	Negative	0	251.465	5	2	77	115	3	11	43	114	168	3	283	2	-	-	-	-			-	-			26	n	0	y	1	n
goats	2	1	female	1	y	1	n	0	n	0	n	0	n	0	-		no	0	Negative	0	251.465	5	2	77	115	3	11	43	114	168	3	283	2	-	-	-	-			-	-			26	n	0	y	1	n
goats	2	1	female	1	y	1	n	0	n	0	n	0	y	1	-		-		Negative	0	251.465	5	2	77	115	3	11	43	114	168	3	283	2	-	-	-	-			-	-			26	n	0	y	1	n
goats	2	1	male	2	y	1	n	0	n	0	n		n		swollen_testes	1	-		Negative	0	251.465	5	2	77	115	3	11	43	114	168	3	283	2	-	-	-	-			-	-			26	n	0	y	1	n
goats	2	1	male	2	n	0	y	1	n	0	n		n		-		-		Negative	0	251.465	5	2	77	115	3	11	43	114	168	3	283	2	-	-	-	-			-	-			26	n	0	y	1	n
sheep	3	2	female	1	y	1	n	0	n	0	n	0	n	0	-		no	0	Negative	0	251.465	5	2	77	115	3	11	43	114	168	3	283	2	-	-	-	-			-	-			26	n	0	y	1	n
sheep	3	2	female	1	y	1	n	0	n	0	n	0	n	0	-		no	0	Negative	0	251.465	5	2	77	115	3	11	43	114	168	3	283	2	-	-	-	-			-	-			26	n	0	y	1	n
sheep	3	2	male	2	y	1	n	0	n	0	n		n		none	0	-		Negative	0	251.465	5	2	77	115	3	11	43	114	168	3	283	2	-	-	-	-			-	-			26	n	0	y	1	n
sheep	3	2	male	2	y	1	n	0	n	0	n		n		none	0	-		Negative	0	251.465	5	2	77	115	3	11	43	114	168	3	283	2	-	-	-	-			-	-			26	n	0	y	1	n
sheep	3	2	female	1	y	1	n	0	n	0	n	0	n	0	-		no	0	Negative	0	251.465	5	2	77	115	3	11	43	114	168	3	283	2	-	-	-	-			-	-			26	n	0	y	1	n
goats	2	1	female	1	y	1	n	0	n	0	n	0	n	0	-		no	0	Negative	0	264.109	5	2	40	67	2	6	14	50	70	2	137	1	-	-	-	-			-	-			15	n	0	n	0	n
goats	2	1	female	1	y	1	n	0	n	0	n	0	y	1	-		-		Negative	0	264.109	5	2	40	67	2	6	14	50	70	2	137	1	-	-	-	-			-	-			15	n	0	n	0	n
goats	2	1	female	1	y	1	n	0	n	0	n	0	n	0	-		no	0	Negative	0	264.109	5	2	40	67	2	6	14	50	70	2	137	1	-	-	-	-			-	-			15	n	0	n	0	n
goats	2	1	female	1	y	1	n	0	n	0	n	0	n	0	-		no	0	Negative	0	264.109	5	2	40	67	2	6	14	50	70	2	137	1	-	-	-	-			-	-			15	n	0	n	0	n
goats	2	1	male	2	y	1	n	0	n	0	n		n		none	0	-		Negative	0	264.109	5	2	40	67	2	6	14	50	70	2	137	1	-	-	-	-			-	-			15	n	0	n	0	n
sheep	3	2	female	1	y	1	n	0	n	0	n	0	n	0	-		no	0	Negative	0	264.109	5	2	40	67	2	6	14	50	70	2	137	1	-	-	-	-			-	-			15	n	0	n	0	n
sheep	3	2	female	1	y	1	n	0	n	0	n	0	n	0	-		no	0	Negative	0	264.109	5	2	40	67	2	6	14	50	70	2	137	1	-	-	-	-			-	-			15	n	0	n	0	n
sheep	3	2	female	1	y	1	n	0	n	0	n	0	n	0	-		no	0	Negative	0	264.109	5	2	40	67	2	6	14	50	70	2	137	1	-	-	-	-			-	-			15	n	0	n	0	n
sheep	3	2	female	1	y	1	n	0	n	0	n	0	n	0	-		no	0	Negative	0	264.109	5	2	40	67	2	6	14	50	70	2	137	1	-	-	-	-			-	-			15	n	0	n	0	n
sheep	3	2	male	2	y	1	n	0	n	0	n		n		swollen_testes	1	-		Negative	0	264.109	5	2	40	67	2	6	14	50	70	2	137	1	-	-	-	-			-	-			15	n	0	n	0	n
cattle	1	3	female	1	y	1	n	0	n	0	n	0	n	0	-		no	0	Negative	0	254.867	4.8	1	-			-	-	-			82	1	-	-	-	1			1	80	82	2	-	n	0	n	0	n
cattle	1	3	female	1	y	1	n	0	n	0	n	0	n	0	-		no	0	Negative	0	254.867	4.8	1	-			-	-	-			82	1	-	-	-	1			1	80	82	2	-	n	0	n	0	n
cattle	1	3	female	1	y	1	n	0	n	0	n	0	n	0	-		no	0	Positive	1	254.867	4.8	1	-			-	-	-			82	1	-	-	-	1			1	80	82	2	-	n	0	n	0	n
cattle	1	3	female	1	y	1	n	0	n	0	n	0	n	0	-		no	0	Positive	1	254.867	4.8	1	-			-	-	-			82	1	-	-	-	1			1	80	82	2	-	n	0	n	0	n
cattle	1	3	female	1	n	0	y	1	n	0	n		n		-		-		Negative	0	254.867	4.8	1	-			-	-	-			82	1	-	-	-	1			1	80	82	2	-	n	0	n	0	n
cattle	1	3	female	1	y	1	n	0	n	0	n	0	y	1	-		-		Positive	1	264.319	5	1	-			-	-	-			460	3	-	-	-	40			70	350	460	3	-	n	0	y	1	n
cattle	1	3	female	1	y	1	n	0	n	0	n	0	y	1	-		-		Positive	1	264.319	5	1	-			-	-	-			460	3	-	-	-	40			70	350	460	3	-	n	0	y	1	n
cattle	1	3	male	2	n	0	y	1	n	0	n		n		-		-		Negative	0	264.319	5	1	-			-	-	-			460	3	-	-	-	40			70	350	460	3	-	n	0	y	1	n
cattle	1	3	male	2	n	0	y	1	n	0	n		n		-		-		Negative	0	264.319	5	1	-			-	-	-			460	3	-	-	-	40			70	350	460	3	-	n	0	y	1	n
cattle	1	3	female	1	n	0	y	1	n	0	n		n		-		-		Negative	0	264.319	5	1	-			-	-	-			460	3	-	-	-	40			70	350	460	3	-	n	0	y	1	n
cattle	1	3	female	1	y	1	n	0	n	0	n	0	n	0	-		no	0	Negative	0	292.173	5	1	-			-	-	-			412	3	-	-	-	25			67	320	412	3	-	n	0	y	1	n
cattle	1	3	female	1	y	1	n	0	n	0	n	0	y	1	-		-		Positive	1	292.173	5	1	-			-	-	-			412	3	-	-	-	25			67	320	412	3	-	n	0	y	1	n
cattle	1	3	female	1	y	1	n	0	n	0	n	0	n	0	-		no	0	Negative	0	292.173	5	1	-			-	-	-			412	3	-	-	-	25			67	320	412	3	-	n	0	y	1	n
cattle	1	3	male	2	n	0	y	1	n	0	n		n		-		-		Negative	0	292.173	5	1	-			-	-	-			412	3	-	-	-	25			67	320	412	3	-	n	0	y	1	n
cattle	1	3	male	2	n	0	y	1	n	0	n		n		-		-		Negative	0	292.173	5	1	-			-	-	-			412	3	-	-	-	25			67	320	412	3	-	n	0	y	1	n
goats	2	1	female	1	y	1	n	0	n	0	n	0	y	1	-		-		Negative	0	238.843	5	3	50	100	2	8	44	60	112	3	264	2	12	15	25	-	52	2	-	-			38	n	0	y	1	n
goats	2	1	female	1	y	1	n	0	n	0	n	0	y	1	-		-		Negative	0	238.843	5	3	50	100	2	8	44	60	112	3	264	2	12	15	25	-	52	2	-	-			38	n	0	y	1	n
goats	2	1	female	1	y	1	n	0	n	0	n	0	y	1	-		-		Negative	0	238.843	5	3	50	100	2	8	44	60	112	3	264	2	12	15	25	-	52	2	-	-			38	n	0	y	1	n
goats	2	1	female	1	y	1	n	0	n	0	n	0	y	1	-		-		Negative	0	238.843	5	3	50	100	2	8	44	60	112	3	264	2	12	15	25	-	52	2	-	-			38	n	0	y	1	n
goats	2	1	male	2	y	1	n	0	n	0	n		n		none	0	-		Positive	1	238.843	5	3	50	100	2	8	44	60	112	3	264	2	12	15	25	-	52	2	-	-			38	n	0	y	1	n
sheep	3	2	female	1	y	1	n	0	n	0	n	0	n	0	-		no	0	Negative	0	238.843	5	3	50	100	2	8	44	60	112	3	264	2	12	15	25	-	52	2	-	-			38	n	0	y	1	n
sheep	3	2	male	2	n	0	y	1	n	0	n		n		-		-		Negative	0	238.843	5	3	50	100	2	8	44	60	112	3	264	2	12	15	25	-	52	2	-	-			38	n	0	y	1	n
sheep	3	2	female	1	y	1	n	0	n	0	n	0	n	0	-		no	0	Negative	0	238.843	5	3	50	100	2	8	44	60	112	3	264	2	12	15	25	-	52	2	-	-			38	n	0	y	1	n
sheep	3	2	male	2	n	0	y	1	n	0	n		n		-		-		Negative	0	238.843	5	3	50	100	2	8	44	60	112	3	264	2	12	15	25	-	52	2	-	-			38	n	0	y	1	n
sheep	3	2	male	2	y	1	n	0	n	0	n		n		none	0	-		Negative	0	238.843	5	3	50	100	2	8	44	60	112	3	264	2	12	15	25	-	52	2	-	-			38	n	0	y	1	n
camel	0	1	female	1	y	1	n	0	n	0	n	0	y	1	-		-		Negative	0	238.843	5	3	50	100	2	8	44	60	112	3	264	2	12	15	25	-	52	2	-	-			38	n	0	y	1	n
camel	0	4	female	1	y	1	n	0	n	0	n	0	n	0	-		no	0	Negative	0	238.843	5	3	50	100	2	8	44	60	112	3	264	2	12	15	25	-	52	2	-	-			38	n	0	y	1	n
camel	0	4	female	1	n	0	y	1	n	0	n		n		-		-		Negative	0	238.843	5	3	50	100	2	8	44	60	112	3	264	2	12	15	25	-	52	2	-	-			38	n	0	y	1	n
camel	0	4	female	1	y	1	n	0	n	0	n	0	y	1	-		-		Negative	0	238.843	5	3	50	100	2	8	44	60	112	3	264	2	12	15	25	-	52	2	-	-			38	n	0	y	1	n
camel	0	4	female	1	n	0	y	1	n	0	n		n		-		-		Negative	0	238.843	5	3	50	100	2	8	44	60	112	3	264	2	12	15	25	-	52	2	-	-			38	n	0	y	1	n
cattle	1	3	female	1	y	1	n	0	n	0	n	0	y	1	-		-		Negative	0	244.441	4.666	3	30	54	2	12	35	40	87	2	231	2	-	-	-	12			8	70	90	2	20	n	0	y	1	n
cattle	1	3	female	1	y	1	n	0	n	0	n	0	y	1	-		-		Negative	0	244.441	4.666	3	30	54	2	12	35	40	87	2	231	2	-	-	-	12			8	70	90	2	20	n	0	y	1	n
cattle	1	3	female	1	y	1	n	0	n	0	n	0	y	1	-		-		Negative	0	244.441	4.666	3	30	54	2	12	35	40	87	2	231	2	-	-	-	12			8	70	90	2	20	n	0	y	1	n
cattle	1	3	female	1	n	0	y	1	n	0	n		n		-		-		Negative	0	244.441	4.666	3	30	54	2	12	35	40	87	2	231	2	-	-	-	12			8	70	90	2	20	n	0	y	1	n
cattle	1	3	male	2	n	0	y	1	n	0	n		n		-		-		Negative	0	244.441	4.666	3	30	54	2	12	35	40	87	2	231	2	-	-	-	12			8	70	90	2	20	n	0	y	1	n
goats	2	1	female	1	y	1	n	0	n	0	n	0	y	1	-		-		Negative	0	244.441	4.666	3	30	54	2	12	35	40	87	2	231	2	-	-	-	12			8	70	90	2	20	n	0	y	1	n
goats	2	1	female	1	y	1	n	0	n	0	n	0	n	0	-		no	0	Negative	0	244.441	4.666	3	30	54	2	12	35	40	87	2	231	2	-	-	-	12			8	70	90	2	20	n	0	y	1	n
goats	2	1	female	1	y	1	n	0	n	0	n	0	n	0	-		no	0	Negative	0	244.441	4.666	3	30	54	2	12	35	40	87	2	231	2	-	-	-	12			8	70	90	2	20	n	0	y	1	n
goats	2	1	male	2	y	1	n	0	n	0	n		n		none	0	-		Negative	0	244.441	4.666	3	30	54	2	12	35	40	87	2	231	2	-	-	-	12			8	70	90	2	20	n	0	y	1	n
goats	2	1	male	2	n	0	y	1	n	0	n		n		-		-		Negative	0	244.441	4.666	3	30	54	2	12	35	40	87	2	231	2	-	-	-	12			8	70	90	2	20	n	0	y	1	n
sheep	3	2	female	1	y	1	n	0	n	0	n	0	n	0	-		no	0	Negative	0	244.441	4.666	3	30	54	2	12	35	40	87	2	231	2	-	-	-	12			8	70	90	2	20	n	0	y	1	n
sheep	3	2	female	1	y	1	n	0	n	0	n	0	n	0	-		no	0	Negative	0	244.441	4.666	3	30	54	2	12	35	40	87	2	231	2	-	-	-	12			8	70	90	2	20	n	0	y	1	n
sheep	3	2	male	2	y	1	n	0	n	0	n		n		none	0	-		Negative	0	244.441	4.666	3	30	54	2	12	35	40	87	2	231	2	-	-	-	12			8	70	90	2	20	n	0	y	1	n
sheep	3	2	female	1	y	1	n	0	n	0	n	0	n	0	-		no	0	Negative	0	244.441	4.666	3	30	54	2	12	35	40	87	2	231	2	-	-	-	12			8	70	90	2	20	n	0	y	1	n
sheep	3	2	female	1	y	1	n	0	n	0	n	0	n	0	-		no	0	Negative	0	244.441	4.666	3	30	54	2	12	35	40	87	2	231	2	-	-	-	12			8	70	90	2	20	n	0	y	1	n
camel	0	4	female	1	y	1	n	0	n	0	n	0	n	0	-		no	0	Negative	0	218.742	4.9	1	-			-	-	-			37	1	8	9	20	-	37	1	-	-			-	n	0	n	0	n
camel	0	4	female	1	y	1	n	0	n	0	n	0	n	0	-		no	0	Negative	0	218.742	4.9	1	-			-	-	-			37	1	8	9	20	-	37	1	-	-			-	n	0	n	0	n
camel	0	4	male	2	n	0	n	0	y	1	n		n		-		-		Negative	0	218.742	4.9	1	-			-	-	-			37	1	8	9	20	-	37	1	-	-			-	n	0	n	0	n
camel	0	4	male	2	n	0	n	0	y	1	n		n		-		-		Negative	0	218.742	4.9	1	-			-	-	-			37	1	8	9	20	-	37	1	-	-			-	n	0	n	0	n
camel	0	4	female	1	y	1	n	0	n	0	n	0	n	0	-		no	0	Positive	1	218.742	4.9	1	-			-	-	-			37	1	8	9	20	-	37	1	-	-			-	n	0	n	0	n
cattle	1	3	male	2	n	0	n	0	y	1	n		n		-		-		Negative	0	257.134	5.416	1	-			-	-	-			86	1	-	-	-	14			12	60	86	2	-	n	0	y	1	n
cattle	1	3	female	1	n	0	n	0	y	1	n		n		-		-		Negative	0	257.134	5.416	1	-			-	-	-			86	1	-	-	-	14			12	60	86	2	-	n	0	y	1	n
cattle	1	3	female	1	y	1	n	0	n	0	n	0	n	0	-		no	0	Negative	0	257.134	5.416	1	-			-	-	-			86	1	-	-	-	14			12	60	86	2	-	n	0	y	1	n
cattle	1	3	male	2	y	1	n	0	n	0	n		n		none	0	-		Negative	0	257.134	5.416	1	-			-	-	-			86	1	-	-	-	14			12	60	86	2	-	n	0	y	1	n
cattle	1	3	female	1	y	1	n	0	n	0	n	0	n	0	-		no	0	Negative	0	257.134	5.416	1	-			-	-	-			86	1	-	-	-	14			12	60	86	2	-	n	0	y	1	n
cattle	1	3	female	1	y	1	n	0	n	0	y	1	n	0	-		-		Negative	0	242.103	4.8	1	-			-	-	-			150	1	-	-	-	10			30	110	150	3	-	n	0	n	0	n
cattle	1	3	female	1	y	1	n	0	n	0	n	0	n	0	-		no	0	Negative	0	242.103	4.8	1	-			-	-	-			150	1	-	-	-	10			30	110	150	3	-	n	0	n	0	n
cattle	1	3	female	1	y	1	n	0	n	0	n	0	n	0	-		no	0	Negative	0	242.103	4.8	1	-			-	-	-			150	1	-	-	-	10			30	110	150	3	-	n	0	n	0	n
cattle	1	3	female	1	n	0	n	0	y	1	n		n		-		-		Negative	0	242.103	4.8	1	-			-	-	-			150	1	-	-	-	10			30	110	150	3	-	n	0	n	0	n
cattle	1	3	female	1	n	0	n	0	y	1	n		n		-		-		Positive	1	242.103	4.8	1	-			-	-	-			150	1	-	-	-	10			30	110	150	3	-	n	0	n	0	n
sheep	3	2	female	1	y	1	n	0	n	0	n	0	n	0	-		no	0	Negative	0	590.644	4.8	3	40	63	2	20	30	200	250	3	326	2	-	-	-	5			3	5	13	1	10	n	0	y	1	n
sheep	3	2	female	1	y	1	n	0	n	0	n	0	n	0	-		-		Negative	0	590.644	4.8	3	40	63	2	20	30	200	250	3	326	2	-	-	-	5			3	5	13	1	10	n	0	y	1	n
sheep	3	2	female	1	y	1	n	0	n	0	n	0	n	0	-		no	0	Negative	0	590.644	4.8	3	40	63	2	20	30	200	250	3	326	2	-	-	-	5			3	5	13	1	10	n	0	y	1	n
sheep	3	2	male	2	y	1	n	0	n	0	n		n		none	0	-		Negative	0	590.644	4.8	3	40	63	2	20	30	200	250	3	326	2	-	-	-	5			3	5	13	1	10	n	0	y	1	n
camel	0	4	female	1	y	1	n	0	n	0	n	0	n	0	-		no	0	Negative	0	618.629	5	1	-			-	-	-			35	1	2	6	27	-	35	1	-	-			-	n	0	y	1	n
camel	0	4	female	1	y	1	n	0	n	0	n	0	n	0	-		-		Negative	0	618.629	5	1	-			-	-	-			35	1	2	6	27	-	35	1	-	-			-	n	0	y	1	n
camel	0	4	female	1	y	1	n	0	n	0	n	0	n	0	-		no	0	Negative	0	618.629	5	1	-			-	-	-			35	1	2	6	27	-	35	1	-	-			-	n	0	y	1	n
camel	0	4	female	1	y	1	n	0	n	0	n	0	n	0	-		no	0	Positive	1	618.629	5	1	-			-	-	-			35	1	2	6	27	-	35	1	-	-			-	n	0	y	1	n
camel	0	4	female	1	y	1	n	0	n	0	n	0	n	0	-		no	0	Negative	0	618.629	5	1	-			-	-	-			35	1	2	6	27	-	35	1	-	-			-	n	0	y	1	n
goats	2	1	male	2	y	1	n	0	n	0	n		n		none	0	-		Negative	0	209.766	5	3	13	31	1	20	15	80	115	3	178	1	-	-	-	10			4	18	32	1	15	n	0	y	1	n
goats	2	1	female	1	y	1	n	0	n	0	n	0	n	0	-		no	0	Negative	0	209.766	5	3	13	31	1	20	15	80	115	3	178	1	-	-	-	10			4	18	32	1	15	n	0	y	1	n
goats	2	1	female	1	y	1	n	0	n	0	n	0	n	0	-		no	0	Negative	0	209.766	5	3	13	31	1	20	15	80	115	3	178	1	-	-	-	10			4	18	32	1	15	n	0	y	1	n
goats	2	1	female	1	y	1	n	0	n	0	n	0	y	1	-		-		Negative	0	209.766	5	3	13	31	1	20	15	80	115	3	178	1	-	-	-	10			4	18	32	1	15	n	0	y	1	n
goats	2	1	female	1	y	1	n	0	n	0	n	0	y	1	-		-		Negative	0	209.766	5	3	13	31	1	20	15	80	115	3	178	1	-	-	-	10			4	18	32	1	15	n	0	y	1	n
sheep	3	2	female	1	y	1	n	0	n	0	n	0	n	0	-		no	0	Negative	0	209.766	5	3	13	31	1	20	15	80	115	3	178	1	-	-	-	10			4	18	32	1	15	n	0	y	1	n
sheep	3	2	female	1	y	1	n	0	n	0	n	0	n	0	-		-		Negative	0	209.766	5	3	13	31	1	20	15	80	115	3	178	1	-	-	-	10			4	18	32	1	15	n	0	y	1	n
sheep	3	2	female	1	y	1	n	0	n	0	n	0	n	0	-		no	0	Negative	0	209.766	5	3	13	31	1	20	15	80	115	3	178	1	-	-	-	10			4	18	32	1	15	n	0	y	1	n
sheep	3	2	female	1	y	1	n	0	n	0	n	0	y	1	-		-		Negative	0	209.766	5	3	13	31	1	20	15	80	115	3	178	1	-	-	-	10			4	18	32	1	15	n	0	y	1	n
sheep	3	2	male	2	y	1	n	0	n	0	n		n		none	0	-		Negative	0	209.766	5	3	13	31	1	20	15	80	115	3	178	1	-	-	-	10			4	18	32	1	15	n	0	y	1	n
goats	2	1	female	1	y	1	n	0	n	0	n	0	y	1	-		-		Negative	0	215.171	5	2	200	285	3	25	60	300	385	3	670	3	-	-	-	-			-	-			70	y	1	y	1	n
goats	2	1	female	1	y	1	n	0	n	0	n	0	y	1	-		-		Positive	1	215.171	5	2	200	285	3	25	60	300	385	3	670	3	-	-	-	-			-	-			70	y	1	y	1	n
goats	2	1	female	1	y	1	n	0	n	0	n	0	n	0	-		no	0	Negative	0	215.171	5	2	200	285	3	25	60	300	385	3	670	3	-	-	-	-			-	-			70	y	1	y	1	n
goats	2	1	female	1	y	1	n	0	n	0	n	0	n	0	-		no	0	Negative	0	215.171	5	2	200	285	3	25	60	300	385	3	670	3	-	-	-	-			-	-			70	y	1	y	1	n
goats	2	1	male	2	y	1	n	0	n	0	n		n		none	0	-		Negative	0	215.171	5	2	200	285	3	25	60	300	385	3	670	3	-	-	-	-			-	-			70	y	1	y	1	n
sheep	3	2	female	1	y	1	n	0	n	0	n	0	n	0	-		yes	1	Negative	0	215.171	5	2	200	285	3	25	60	300	385	3	670	3	-	-	-	-			-	-			70	y	1	y	1	n
sheep	3	2	female	1	y	1	n	0	n	0	n	0	n	0	-		no	0	Negative	0	215.171	5	2	200	285	3	25	60	300	385	3	670	3	-	-	-	-			-	-			70	y	1	y	1	n
sheep	3	2	female	1	y	1	n	0	n	0	n	0	n	0	-		-		Negative	0	215.171	5	2	200	285	3	25	60	300	385	3	670	3	-	-	-	-			-	-			70	y	1	y	1	n
sheep	3	2	female	1	y	1	n	0	n	0	n	0	n	0	-		no	0	Negative	0	215.171	5	2	200	285	3	25	60	300	385	3	670	3	-	-	-	-			-	-			70	y	1	y	1	n
sheep	3	2	male	2	y	1	n	0	n	0	n		n		none	0	-		Negative	0	215.171	5	2	200	285	3	25	60	300	385	3	670	3	-	-	-	-			-	-			70	y	1	y	1	n
cattle	1	3	female	1	y	1	n	0	n	0	n	0	n	0	-		no	0	Negative	0	209.766	5	3	13	31	1	20	15	80	115	3	178	1	-	-	-	10			4	18	32	1	15	n	0	y	1	n
cattle	1	3	female	1	y	1	n	0	n	0	n	0	y	1	-		-		Positive	1	209.766	5	3	13	31	1	20	15	80	115	3	178	1	-	-	-	10			4	18	32	1	15	n	0	y	1	n
cattle	1	3	female	1	y	1	n	0	n	0	n	0	n	0	-		no	0	Negative	0	209.766	5	3	13	31	1	20	15	80	115	3	178	1	-	-	-	10			4	18	32	1	15	n	0	y	1	n
cattle	1	3	female	1	n	0	y	1	n	0	n		n		-		-		Negative	0	209.766	5	3	13	31	1	20	15	80	115	3	178	1	-	-	-	10			4	18	32	1	15	n	0	y	1	n
cattle	1	3	male	2	y	1	n	0	n	0	n		n		none	0	-		Negative	0	209.766	5	3	13	31	1	20	15	80	115	3	178	1	-	-	-	10			4	18	32	1	15	n	0	y	1	n
cattle	1	3	female	1	y	1	n	0	n	0	n	0	n	0	-		no	0	Negative	0	200.385	4.9	1	-			-	-	-			65	1	-	-	-	3			26	36	65	2	-	n	0	y	1	n
cattle	1	3	female	1	y	1	n	0	n	0	y	1	n	0	-		-		Negative	0	200.385	4.9	1	-			-	-	-			65	1	-	-	-	3			26	36	65	2	-	n	0	y	1	n
cattle	1	3	female	1	y	1	n	0	n	0	n	0	n	0	-		no	0	Negative	0	200.385	4.9	1	-			-	-	-			65	1	-	-	-	3			26	36	65	2	-	n	0	y	1	n
cattle	1	3	female	1	y	1	n	0	n	0	n	0	n	0	-		no	0	Negative	0	200.385	4.9	1	-			-	-	-			65	1	-	-	-	3			26	36	65	2	-	n	0	y	1	n
cattle	1	3	female	1	n	0	y	1	n	0	n		n		-		-		Negative	0	200.385	4.9	1	-			-	-	-			65	1	-	-	-	3			26	36	65	2	-	n	0	y	1	n
goats	2	1	female	1	y	1	n	0	n	0	n	0	n	0	-		no	0	Negative	0	224.349	11.5	2	200	293	3	8	10	80	98	2	391	2	-	-	-	-			-	-			53	y	1	y	1	n
goats	2	1	female	1	y	1	n	0	n	0	n	0	n	0	-		no	0	Negative	0	224.349	11.5	2	200	293	3	8	10	80	98	2	391	2	-	-	-	-			-	-			53	y	1	y	1	n
goats	2	1	female	1	y	1	n	0	n	0	n	0	n	0	-		no	0	Negative	0	208.322	5	3	60	82	2	8	8	20	36	1	166	1	-	-	-	10			6	32	48	1	12	n	0	y	1	n
goats	2	1	female	1	y	1	n	0	n	0	n	0	y	1	-		-		Negative	0	208.322	5	3	60	82	2	8	8	20	36	1	166	1	-	-	-	10			6	32	48	1	12	n	0	y	1	n
goats	2	1	female	1	y	1	n	0	n	0	n	0	n	0	-		no	0	Negative	0	208.322	5	3	60	82	2	8	8	20	36	1	166	1	-	-	-	10			6	32	48	1	12	n	0	y	1	n
goats	2	1	female	1	y	1	n	0	n	0	n	0	n	0	-		no	0	Borderline	0	224.349	11.5	2	200	293	3	8	10	80	98	2	391	2	-	-	-	-			-	-			53	y	1	y	1	n
goats	2	1	female	1	y	1	n	0	n	0	n	0	y	1	-		-		Negative	0	224.349	11.5	2	200	293	3	8	10	80	98	2	391	2	-	-	-	-			-	-			53	y	1	y	1	n
goats	2	1	male	2	y	1	n	0	n	0	n		n		none	0	-		Negative	0	224.349	11.5	2	200	293	3	8	10	80	98	2	391	2	-	-	-	-			-	-			53	y	1	y	1	n
sheep	3	2	female	1	y	1	n	0	n	0	n	0	n	0	-		no	0	Negative	0	224.349	11.5	2	200	293	3	8	10	80	98	2	391	2	-	-	-	-			-	-			53	y	1	y	1	n
sheep	3	2	female	1	y	1	n	0	n	0	n	0	n	0	-		no	0	Borderline	0	224.349	11.5	2	200	293	3	8	10	80	98	2	391	2	-	-	-	-			-	-			53	y	1	y	1	n
sheep	3	2	female	1	y	1	n	0	n	0	n	0	n	0	-		no	0	Negative	0	224.349	11.5	2	200	293	3	8	10	80	98	2	391	2	-	-	-	-			-	-			53	y	1	y	1	n
sheep	3	2	female	1	y	1	n	0	n	0	n	0	n	0	-		no	0	Negative	0	224.349	11.5	2	200	293	3	8	10	80	98	2	391	2	-	-	-	-			-	-			53	y	1	y	1	n
sheep	3	2	male	2	y	1	n	0	n	0	n		n		none	0	-		Negative	0	224.349	11.5	2	200	293	3	8	10	80	98	2	391	2	-	-	-	-			-	-			53	y	1	y	1	n
goats	2	1	female	1	y	1	n	0	n	0	n	0	n	0	-		no	0	Negative	0	208.322	5	3	60	82	2	8	8	20	36	1	166	1	-	-	-	10			6	32	48	1	12	n	0	y	1	n
goats	2	1	male	2	y	1	n	0	n	0	n		n		none	0	-		Negative	0	208.322	5	3	60	82	2	8	8	20	36	1	166	1	-	-	-	10			6	32	48	1	12	n	0	y	1	n
sheep	3	2	female	1	y	1	n	0	n	0	n	0	n	0	-		no	0	Negative	0	208.322	5	3	60	82	2	8	8	20	36	1	166	1	-	-	-	10			6	32	48	1	12	n	0	y	1	n
sheep	3	2	female	1	y	1	n	0	n	0	n	0	n	0	-		no	0	Negative	0	208.322	5	3	60	82	2	8	8	20	36	1	166	1	-	-	-	10			6	32	48	1	12	n	0	y	1	n
sheep	3	2	female	1	y	1	n	0	n	0	n	0	n	0	-		no	0	Negative	0	208.322	5	3	60	82	2	8	8	20	36	1	166	1	-	-	-	10			6	32	48	1	12	n	0	y	1	n
sheep	3	2	female	1	y	1	n	0	n	0	n	0	n	0	-		no	0	Negative	0	208.322	5	3	60	82	2	8	8	20	36	1	166	1	-	-	-	10			6	32	48	1	12	n	0	y	1	n
sheep	3	2	male	2	y	1	n	0	n	0	n		n		none	0	-		Negative	0	208.322	5	3	60	82	2	8	8	20	36	1	166	1	-	-	-	10			6	32	48	1	12	n	0	y	1	n
cattle	1	3	female	1	y	1	n	0	n	0	n	0	n	0	-		no	0	Positive	1	208.322	5	3	60	82	2	8	8	20	36	1	166	1	-	-	-	10			6	32	48	1	12	n	0	y	1	n
cattle	1	3	female	1	y	1	n	0	n	0	n	0	n	0	-		no	0	Negative	0	208.322	5	3	60	82	2	8	8	20	36	1	166	1	-	-	-	10			6	32	48	1	12	n	0	y	1	n
cattle	1	3	female	1	y	1	n	0	n	0	n	0	n	0	-		no	0	Positive	1	208.322	5	3	60	82	2	8	8	20	36	1	166	1	-	-	-	10			6	32	48	1	12	n	0	y	1	n
cattle	1	3	female	1	y	1	n	0	n	0	n	0	y	1	-		-		Negative	0	208.322	5	3	60	82	2	8	8	20	36	1	166	1	-	-	-	10			6	32	48	1	12	n	0	y	1	n
cattle	1	3	female	1	y	1	n	0	n	0	n	0	n	0	-		no	0	Negative	0	208.322	5	3	60	82	2	8	8	20	36	1	166	1	-	-	-	10			6	32	48	1	12	n	0	y	1	n
goats	2	1	female	1	y	1	n	0	n	0	n	0	n	0	-		no	0	Negative	0	198.999	4.9	2	6	8	1	2	4	8	14	1	22	1	-	-	-	-			-	-			2	n	0	y	1	n
goats	2	1	female	1	y	1	n	0	n	0	n	0	n	0	-		no	0	Negative	0	198.999	4.9	2	6	8	1	2	4	8	14	1	22	1	-	-	-	-			-	-			2	n	0	y	1	n
goats	2	1	female	1	y	1	n	0	n	0	n	0	y	1	-		-		Positive	1	211.346	4.916	2	70	92	2	16	10	600	626	3	718	3	-	-	-	-			-	-			9	n	0	y	1	n
goats	2	1	female	1	y	1	n	0	n	0	n	0	n	0	-		no	0	Negative	0	211.346	4.916	2	70	92	2	16	10	600	626	3	718	3	-	-	-	-			-	-			9	n	0	y	1	n
goats	2	1	female	1	y	1	n	0	n	0	n	0	y	1	-		-		Positive	1	211.346	4.916	2	70	92	2	16	10	600	626	3	718	3	-	-	-	-			-	-			9	n	0	y	1	n
goats	2	1	female	1	y	1	n	0	n	0	n	0	y	1	-		-		Negative	0	211.346	4.916	2	70	92	2	16	10	600	626	3	718	3	-	-	-	-			-	-			9	n	0	y	1	n
goats	2	1	male	2	y	1	n	0	n	0	n		n		none	0	-		Positive	1	211.346	4.916	2	70	92	2	16	10	600	626	3	718	3	-	-	-	-			-	-			9	n	0	y	1	n
goats	2	1	female	1	y	1	n	0	n	0	n	0	n	0	-		no	0	Negative	0	211.346	4.916	2	70	92	2	16	10	600	626	3	718	3	-	-	-	-			-	-			9	n	0	y	1	n
goats	2	1	female	1	y	1	n	0	n	0	n	0	n	0	-		no	0	Negative	0	211.346	4.916	2	70	92	2	16	10	600	626	3	718	3	-	-	-	-			-	-			9	n	0	y	1	n
goats	2	1	female	1	y	1	n	0	n	0	n	0	n	0	-		no	0	Positive	1	211.346	4.916	2	70	92	2	16	10	600	626	3	718	3	-	-	-	-			-	-			9	n	0	y	1	n
goats	2	1	female	1	y	1	n	0	n	0	n	0	n	0	-		no	0	Positive	1	211.346	4.916	2	70	92	2	16	10	600	626	3	718	3	-	-	-	-			-	-			9	n	0	y	1	n
[truncated: 158 more rows]
[truncated: 9 more columns]
